# Supplementary material for: A combined risk model for the multi-encompassing identification of heterogeneities of prognoses, biological pathway variations and immune states for sepsis patients
Source: BMC Anesthesiol. 2022 Jan 7;22:16. doi: 10.1186/s12871-021-01552-x (PMC8739717; doi:10.1186/s12871-021-01552-x)
Supplement: Supplementary file 2 — Additional file 2. [file 12871_2021_1552_MOESM2_ESM.csv]

ID	d155	d188	d194	d205	d246	d249	d25	d253	d283	d284	d29	d299	d303	d307	d309	d315	d326	d347	d360	d364	d366	d37	d38	d387	d39	d68	d84	hf10	hf102	hf104	hf106	hf107	hf11	hf111	hf120	hf124	hf126	hf128	hf13	hf138	hf158	hf159	hf161	hf184	hf188	hf189	hf190	hf193	hf194
A1BG	8.445901603	20.62837145	9.762791569	35.60676754	1.52934137	8.822222868	32.52887955	10.70645798	7.637654903	5.126491916	3.809614515	8.984554734	0.677629125	11.93268098	5.083327539	0.393253346	2.816526136	7.520167806	15.85226395	14.14505126	5.787436092	26.77222663	9.712368215	5.966100616	16.13715059	11.1704029	12.90115007	11.23524307	4.114619752	7.143343085	6.86627809	11.1830471	2.201901121	5.870427473	5.41420052	8.222604117	11.63330429	1.747557079	6.014517709	7.709682896	6.364491099	13.20742257	1.027924119	9.957943658	5.360240849	2.882489549	4.742840707	1.037500992	1.616253621
A1BG-AS1	3.652281774	8.751430312	2.569155676	6.94766196	0	1.556862859	6.881109135	4.07865066	4.213878567	0	0.952403629	2.586462726	0	3.198450572	0.363094824	0.786506691	0.563305227	1.283931089	0	2.288170057	0.738821629	6.633826069	2.731603561	1.74011268	4.508909724	1.595771843	2.63288777	1.57293403	1.21018228	1.360636778	2.779207798	3.914066484	0.917458801	3.386785081	2.320371651	5.778046136	3.822371409	1.966001714	2.004839236	1.124328756	1.074524471	3.508221621	0.186895294	4.133486047	3.182643004	1.441244774	2.86546626	0.259375248	0.538751207
A2M	0.684802833	0.937653248	14.72982588	0	0	0.864923811	0	0.339887555	0	0	0.380961451	0	0	0.492069319	0.363094824	0	0	0.366837454	1.761362661	0.624046379	0	0.23692236	0.303511507	0.994350103	1.661177267	0	1.316443885	1.57293403	0.726109368	1.360636778	1.307862493	0	0.55047528	0.225785672	1.031276289	0.444465087	1.661900613	0.43688927	0.44551983	9.797722014	0.165311457	0	0.560685883	2.442514482	0.670030106	0	1.877374446	0.518750496	0.359167471
A2ML1	1.141338055	1.25020433	0.513831135	0.868457745	0	1.037908573	0.938333064	0.339887555	1.316837052	0	0.380961451	1.225166555	0.338814562	1.107155967	0.363094824	0.393253346	0.281652614	0.733674908	4.843747317	0.416030919	0.246273876	0.710767079	0.303511507	1.491525154	0.949244152	1.595771843	0.789866331	4.943506951	0.726109368	3.401591945	1.634828117	0.186384118	0.917458801	1.12892836	0.515638145	0.888930175	1.828090674	0.218444635	1.113799576	0.963710362	0.082655729	0.825463911	0.373790589	6.763886258	0.670030106	0.96082985	0.889282632	0.259375248	0.179583736
A4GALT	0	0	0.171277045	0	0	7.438344771	0.625555376	0	0	0	0.571442177	0	0	0	0.363094824	0	0.281652614	0	0	2.704200976	2.709012639	0.23692236	1.36580178	0	0.474622076	0	0	0	0	1.020477584	0	0.372768237	0.18349176	0.451571344	0	0.444465087	0.997140368	0	0	0.642473575	0	1.031829888	0	0.375771459	0	0	0	0	0
AAAS	7.989366382	40.94419182	14.38727179	19.7574137	16.44041973	28.36950099	27.21165885	13.5955022	32.39419148	12.60262596	13.14317008	24.77559033	5.929254842	18.45259945	5.446422363	8.258320258	7.322967954	18.3418727	25.98009924	13.9370358	15.5152542	25.11377012	16.84488862	9.943501027	25.15497004	11.1704029	14.48088273	12.35876738	15.9744061	13.94652697	16.51176398	23.85716714	4.587294003	13.09556898	18.30515414	21.77878928	28.25231042	8.95623003	17.37527338	9.797722014	11.90242491	17.74747408	3.737905889	10.89737231	17.42078276	5.764979097	36.75701548	7.521882193	17.06045489
AACS	3.652281774	8.126328147	3.939372037	7.164776396	1.52934137	10.0331162	4.378887631	4.928369548	6.847552672	7.262530214	2.095287983	6.534221624	1.185850968	2.583363924	0.544642236	2.752773419	0.844957841	3.851793267	3.522725321	3.744278275	2.832149577	10.89842854	1.517557534	3.48022536	4.034287648	1.595771843	2.63288777	1.797638891	1.936291648	3.74175114	4.577518727	5.40513943	0.55047528	3.160999409	4.38292423	4.444650874	5.318081961	1.966001714	3.786918558	2.891131086	2.562327585	3.714587598	1.121371767	2.442514482	4.020180637	0.96082985	4.742840707	0.778125744	6.64459822
AAED1	0.684802833	0.625102165	0.171277045	0.217114436	0	0	0.625555376	0.509831333	2.633674104	3.417661277	0.190480726	0.408388852	0.338814562	0.369051989	0	0.393253346	0.281652614	0.733674908	0.440340665	0.416030919	1.231369381	0.947689438	0.607023013	0.994350103	2.135799343	0	2.106310216	0	0.484072912	0	0.98089687	1.677457065	0	0	0.515638145	0.666697631	0.498570184	0.655333905	0.222759915	1.927420724	0.413278643	2.063659777	0.093447647	0	0	0	0.494045907	0	0.179583736
AAGAB	7.304563549	21.5660247	7.193635893	7.164776396	0.764670685	20.41220193	12.19832983	6.967694878	8.691124545	8.330549363	4.381056692	11.02649899	2.87992378	21.89708469	1.452379297	7.471813566	5.914704886	4.952305628	11.44885729	6.448479251	4.556066711	5.212291911	4.552672601	7.209038245	13.52672917	6.383087372	4.212620432	2.921163198	7.019057224	5.442547112	8.010657771	10.25112651	8.257129205	8.128284194	5.929838665	5.555813592	18.28090674	4.150448063	10.69247593	14.45565543	14.13412958	9.286468996	1.027924119	6.951771988	5.527748376	1.921659699	4.347603981	5.706255457	12.5708615
AAK1	36.52281774	105.3297148	76.56083915	28.65910558	7.264371508	73.86449342	44.101654	44.35532593	29.76051738	8.757757023	43.81056692	42.88082941	6.606883967	62.73883815	21.42259463	4.325786802	31.26344011	52.27433719	118.0112983	31.20231896	26.35130476	39.80295641	38.84947286	53.44631802	40.34287648	67.0224174	36.07056245	121.56533	44.05063499	67.69167971	64.41222779	55.16969901	66.60750892	51.93070457	36.61030828	27.33460287	76.61361825	29.05313644	54.79893913	55.41334581	57.61104281	34.66948425	8.503735897	96.00960772	35.3440881	22.09908654	66.20215153	15.04376439	37.17383328
AAMDC	3.424014164	12.18949222	2.911709766	1.085572181	0.764670685	5.70849715	3.440554567	2.889044218	3.160408925	1.495226809	4.381056692	5.172925453	1.016443687	4.551641199	1.452379297	0.786506691	1.689915682	4.952305628	2.201703326	0.624046379	0.369410814	1.184611798	0.758778767	0.994350103	4.271598686	6.383087372	2.63288777	8.08937501	4.114619752	2.721273556	6.539312466	3.354914129	3.853326962	5.193070457	2.062552579	3.555720699	8.641883186	1.747557079	1.336559491	4.657933416	7.108392656	1.031829888	0.841028825	6.951771988	1.675075265	0.480414925	4.347603981	1.037500992	2.334588564
AAMP	22.59849348	62.8227676	20.21069132	37.1265686	14.52874302	56.73900197	49.41887469	39.76684394	74.79634457	25.84606341	14.47653516	48.3260141	6.268069404	24.60346594	7.988086133	11.01109368	14.36428329	30.63092741	38.30963787	20.17749959	22.2877858	39.09218933	13.96152931	12.67796381	56.24271603	36.70275239	22.37954604	11.90935765	28.56030181	18.7087557	44.95777321	48.27348664	3.853326962	27.09428065	34.80557477	28.66799814	67.47316488	16.82023689	13.58835482	9.797722014	7.356359842	19.3984019	2.709981769	17.84914429	17.75579781	7.686638796	40.31414601	5.187504961	20.29296213
AANAT	0.913070444	0	0.513831135	5.644975342	3.05868274	1.556862859	4.378887631	1.699437775	5.003980798	1.922434468	0.761922903	0.272259234	0.169407281	10.82552501	0.363094824	3.932533456	0.281652614	0.183418727	2.642043991	5.200386493	0.738821629	6.396903709	2.731603561	0.994350103	0.474622076	3.191543686	0.789866331	0.224704861	1.21018228	2.721273556	3.106173422	0.186384118	0	0.451571344	0	2.889023068	2.160470797	1.092223174	1.113799576	0.160618394	0.330622914	9.492834973	0.186895294	4.885028964	0.837537633	0.96082985	0.197618363	0	0.179583736
AAR2	7.304563549	32.50531259	7.536189983	15.19801054	5.735030138	22.31503431	20.6433274	11.89606443	19.75255578	12.38902213	11.04788209	16.6078133	4.23518203	14.5160449	1.633926709	4.325786802	5.914704886	10.27144871	7.926131973	5.824432872	12.55996769	13.74149686	9.257100955	7.45762577	21.12068239	12.76617474	5.529064316	4.494097228	12.58589571	11.22525342	15.69434992	19.01118006	4.220310483	8.80564121	9.79712475	12.88948753	24.09755888	7.427117586	6.237277624	4.979170204	4.050130699	9.492834973	0.934476472	8.079086364	6.365286008	1.921659699	12.15352931	1.815626736	10.23627293
AARD	0	0	0.513831135	0.217114436	0	0.172984762	0.312777688	0	0	0	0.380961451	0.95290732	0.169407281	0.12301733	0.181547412	0	0	0	1.761362661	0.416030919	0	0	0.45526726	0.994350103	0.237311038	1.595771843	0.789866331	0.449409723	0.484072912	1.020477584	0.326965623	0	0.55047528	0.903142688	0	0	0.664760245	0.43688927	0	0.803091968	0.165311457	0.825463911	0	1.127314376	0.335015053	0	0.098809181	0	0
AARS	5.250155051	34.38061908	24.83517154	20.62587144	9.558383563	54.66318483	25.64777041	18.35392797	29.23378256	9.184964683	5.904902498	24.23107186	3.557552905	13.28587161	3.267853418	3.53928011	3.379831363	28.98015886	20.69601126	16.64123678	6.895668535	28.66760551	3.338626574	16.15818917	55.29347188	43.08583976	15.79732662	8.988194456	17.42662483	24.15130281	26.81118111	41.93642661	5.137769283	13.32135465	15.72696341	23.33441709	43.54179605	8.082451491	12.92007508	7.709682896	8.182917127	8.667371063	1.775505297	11.83680095	14.74066233	1.921659699	29.7415636	7.521882193	15.98295248
AARS2	6.163225494	10.93928789	13.87344065	18.67184152	2.294012055	19.54727812	17.82832821	5.778088435	6.847552672	1.922434468	5.142979595	8.167777031	1.694072812	5.166727847	1.270831885	2.752773419	2.534873522	5.869399263	16.29260461	8.320618388	6.895668535	13.97841922	4.097405341	9.943501027	9.729752563	12.76617474	5.792353093	9.66230904	7.26109368	7.483502279	7.520209336	12.11496769	5.321261043	5.418856129	10.57058197	9.778231922	12.79663472	1.747557079	6.46003754	5.300406991	4.050130699	2.476391732	0.841028825	9.770057929	5.192733322	2.882489549	10.57258241	2.334377232	2.693756035
AASDH	2.967478942	1.875306495	3.254263856	1.954029926	0	3.113725718	0.625555376	1.699437775	3.423776336	1.708830639	1.142884354	1.769685023	0.508221844	4.18258921	0.544642236	0	0.844957841	0.733674908	1.321021995	0.20801546	1.108232443	2.132301236	2.124580547	1.74011268	3.322354534	0	0.526577554	2.471753475	1.21018228	1.360636778	1.634828117	2.795761774	3.302851682	1.806285376	0.773457217	2.000092893	3.323801225	0.87377854	1.559319406	10.1189588	4.215442156	2.270025754	0.560685883	0.939428647	1.172552686	0	1.284519358	0.518750496	2.873339771
AASDHPPT	1.141338055	4.063164073	1.712770451	0.868457745	0	2.248801908	0.312777688	2.71910044	4.213878567	3.631265107	1.33336508	3.539370047	0.847036406	3.813537221	0.544642236	0.786506691	0.563305227	1.467349816	1.761362661	0.624046379	0.492547753	1.184611798	1.972824794	3.728812885	0.711933114	0	0.263288777	0.449409723	0.484072912	0.680318389	0.653931247	1.863841183	2.018409361	0.903142688	0.773457217	0.666697631	2.991421103	2.402890984	1.559319406	4.015459842	3.058261957	1.238195866	0	1.315200106	0.837537633	0.96082985	0.69166427	0	1.436669885
AASS	4.337084607	8.438879229	7.364912938	1.302686617	0.764670685	2.594771432	1.876666128	5.948032213	3.950511157	11.74821064	0.952403629	5.581314304	1.694072812	3.690519891	1.270831885	5.898800184	1.689915682	6.603074171	23.77839592	4.576340114	2.216464886	0.473844719	1.214046027	6.711863193	0.711933114	3.191543686	3.422754101	5.617621535	5.082765576	14.28668617	2.94269061	3.914066484	4.954277523	6.096213145	1.031276289	3.111255612	3.157611164	4.805781967	4.455198303	3.694223054	2.562327585	2.476391732	1.495162355	15.03085835	2.177597845	1.921659699	3.063084623	2.075001984	2.693756035
AATF	50.67540962	54.69643945	30.48731402	20.19164257	16.44041973	68.5019658	41.5994325	36.70785594	34.50113077	32.04057447	45.143932	79.49969643	7.623327654	37.52028556	14.52379297	16.90989386	21.68725125	42.91998211	80.58234172	15.18512856	14.40702176	16.11072045	21.70107273	46.23727978	34.8847226	51.06469897	19.22008072	32.80690976	38.24176005	66.67120212	49.86225756	48.08710252	37.98279434	58.70427473	24.2349928	41.77971821	100.7111771	34.73269695	16.70699364	6.745972534	12.23304783	20.43023179	5.980649422	34.94674567	16.24823007	11.04954327	39.12843583	12.19063666	45.43468513
AATK	181.2444831	62.8227676	34.42668606	582.7351469	96.73084165	157.4161335	243.3410412	489.0981916	429.288879	210.82698	323.2457916	399.8126856	87.92237894	297.2098685	23.41961616	384.9950253	171.5264417	132.7951583	180.5396727	153.3073938	1515.323161	502.03848	453.2944353	77.31072049	276.7046704	229.7911454	200.3627593	143.5864064	245.6670029	142.8668617	506.7967162	67.2846667	43.67103891	417.2519219	143.3474042	283.1242607	262.5802968	462.0104028	72.39697243	37.10284894	116.2139544	162.2036585	7.849602366	306.6295104	86.60139122	195.5288744	356.799954	61.47193378	434.9518078
ABAT	19.17447932	21.25347361	4.110649082	20.40875701	1.911676713	22.66100384	15.6388844	22.26263485	18.96245355	5.980907235	18.4766304	19.60266487	5.421032998	15.13113155	0.544642236	3.932533456	13.51932545	4.218630721	6.164769312	4.368324654	12.55996769	14.68918629	6.373741641	10.19208855	9.967063601	12.76617474	1.579732662	7.415260426	8.713312417	7.143343085	14.38648743	17.70649124	4.036818723	34.54520782	9.281486605	11.55609227	28.58469054	16.60179225	3.564158642	4.497315023	3.223573414	4.333685531	1.401714708	4.885028964	3.517658057	2.402074624	10.17734568	3.112502976	10.77502414
ABCA1	2.967478942	10.00163464	1.541493406	11.07283625	0.764670685	4.843573339	2.189443816	17.84409664	16.06541204	4.699284256	2.66673016	3.403240429	1.524665531	12.54776763	0.363094824	20.44917397	9.857841476	3.118118359	3.082384656	8.112602929	43.34420222	4.027680113	10.01587972	5.966100616	6.407398029	0	1.843021439	15.50463544	9.197385329	5.102387918	23.05107644	9.319205914	5.504752804	21.67542452	5.156381447	8.222604117	22.43565827	7.864006856	8.910396606	19.75606242	27.11107897	11.35012877	1.495162355	25.74034493	5.862763429	2.882489549	15.51304148	8.300007937	20.83171334
ABCA13	1.826140887	1.562755413	2.226601586	1.302686617	0.382335343	1.729847621	1.56388844	1.019662665	1.580204463	0.21360383	1.33336508	1.089036937	0.847036406	2.460346594	0.544642236	0.786506691	4.224789204	0.917093635	7.485791308	1.248092758	1.354506319	0.710767079	1.669313287	7.706213296	2.373110381	1.595771843	1.316443885	4.943506951	1.694255192	1.360636778	1.798310928	0.559152355	4.587294003	0.451571344	0.773457217	0.666697631	3.489991287	0.218444635	0.44551983	1.927420724	2.397016128	1.031829888	0.467238236	5.448686153	1.842582792	0	1.679756084	1.037500992	8.081268105
ABCA2	77.83925532	139.7103339	81.35659641	405.5697669	46.64491179	157.7621031	245.530485	251.0069594	289.9675189	155.7171919	146.0987166	146.7477273	48.45048242	221.9232628	26.14282734	372.0176649	133.7849915	91.70936349	93.79256168	138.7463116	257.8487484	613.6289114	304.7255528	141.6948896	260.8048309	118.0871164	146.38856	37.07630213	188.3043628	71.09327165	157.2704648	79.21325027	30.8266157	239.1070267	104.4167243	352.6830468	257.9269751	302.5458193	60.36793701	19.75606242	40.08802835	240.416364	3.831353536	87.36686417	64.82541277	107.6129431	186.0576886	26.71565055	110.4439974
ABCA3	1.597873276	17.50286062	1.884047496	6.513433087	0.764670685	5.016558101	6.881109135	4.07865066	4.740613388	0.854415319	1.523845806	7.895517796	0.169407281	2.829398583	0	1.179760037	0.281652614	1.467349816	0.88068133	3.952293734	2.955286515	10.42458382	0	3.48022536	2.847732457	7.978859215	3.422754101	2.022343753	8.229239505	1.700795973	4.087070292	8.573669441	0.18349176	2.25785672	5.672019592	6.444743767	4.653321716	2.184446349	2.227599152	0.963710362	1.405147385	1.031829888	0.186895294	0.563657188	5.360240849	0.96082985	6.224978427	0.518750496	1.077502414
ABCA5	4.108816996	5.938470569	3.082986811	2.605373235	0	3.978649529	2.502221504	1.699437775	1.580204463	2.776849788	3.047691612	1.633555406	1.016443687	2.952415913	0.544642236	2.359520074	0.844957841	2.201024724	7.045450642	1.872139137	1.97019101	2.132301236	3.338626574	7.954800822	1.423866229	4.787315529	3.422754101	4.718802089	3.388510384	3.74175114	2.125276552	2.795761774	3.669835202	1.580499704	1.289095362	1.111162718	2.492850919	3.713558793	4.009678473	6.103498959	2.149048943	2.063659777	0.373790589	6.3881148	1.507567739	1.441244774	2.470229535	1.037500992	2.155004828
ABCA9	3.424014164	1.562755413	1.884047496	0.434228872	0	1.729847621	0.625555376	0.339887555	0.790102231	0	1.523845806	1.225166555	0	1.722242616	0.726189648	0	1.971568295	0.917093635	4.843747317	1.456108218	0.246273876	0.23692236	0.303511507	4.474575462	0.474622076	1.595771843	0.789866331	1.797638891	1.936291648	3.401591945	1.798310928	0.745536473	3.119359922	1.12892836	1.031276289	1.111162718	2.492850919	0.218444635	3.118638812	1.445565543	1.239835928	0.825463911	0.654133531	12.40045814	1.172552686	0.96082985	2.371420353	0.259375248	0.179583736
ABCB1	0.684802833	5.625919486	2.569155676	1.302686617	0	0.864923811	0.625555376	0.169943778	0.26336741	0	0.571442177	0.816777703	0	1.845259945	0	0.393253346	0.281652614	1.100512362	0	0.20801546	0.369410814	1.658456517	0.151755753	4.971750514	1.423866229	0	0	0	0.484072912	0	1.144379682	1.11830471	0	0.677357016	2.062552579	0.222232544	1.994280735	0	0.222759915	0.642473575	0.330622914	0	0.280342942	0	0.50252258	0	0.494045907	0	0
ABCB10	1.141338055	2.187857578	1.712770451	1.519801054	1.911676713	4.670588577	2.189443816	1.699437775	5.530715619	2.563245958	0.380961451	0.544518469	0.847036406	3.93655455	0.907737061	0	0.281652614	1.83418727	1.761362661	0.624046379	2.709012639	3.316913034	3.642138081	3.728812885	5.220842839	1.595771843	1.053155108	0.898819446	0.484072912	0	1.307862493	5.218755312	0.917458801	2.032071048	2.062552579	0.888930175	3.323801225	1.747557079	2.673118982	2.891131086	2.066393214	0.412731955	2.149295886	0.375771459	1.842582792	0.480414925	0.69166427	3.371878224	3.950842185
ABCB4	0	0.937653248	0.34255409	0.217114436	0	0.518954286	0	0.169943778	1.053469642	0	0.571442177	0.680648086	0.169407281	0.492069319	0	0.393253346	0	0	0	1.040077299	0.123136938	0.473844719	0	0.248587526	0	0	0	0	0.242036456	0	0.163482812	1.304688828	0.73396704	0	0	0	0.664760245	0	0.222759915	0.160618394	0	0.619097933	0	0	0.837537633	0	0.098809181	0	0.179583736
ABCB5	1.597873276	3.125510826	2.397878631	0.434228872	0.764670685	1.383878097	1.56388844	2.03932533	2.370306694	0.640811489	1.714326532	2.178073875	0.508221844	1.845259945	1.089284473	0	1.689915682	1.650768543	5.284087982	1.040077299	0.738821629	1.184611798	1.972824794	3.48022536	0.949244152	0	1.316443885	5.842326396	2.904437472	6.122865501	1.798310928	0.745536473	2.752376402	2.25785672	0.515638145	1.111162718	3.323801225	1.529112444	1.782079321	2.409275905	0.743901557	1.857293799	0.560685883	10.33371512	2.010090318	0.480414925	3.55713053	1.29687624	0.179583736
ABCB6	2.51094372	7.501225982	8.221298164	4.125174289	3.05868274	4.497603815	3.127776879	3.228931773	4.740613388	2.990453618	3.047691612	6.26196239	1.694072812	6.519918474	0.544642236	3.53928011	3.379831363	1.467349816	2.642043991	3.744278275	10.71291362	13.26765214	4.856184108	1.74011268	13.52672917	7.978859215	3.949331655	3.370572921	9.439421785	6.80318389	4.577518727	6.709828258	2.201901121	5.870427473	3.609467013	8.000371573	9.472833492	3.495114158	3.118638812	4.497315023	4.215442156	1.650927821	3.083772358	8.830629282	5.862763429	3.843319398	10.67139159	1.815626736	3.950842185
ABCB7	1.597873276	14.3773498	3.596817947	2.388258799	0.764670685	4.843573339	4.691665319	3.39887555	4.740613388	4.272076597	2.285768709	3.130981195	0.338814562	6.396901144	0.726189648	1.179760037	1.408263068	3.118118359	3.522725321	1.248092758	0.985095505	1.658456517	3.642138081	1.988700205	5.695464915	3.191543686	1.579732662	1.57293403	0.726109368	1.020477584	3.269656233	5.032371194	3.302851682	2.483642393	2.320371651	3.333488155	6.979982573	1.966001714	2.673118982	15.098129	3.554196328	2.063659777	0.934476472	1.127314376	1.172552686	0.480414925	1.679756084	1.29687624	2.693756035
ABCB9	0	2.187857578	2.911709766	3.690945416	0.382335343	0.864923811	0.625555376	2.379212885	1.053469642	0.21360383	0	1.361296172	0.338814562	0.861121308	0.363094824	0.393253346	0.563305227	0.917093635	0.88068133	1.040077299	4.186655896	3.553835394	0.303511507	1.242937628	0.474622076	3.191543686	2.63288777	0.449409723	3.388510384	2.381114362	1.471345305	1.677457065	0	0	1.546914434	0.222232544	1.661900613	0	0.891039661	0.321236787	4.215442156	0.412731955	0	1.878857294	1.172552686	0.96082985	1.877374446	0.259375248	1.616253621
ABCC1	10.72857771	34.69317016	12.67450134	26.27084679	4.205688768	36.84575433	22.83277122	29.74016106	23.43969953	17.51551405	16.76230386	16.6078133	4.743403873	16.48432218	2.723211182	29.88725427	7.04131534	12.28905471	13.21021995	11.23283482	19.08622541	26.06145956	15.02381958	12.42937628	16.13715059	27.12812133	6.05564187	5.168211812	10.40756761	15.30716375	28.11904361	56.66077196	7.339670405	11.06349793	15.98478249	13.33395262	29.74802097	5.461115872	8.910396606	9.315866833	11.07586763	6.810077263	1.588610003	11.46102949	13.56810965	10.56912834	17.78565265	2.853127728	12.93002897
ABCC10	9.815507269	32.1927615	15.75748815	29.9617922	2.676347398	37.19172386	30.33943573	26.68117307	39.50511157	13.88424894	17.52422677	21.91686837	5.082218436	24.97251793	3.44940083	5.898800184	5.351399659	15.04033561	3.522725321	11.23283482	26.59757864	38.38142225	27.16427985	18.64406443	31.32505703	30.31966502	6.845508201	5.392916674	10.89164052	13.94652697	37.76452949	25.72100832	8.807604486	32.2873511	18.04733507	30.89032357	26.09183962	19.87846177	8.687636691	3.533604661	8.348228584	10.11193291	1.588610003	24.04937336	14.40564728	6.245394022	22.92373008	5.965630705	27.29672782
ABCC13	1.826140887	1.875306495	5.823419533	1.085572181	1.911676713	0.864923811	1.251110752	2.549156663	0.790102231	1.068019149	0.571442177	0.816777703	2.032887374	1.845259945	3.812495654	0.786506691	3.379831363	1.650768543	3.963065986	3.120231896	0.738821629	0.947689438	3.338626574	2.983050308	2.135799343	1.595771843	3.159465324	2.471753475	4.84072912	2.040955167	0.490448435	0.931920591	5.137769283	1.12892836	1.031276289	0.888930175	1.163330429	0.218444635	13.36559491	4.497315023	0.661245828	2.063659777	8.41028825	1.503085835	1.005045159	1.441244774	1.778565265	10.63438517	0.718334943
ABCC2	0.456535222	1.875306495	0	2.388258799	0.764670685	2.767756194	0.625555376	3.228931773	1.053469642	0.21360383	0.761922903	1.089036937	0	3.075433242	0.181547412	0.393253346	1.126610454	0.917093635	0.88068133	0.624046379	1.97019101	0.473844719	1.82106904	0.248587526	2.373110381	3.191543686	0.263288777	0.898819446	2.42036456	1.700795973	2.615724987	2.795761774	0.55047528	2.483642393	2.320371651	0.888930175	3.323801225	1.310667809	0.222759915	1.284947149	3.636852057	1.650927821	0.186895294	3.1940574	1.340060212	0.96082985	0.494045907	0.259375248	1.975421092
ABCC3	13.46778904	5.000817321	2.397878631	12.37552287	9.558383563	22.48801908	10.00888601	19.71347819	13.69510534	5.126491916	8.571632658	19.46653526	2.541109218	14.39302757	1.452379297	4.719040147	12.392715	2.017605997	10.56817596	11.44085028	1.97019101	14.68918629	4.552672601	1.242937628	0.949244152	14.36194659	13.16443885	21.34696183	48.4072912	12.245731	15.85783273	21.06140537	2.752376402	10.38614091	9.539305678	41.11302058	49.19225814	9.174674665	11.36075567	6.58535414	23.47422691	20.63659777	1.308267061	9.770057929	16.24823007	6.725808947	22.03444745	1.556251488	14.18711512
ABCC4	1.369605665	1.562755413	2.569155676	1.085572181	0.764670685	3.28671048	2.814999191	2.71910044	1.316837052	2.563245958	0.952403629	1.769685023	1.016443687	1.230173297	0.181547412	0.786506691	2.253220909	0.183418727	0	0.20801546	0.492547753	0.473844719	0.303511507	3.231637834	2.373110381	3.191543686	1.053155108	1.123524307	2.904437472	1.020477584	0.817414058	2.050225301	1.284442321	1.354714032	0.257819072	1.333395262	1.32952049	0.87377854	1.782079321	5.300406991	9.75337597	2.270025754	1.868952944	0.187885729	1.507567739	0.480414925	0.494045907	2.59375248	0.359167471
ABCC5	16.6635356	28.12959743	5.138311352	4.993632034	0.764670685	15.0496743	17.20277284	9.346907763	10.0079616	16.4474949	12.19076645	14.42973942	2.710516499	9.349317057	0.544642236	22.4154407	9.012883636	10.27144871	7.926131973	3.744278275	32.38501473	13.5045745	11.83694876	10.93785113	10.20437464	12.76617474	5.265775539	5.168211812	8.471275961	2.381114362	17.49266085	11.55581533	4.220310483	16.25656839	9.023667533	15.55627806	12.63044466	20.75224031	8.242116861	7.388446109	7.686982756	7.429175196	2.709981769	10.33371512	8.375376327	4.804149248	10.96781913	2.853127728	11.13419161
ABCC6	0.456535222	1.25020433	0	0.651343309	0	0	0.625555376	0.169943778	0.26336741	0	0.190480726	0	0	0	0	0.393253346	0	0	0	0	0	0.23692236	0	0.248587526	1.186555191	3.191543686	0.263288777	0	0.242036456	1.020477584	0.98089687	0	0.36698352	0.903142688	0.257819072	0	0.830950306	0	0.668279745	0.642473575	0.330622914	0.619097933	0.093447647	0.375771459	0.50252258	0	0.296427544	0	0.538751207
ABCC6	2.054408498	4.375715156	1.712770451	6.730547524	0	5.189542864	0.625555376	5.778088435	1.316837052	1.068019149	0.952403629	2.041944258	0.169407281	1.599225286	0.363094824	0.393253346	1.971568295	0.733674908	0	1.040077299	0.985095505	5.68613663	3.945649587	1.242937628	12.10286294	1.595771843	1.579732662	1.57293403	0.484072912	0.340159195	2.452242175	3.541298247	0	3.160999409	1.804733507	1.77786035	3.489991287	0.655333905	1.336559491	0.963710362	1.074524471	1.444561844	0.093447647	2.630400212	3.015135478	0.96082985	2.569038716	0.259375248	0.897918678
ABCC9	14.38085949	17.50286062	14.90110292	6.296318651	0.764670685	5.189542864	14.70055133	7.307582433	5.530715619	1.281622979	10.85740137	7.078740093	1.016443687	25.58760458	3.812495654	2.359520074	12.11106239	8.253842714	11.44885729	8.112602929	1.723917134	5.449214271	19.57649218	78.80224564	6.170086991	6.383087372	8.951818417	9.437604179	14.52218736	6.122865501	11.11683119	6.337060022	32.84502506	18.06285376	4.640743303	7.333673942	17.61614649	2.839780253	13.58835482	19.59544403	14.13412958	14.03288648	7.102021189	25.74034493	4.020180637	3.362904473	8.695207962	4.150003968	5.207928335
ABCD1	45.19698696	33.44296583	16.95642746	143.5126424	48.17425316	77.84314295	86.32664187	107.7443549	111.667782	37.38067022	93.90699779	76.096456	14.90784074	65.19918474	12.70831885	30.67376096	26.75699829	47.50545029	81.46302305	72.8054109	142.3463005	136.2303568	72.53925011	33.06214092	77.12608739	46.27738344	56.60708705	97.07250012	61.71929628	71.09327165	66.53750435	62.99783198	22.75297825	70.89670102	29.13355518	102.4492026	121.4849348	48.93159821	20.49391219	9.63710362	18.10160455	42.5113914	3.831353536	66.32366248	43.5519569	46.11983278	116.594834	15.30313963	101.2852269
ABCD2	0	0.312551083	1.884047496	0.868457745	0	0	0.312777688	0	1.053469642	0	0	0.544518469	0	0.861121308	0	0	0.281652614	0.366837454	0	0	0	0.473844719	0	0	0.237311038	1.595771843	0	0	0.242036456	0	0.817414058	0.559152355	0	0	0	0.444465087	0.498570184	0	0.222759915	2.088039118	0.413278643	0	0	0	0	0	0.098809181	0	0.179583736
ABCD3	2.282676109	4.375715156	1.541493406	2.605373235	0	2.940740956	1.56388844	3.228931773	5.530715619	4.485680426	0.761922903	1.633555406	0.677629125	6.027849155	0.363094824	1.966266728	1.971568295	2.384443451	1.761362661	1.248092758	1.231369381	1.184611798	2.579847807	5.717513091	6.644709067	1.595771843	0.263288777	1.57293403	1.21018228	0.680318389	2.452242175	2.609377656	3.669835202	2.25785672	1.289095362	1.111162718	4.487131654	1.092223174	2.227599152	13.33132667	6.86042547	1.650927821	0.654133531	1.315200106	0.670030106	0.480414925	0.494045907	2.853127728	5.926263277
ABCD4	7.761098771	25.00408661	6.165973623	14.54666723	1.52934137	20.23921717	20.95610509	7.987357543	8.691124545	13.88424894	6.095383223	8.031647413	1.694072812	11.68664632	1.815474121	5.112293493	2.534873522	6.419655444	5.724428647	4.784355573	10.3435028	13.74149686	8.953589448	11.18643866	12.10286294	15.95771843	3.159465324	3.370572921	6.0509114	2.381114362	11.11683119	15.09711358	3.669835202	9.257212554	10.31276289	8.667069204	13.95996515	5.461115872	6.90555737	4.015459842	4.215442156	7.016443241	2.149295886	5.260800423	6.532793535	2.882489549	8.299971237	3.631253472	6.285430749
ABCE1	1.141338055	4.063164073	3.939372037	1.085572181	0.764670685	14.53072002	0.312777688	2.209269108	4.740613388	0.854415319	0.571442177	2.314203492	0	3.075433242	0.363094824	0.786506691	0.563305227	1.83418727	0	0.20801546	0.861958567	2.606145956	0.91053452	1.74011268	3.085043496	3.191543686	0.526577554	0	0.968145824	0	1.634828117	8.573669441	0.55047528	1.12892836	1.289095362	0	4.320941593	1.092223174	1.782079321	4.015459842	3.554196328	0.206365978	0.467238236	0.375771459	0.670030106	0	0.395236726	0.259375248	1.25708615
ABCF1	25.1094372	58.75960352	37.50967287	38.64636965	11.85239562	73.69150866	43.16332094	31.26965506	47.40613388	9.398568513	16.38134241	47.78149563	7.284513091	35.79804294	9.440465429	12.58410706	12.95602023	33.19878958	107.0027816	26.00193246	14.77643258	39.56603405	11.3816815	22.12428979	41.52943167	38.29852423	27.11874403	17.07756947	35.09528612	36.39703381	54.43977628	54.61054666	4.587294003	39.96406395	30.93828868	47.55776435	102.2068877	12.23289955	32.74570753	12.04637952	11.15852336	36.11404609	6.541335305	40.20754609	31.32390746	5.284564172	40.01771846	12.45001191	24.06422058
ABCF2	11.18511293	15.94010521	10.44789975	20.19164257	5.735030138	29.2344248	33.15443492	9.686795318	11.06143124	14.09785277	9.714517012	18.51362794	5.590440279	11.56362899	2.904758594	1.966266728	5.351399659	16.14084797	14.09090128	11.8568812	8.742722607	17.76917697	8.346566435	10.19208855	30.37581288	14.36194659	9.478395971	6.965850703	12.82793217	14.62684536	17.16569522	16.21541829	5.137769283	7.225141506	11.34403918	15.11181297	33.40420232	6.553339046	12.02903542	7.87030129	5.537933813	10.11193291	2.33619118	7.327543447	10.05045159	2.882489549	24.01063108	5.446880209	7.003765691
ABCF3	25.1094372	32.1927615	27.06177312	36.04099642	33.64551014	38.57560195	75.06664511	30.75982373	53.20021691	26.27327107	30.09595467	44.51438482	4.912811155	32.59959237	8.714275781	10.61784033	9.576188863	29.8972525	48.87781383	26.00193246	18.1011299	45.01524832	25.79847807	19.88700205	56.005405	31.91543686	32.91109712	14.15640627	31.22270283	34.35607864	41.52463416	37.46320778	9.541571526	34.7709935	22.4302593	26.22344016	54.17795997	21.40757422	18.04355313	13.17070828	13.47288376	28.27213894	3.737905889	31.75268827	21.60847092	14.41244774	43.37723063	7.262506945	26.57839288
ABCG1	22.82676109	12.81459439	1.884047496	42.77154394	4.205688768	12.10893335	31.27776879	21.24297219	26.07337363	5.126491916	7.047786852	5.853573539	3.049331061	10.45647302	0.544642236	33.03328103	9.576188863	11.73879853	5.724428647	8.736649308	57.75122398	12.08304034	11.53343726	3.231637834	21.59530447	30.31966502	6.845508201	3.595277782	13.06996862	13.94652697	30.24432016	18.82479595	2.018409361	23.25592422	14.9535062	20.88985911	49.02606807	5.898005142	8.242116861	5.621643778	1.818426028	13.20742257	1.495162355	15.78240127	11.89303438	2.882489549	24.60348617	2.59375248	11.13419161
ABCG1	6.619760716	5.313368404	1.198939316	24.5339313	0	5.016558101	13.76221827	10.70645798	11.32479865	1.922434468	3.809614515	1.225166555	1.524665531	5.904831825	0.181547412	22.02218735	16.6175042	5.502561809	6.164769312	5.824432872	17.23917134	9.003049665	10.77465849	2.237287731	22.78185966	11.1704029	27.90861036	6.516440981	15.49033318	13.60636778	23.37804207	10.62389474	1.834917601	33.86785081	12.63313455	40.00185786	45.70226685	2.402890984	6.682797455	1.445565543	0.826557286	13.00105659	4.952725303	25.36457347	14.23813976	3.362904473	42.58675718	2.075001984	3.591674714
ABCG2	0.228267611	1.562755413	6.165973623	0	4.205688768	0	0	0.509831333	0.26336741	0	0	0.408388852	0.169407281	0.246034659	0.544642236	0.393253346	1.689915682	0.550256181	0	0.416030919	0.123136938	1.658456517	0.758778767	1.988700205	0.711933114	0	0.789866331	0	0.242036456	0	0	0	0.55047528	0.451571344	0.515638145	0	0.332380123	0	0.44551983	4.015459842	0.082655729	1.444561844	2.990324711	0	0.670030106	0	0.395236726	2.334377232	0.179583736
ABHD1	0	0	0.171277045	1.302686617	0	0	0.312777688	0.169943778	0	0	0	0.136129617	0.169407281	0	0	0.393253346	0	0	0	0	0.246273876	0.23692236	0.45526726	0.248587526	0.949244152	0	0.263288777	0.224704861	0	0	0.490448435	1.11830471	0	1.12892836	0	0.222232544	0.997140368	0	1.113799576	0.642473575	0.495934371	0	0	0.375771459	0.837537633	0.480414925	0.889282632	0.259375248	0
ABHD10	3.195746553	9.063981394	5.652142487	1.954029926	1.911676713	10.20610096	1.876666128	6.287919768	5.79408303	5.126491916	1.142884354	4.083888515	1.524665531	9.103282398	0.181547412	0.786506691	1.971568295	1.283931089	2.201703326	1.872139137	0.985095505	4.264602473	1.82106904	0.745762577	4.746220762	9.574631058	1.843021439	0.674114584	2.178328104	0	3.269656233	10.06474239	1.467934081	2.25785672	0.515638145	3.111255612	2.326660858	1.310667809	3.564158642	12.84947149	7.521671299	3.920953576	0.747581178	1.503085835	0.50252258	0.96082985	0.790473451	0.259375248	3.412090978
ABHD11	11.41338055	18.75306495	8.221298164	9.770149631	1.911676713	18.85533907	19.39221665	18.69381553	13.95847275	9.825776172	19.80999548	17.56072062	2.87992378	18.32958212	1.815474121	1.573013382	6.478010113	10.27144871	14.09090128	6.86451017	13.17565238	10.66150618	14.72030808	7.706213296	10.67899672	12.76617474	15.27074906	11.45994793	7.26109368	7.483502279	17.98310928	10.62389474	3.302851682	12.86978331	9.023667533	6.222511223	17.11757631	2.621335619	7.573837115	9.315866833	5.455278085	5.571881397	0.841028825	26.30400212	4.35519569	3.843319398	6.916642697	1.815626736	4.489593392
ABHD12	6.391493105	32.50531259	11.98939316	15.84935385	7.264371508	10.89804001	20.33054972	11.21628932	19.22582096	7.048926384	2.857210886	9.66520282	2.202294656	7.750091771	1.452379297	3.146026765	6.196357499	12.65589216	8.366472638	4.368324654	5.171751401	13.74149686	6.221985888	3.728812885	24.44303693	7.978859215	11.58470619	4.044687505	7.26109368	6.80318389	12.91514212	15.65626594	2.201901121	6.321998817	5.156381447	10.22269701	21.60470797	2.621335619	5.791757794	2.891131086	5.620589542	5.778247375	1.121371767	6.20022907	6.197778482	0.96082985	11.36305586	1.815626736	7.542516898
ABHD12B	8.902436825	0.937653248	1.198939316	3.908059852	0	1.037908573	3.753332255	2.209269108	1.316837052	1.708830639	3.238172337	6.534221624	0.169407281	8.24216109	0.726189648	1.966266728	5.633052272	2.017605997	7.045450642	1.664123678	2.955286515	0.473844719	1.972824794	7.209038245	1.186555191	0	1.316443885	3.595277782	3.872583296	4.762228723	2.452242175	0.372768237	6.789195124	9.031426882	1.031276289	3.111255612	3.98856147	3.058224888	2.673118982	4.336696629	1.901081757	3.095489665	0.747581178	9.206400741	1.842582792	1.921659699	4.841649888	1.29687624	2.873339771
ABHD13	3.652281774	4.375715156	1.884047496	1.085572181	1.52934137	5.362527626	2.814999191	6.967694878	5.79408303	2.136038298	0.761922903	2.041944258	1.016443687	13.28587161	0.544642236	2.359520074	1.689915682	2.384443451	1.321021995	1.664123678	1.354506319	2.369223596	5.311451368	5.966100616	3.79697661	0	0.789866331	0.449409723	1.452218736	0.340159195	3.106173422	2.609377656	10.64252209	2.935213737	1.289095362	0.666697631	1.828090674	7.427117586	3.341398727	11.88576113	14.87803114	3.508221621	0.747581178	1.127314376	1.005045159	0	0.592855088	2.59375248	5.207928335
ABHD14A-ACY1	2.282676109	30.94255717	11.64683907	12.5926373	3.441018083	9.860131441	19.07943896	7.47752621	15.53867722	6.408114895	4.190575966	12.11553593	1.524665531	3.198450572	0.363094824	1.179760037	2.253220909	6.236236717	8.366472638	4.784355573	2.832149577	18.71686641	4.249161094	3.728812885	11.86555191	17.55349027	12.90115007	3.595277782	9.923494697	5.782706307	11.60727963	16.96095476	1.100950561	4.289927769	10.82840104	9.333766835	14.62472539	0.87377854	6.682797455	6.906590928	7.43901557	4.540051509	0.747581178	3.00617167	8.040361274	2.402074624	15.4142323	0.518750496	2.514172299
ABHD14B	8.674169214	121.5823711	24.66389449	42.77154394	7.264371508	41.34335815	44.101654	25.15167907	54.25368655	13.02983362	13.52413153	28.72334922	5.421032998	25.71062191	2.904758594	9.044826949	5.914704886	22.56050342	14.09090128	12.06489666	23.14974437	63.73211473	6.829008901	7.209038245	22.78185966	38.29852423	22.9061236	9.212899317	30.49659346	19.38907409	27.46511236	49.39179135	2.935868162	9.93456957	41.50887065	26.22344016	38.55609421	5.461115872	13.36559491	14.45565543	15.0433426	9.699200951	6.634782952	7.891200635	25.46114403	2.402074624	32.70583904	11.41251091	6.824181956
ABHD15	6.848028327	33.13041475	9.077683389	38.42925521	1.52934137	24.2178667	19.70499434	11.72612065	22.12286248	8.116945534	4.571537418	12.79618401	2.371701937	13.40888894	0.726189648	4.719040147	4.506441818	5.685980536	13.65056062	6.448479251	7.757627102	34.11681978	7.436031915	11.43502618	14.00135125	17.55349027	4.212620432	8.08937501	6.777020768	7.823661474	9.482003076	24.97547185	3.486343442	8.354069866	5.672019592	14.2228828	15.28948564	5.679560507	7.128317285	8.352156471	2.149048943	5.984613353	2.055848239	7.891200635	6.030270955	1.921659699	9.288063051	1.29687624	4.130425921
ABHD16A	59.34957883	79.07542389	26.03411085	134.8280649	56.58563069	97.39042107	82.26053193	119.3005318	111.9311494	102.1026307	81.33526989	96.10750973	16.60191356	91.89394528	24.32735322	67.63957544	42.52954466	70.61620989	76.61927574	44.09927746	85.21076118	94.76894384	88.62535996	54.1920806	94.92441525	55.8520145	36.07056245	35.95277782	55.66838488	69.39247568	84.35713082	50.32371194	44.95548123	79.02498522	27.84445982	70.22548381	77.77694867	99.17386424	31.63190795	50.7554124	88.11100664	79.03816945	5.980649422	85.48800688	36.51664078	40.35485368	69.75928206	24.38127331	94.46104497
ABHD16B	9.358972047	22.19112686	8.050021118	35.82388198	4.970359453	11.4169943	48.16776394	24.64184774	31.60408925	29.05012086	33.52460773	13.61296172	8.131549497	21.89708469	3.086306006	14.94362713	6.759662727	23.1107596	24.21873658	17.26528316	104.0507127	65.62749361	25.64672232	11.68361371	33.46085637	22.3408058	16.58719295	9.887013902	13.79607799	10.20477584	22.23366239	19.19756418	2.201901121	16.9339254	14.18004898	14.00065025	30.41278121	21.62601885	7.573837115	6.264117353	17.77098164	18.77930397	0.654133531	19.35223013	12.89807954	14.41244774	26.08562389	2.334377232	8.979186784
ABHD2	106.1444391	145.6488045	22.95112404	126.7948308	73.02605042	111.229202	65.68331447	187.6179304	120.3589066	63.65394129	142.2891021	119.5218039	20.83709559	148.2358823	19.24402568	41.29160129	107.3096458	66.94783535	107.4431223	52.83592677	100.7260154	60.4152017	112.602769	59.41241864	149.505954	100.5336261	47.12869108	75.95024315	63.65558793	148.649568	235.0882832	70.08042847	122.2055122	169.1134684	70.38460676	63.33627495	193.6114214	175.8479311	68.61005387	58.14385851	110.6760205	114.7394836	8.597183544	117.6164666	35.67910315	92.23966555	87.94017144	57.06255457	281.5872975
ABHD3	61.40398733	38.13123207	35.11179424	24.75104573	0.764670685	46.01394672	23.14554891	20.3932533	25.81000622	3.844868937	19.61951475	42.33631094	5.421032998	52.77443444	8.895823193	3.53928011	42.52954466	12.83931089	107.883463	20.59353051	5.91057303	7.818437867	21.54931698	23.61581494	34.41010053	49.46892713	21.58967971	54.82798618	39.20990587	44.22069529	16.51176398	17.14733888	21.10155241	32.73892245	7.476753099	39.11292769	61.49032267	16.16490298	29.18154889	22.48657511	5.207310899	42.5113914	8.970974133	98.64000794	15.91321502	9.12788357	29.14870851	2.59375248	5.746679542
ABHD3	52.95808573	53.13368404	28.77454357	42.12020063	4.205688768	23.35294289	27.21165885	24.47190396	37.9249071	17.94272171	20.95287983	30.22077501	4.743403873	62.61582082	10.34820249	24.38170743	34.64327147	13.93982325	88.94881436	26.8339943	6.649394659	13.5045745	35.20733478	31.32202824	36.78321091	30.31966502	26.59216647	46.28920145	34.61121321	50.68371998	25.99376705	13.41965652	23.85392882	31.38420841	14.43786805	34.00157918	61.15794255	30.80069352	30.07258855	57.82262172	16.61380144	34.05038632	10.74647943	65.57211956	19.5983806	14.41244774	36.46058793	6.743756449	18.31754104
ABHD4	42.68604324	54.07133728	12.84577838	54.92995237	20.26377315	42.03529719	48.16776394	41.46628171	36.34470264	52.54654214	54.28700683	59.35251309	15.75487715	34.44485232	4.357137891	30.28050761	28.16526136	26.59571541	28.18180257	15.60115948	54.67280053	30.79990675	28.53008163	15.66101412	33.93547845	35.10698054	21.58967971	14.83052085	38.72583296	28.91353153	30.73476859	42.49557897	15.59679961	38.38356425	20.88334486	47.77999689	58.33271151	38.44625574	23.16703118	16.22245776	27.7723248	31.36762861	3.177220005	30.0617167	30.3188623	16.33410744	41.00581028	8.040632689	32.86382363
ABHD5	99.06814313	40.31908965	16.10004224	14.54666723	9.17604822	28.88845527	25.64777041	38.06740616	25.54663881	42.50716214	30.66739684	47.23697716	13.89139706	52.28236512	7.080349072	29.10074757	35.48822931	29.71383377	21.57669259	9.984742066	46.91517343	7.344593147	67.07604299	33.06214092	18.98488305	15.95771843	11.58470619	28.98692712	55.91042134	19.38907409	34.9853217	15.2834977	76.51606397	41.77034933	17.53169692	22.00102183	49.3584482	51.55293383	24.9491105	71.31456679	109.1882174	39.20953576	7.195468836	48.47451819	13.40060212	16.81452237	20.84873727	13.22813765	48.8467761
ABHD6	2.739211331	4.688266239	0.68510818	1.302686617	0	7.957299057	3.753332255	2.549156663	2.370306694	1.922434468	0.952403629	2.450333109	1.016443687	2.706381253	0.181547412	0.393253346	0.281652614	1.100512362	0.440340665	0.416030919	2.339601824	4.264602473	1.669313287	2.485875257	4.271598686	0	0.789866331	0.674114584	1.21018228	1.020477584	3.92358748	8.387285323	0.55047528	1.12892836	1.546914434	4.444650874	3.98856147	0.43688927	0.891039661	3.694223054	0.743901557	1.650927821	0.093447647	1.127314376	2.680120425	0.480414925	2.470229535	0.259375248	2.155004828
ABHD8	17.57660604	20.94092253	12.67450134	64.26587313	11.08772493	38.05664767	50.35720776	53.70223369	77.95675349	19.43794851	28.19114741	37.70790396	7.11510581	50.19107052	6.535706836	7.078560221	12.67436761	28.42990268	38.74997853	32.0343808	41.74342202	55.43983215	16.69313287	6.960450719	58.85313745	23.93657764	28.96176547	18.20109377	20.08902585	15.30716375	25.66680143	26.83931303	3.853326962	26.6427093	19.33643043	23.33441709	64.64793383	13.98045663	8.464876776	7.067209321	17.357703	14.65198442	0.560685883	22.3584018	11.72552686	17.77535222	35.67011448	1.815626736	11.85252655
ABI1	38.80549385	33.44296583	11.47556202	34.08696649	11.08772493	26.81263813	23.14554891	35.68819328	55.30715619	48.48806937	25.52441725	30.35690463	7.284513091	60.40150888	4.901780127	48.76341485	23.37716693	29.34699632	22.45737392	11.8568812	27.58267414	17.05840989	38.24244985	53.94349307	31.79967911	25.53234949	6.05564187	6.067031258	20.08902585	17.00795973	37.11059825	44.91857251	47.89134939	29.12635169	12.1174964	21.77878928	38.55609421	89.99918957	18.04355313	28.42945568	56.20589542	28.06577296	3.083772358	24.23725909	10.38546664	7.686638796	13.43804867	15.82189013	55.31179059
ABI2	4.565352218	5.625919486	6.508527713	2.605373235	0	4.324619053	3.753332255	2.03932533	3.423776336	0.640811489	3.047691612	3.267110812	0.677629125	3.444485232	0.544642236	0	2.816526136	1.100512362	15.41192328	2.288170057	0.861958567	2.132301236	2.731603561	9.446325976	3.559665572	1.595771843	3.159465324	10.78583335	5.082765576	6.463024696	3.106173422	4.100450602	2.935868162	4.289927769	2.062552579	3.333488155	7.146172635	1.747557079	2.673118982	11.40390595	4.463409342	2.270025754	2.055848239	12.58834387	1.507567739	1.921659699	4.841649888	0.259375248	2.514172299
ABI3	23.28329631	135.6471698	72.10763598	107.2545315	44.73323507	109.8453239	180.4727259	90.91992096	223.8622989	101.0346115	64.95392747	111.3540269	15.41606259	103.3345569	12.88986626	11.79760037	32.10839795	67.49809153	107.0027816	69.26914808	63.53866007	224.1285522	54.93558272	40.02259163	75.70222116	75.00127662	54.76406561	25.84105906	33.40103093	72.11374923	129.9688353	110.1530139	4.587294003	52.38227592	59.29838665	114.6719925	190.9523804	26.65024546	35.41882651	29.39316604	7.934949942	53.03605626	6.634782952	52.23223277	32.66396767	13.93203282	96.53657022	11.93126141	32.50465616
ABL1	4.565352218	10.00163464	7.022358848	16.71781159	0.382335343	20.41220193	14.38777365	16.14465886	20.01592319	9.612172342	6.476344675	10.07359167	2.032887374	8.365178419	1.270831885	3.53928011	1.689915682	4.035211994	6.605109977	3.536262815	9.974091988	17.05840989	5.463207121	5.220338039	12.10286294	12.76617474	3.159465324	1.348229168	5.082765576	3.061432751	16.34828117	18.82479595	0.36698352	11.2892836	10.05494382	12.00055736	19.77661729	6.116449777	2.450359067	1.284947149	1.653114571	5.984613353	0.373790589	3.00617167	5.025225796	2.882489549	7.11426106	4.928129713	10.5954404
ABL2	21.91369065	30.00490393	16.95642746	11.94129399	1.911676713	18.68235431	11.57277445	11.38623309	11.06143124	8.971360853	21.14336056	16.33555406	5.421032998	22.88122332	7.443443896	11.79760037	12.392715	18.15845397	55.48292381	10.8168039	6.279983844	5.68613663	12.29221602	36.29377875	11.62824087	27.12812133	13.95430518	46.06449659	26.62401016	29.93400912	15.53086711	13.41965652	31.92756626	18.06285376	5.672019592	12.66725499	23.76517876	14.63579054	16.48423372	25.85956138	29.75606228	23.73208743	6.074097069	33.44365983	9.715436539	4.323734323	18.08208019	4.668754464	8.440435577
ABLIM1	5.706690273	34.69317016	8.906406344	10.63860738	7.64670685	12.62788763	6.568331447	5.268257103	14.74857498	3.417661277	2.095287983	10.75423976	0.508221844	9.841386376	0.544642236	0.393253346	5.069747045	5.685980536	6.605109977	6.448479251	4.186655896	10.18766146	7.587787668	15.16383907	6.644709067	15.95771843	5.002486762	3.595277782	11.13367698	5.782706307	9.8089687	27.21208127	2.935868162	5.193070457	13.66441084	5.555813592	19.77661729	7.645562221	8.464876776	6.745972534	5.124655171	3.714587598	3.270667653	0.751542918	9.380421486	0.480414925	7.410688604	2.853127728	2.873339771
ABLIM2	0	3.750612991	0	0.434228872	0	0	0	0.509831333	0.790102231	0	0	0.136129617	0	0.12301733	0	0	0.563305227	0.183418727	0	0.20801546	0.246273876	0.710767079	0	0.745762577	0.949244152	0	0	0.224704861	0.242036456	0	0.326965623	0.745536473	0	0.451571344	1.031276289	0	0.332380123	0.218444635	0	0.321236787	0	0	0	0.187885729	0.167507527	0	0.296427544	0	0.179583736
ABLIM3	6.391493105	6.251021651	0.856385225	4.776517597	3.441018083	10.0331162	3.753332255	2.889044218	8.427757134	6.194511065	2.857210886	9.120684351	1.185850968	2.706381253	1.633926709	2.359520074	4.506441818	1.83418727	3.082384656	1.872139137	0.492547753	6.633826069	6.373741641	2.485875257	1.423866229	4.787315529	1.316443885	4.718802089	7.019057224	6.80318389	2.94269061	8.760053559	4.587294003	3.160999409	2.578190724	8.667069204	14.79091545	6.116449777	4.232438388	4.176078235	12.64632647	10.93739682	0.841028825	3.945600317	3.85267311	3.362904473	0.988091814	2.853127728	7.722100634
ABO	0	0	0.513831135	0	0	0	2.189443816	1.019662665	2.897041515	0	0	3.947758898	0	2.952415913	0	0.393253346	0.844957841	0	0	1.872139137	0	0.710767079	0	0.248587526	0.949244152	1.595771843	0.526577554	1.348229168	1.21018228	0.680318389	0.653931247	0.186384118	0.18349176	4.064142097	0.515638145	0.444465087	0	0	0	0.160618394	0.5785901	0.825463911	0	0.187885729	0	0	0.494045907	0.259375248	0.179583736
ABP1	17.80487365	4.375715156	0	0.868457745	26.76347398	29.92636385	9.383330638	55.9115028	0	44.21599278	10.47643992	6.534221624	0.169407281	2.337329264	0.544642236	157.6945916	7.886273181	2.384443451	0.88068133	5.408401952	0	2.369223596	0.303511507	21.37852721	2.847732457	0	0.789866331	7.639965288	0	100.3469624	1.471345305	2.609377656	0.55047528	14.67606868	0	0	20.93994772	24.90268838	0	0	0.082655729	0.206365978	0.093447647	3.757714588	0.837537633	0	1.086900995	1.29687624	0
ABR	97.01373463	114.0811451	28.26071244	181.0734398	40.52754631	119.5324706	108.8466354	172.8328217	174.8759605	47.63365405	108.0025715	140.3496353	23.71701937	152.5414888	13.07141367	59.38125519	55.76721749	66.39757917	71.33518775	47.84355573	158.2309655	149.2610865	111.6922345	71.09603234	135.7419138	79.78859215	46.60211352	28.98692712	75.75741073	73.81454521	133.7289399	108.1027886	24.03742058	162.3398982	58.00929128	188.453197	196.7690325	88.47007713	41.87886405	17.02554973	28.84684927	79.86363336	6.260992364	71.39657717	53.93742354	33.14862981	101.3782201	18.15626736	94.6406287
ABR	0.684802833	0	0.513831135	4.776517597	2.676347398	0	1.251110752	0.509831333	0.790102231	0.21360383	0.571442177	0.408388852	0.847036406	0.615086648	0.181547412	0	0.844957841	1.100512362	1.761362661	2.288170057	14.28388482	3.079990675	2.124580547	0.745762577	1.423866229	0	0.789866331	0.449409723	1.452218736	0.340159195	0.98089687	0	0	0.903142688	0.773457217	2.666790524	2.160470797	0.218444635	0	0	0.5785901	1.444561844	0	1.127314376	1.005045159	0	1.580946902	0	0.718334943
ABRACL	1.141338055	10.00163464	5.823419533	1.519801054	1.911676713	12.8008724	6.255553759	12.23595198	11.32479865	8.330549363	7.047786852	7.350999328	1.35525825	12.67078496	1.270831885	2.359520074	1.971568295	5.502561809	7.485791308	2.704200976	2.339601824	3.553835394	3.490382327	2.734462782	19.45950513	14.36194659	2.369598993	3.14586806	6.292947856	4.422069529	10.13593432	12.11496769	2.935868162	8.80564121	4.125105158	5.555813592	15.78805582	3.276669523	3.341398727	16.86493133	9.17478587	4.333685531	0.934476472	2.818285941	2.680120425	0.96082985	3.359512167	3.371878224	12.5708615
ABT1	14.15259188	56.25919486	15.07237997	37.99502634	8.793712878	20.93115622	30.02665804	22.43257863	47.9328687	41.65274682	20.38143765	22.86977569	3.896367467	19.19070343	3.267853418	14.55037379	11.82940977	13.93982325	16.73294528	11.23283482	22.78033355	35.30143158	15.32733109	10.6892636	31.08774599	15.95771843	12.63786129	5.617621535	17.91069775	12.92604939	25.176353	35.41298247	7.156178645	15.80499704	19.33643043	17.33413841	30.57897127	19.66001714	13.81111474	10.27957719	34.88071745	22.08115961	1.775505297	15.03085835	8.375376327	5.284564172	15.51304148	5.706255457	17.41962236
ABTB1	545.7878577	350.9948657	197.1398789	691.7265939	348.307497	407.5520996	516.0831851	713.4239779	495.9208339	497.9105273	657.729946	567.524374	177.5388307	364.5003479	145.2379297	296.9062759	432.3367619	280.814071	496.2639296	309.527004	619.3787988	713.3732247	699.4422673	121.8078876	526.5931936	346.2824899	626.3640004	393.4582123	445.831152	488.4686033	592.7886751	220.3060278	198.3545927	502.3731203	175.3169692	542.4696391	490.0944907	356.2831995	295.8251673	221.6533833	499.6538791	449.4650994	52.89136832	591.4642762	195.4812835	505.3965008	639.2954036	107.9001032	475.7173158
ABTB1	161.6134685	133.1467612	28.43198948	530.8447966	72.26137973	113.6509887	396.2893306	146.1516487	185.410657	198.0107503	208.9573561	143.0722277	53.70210814	175.0536602	15.43153003	202.9187263	124.7721078	99.59636875	81.02268239	116.9046884	559.6573838	394.001884	398.0553411	65.37851925	262.7033192	121.2786601	153.497357	37.30100699	139.1709622	82.65868426	173.4552632	89.83714501	66.42401716	170.4681824	83.27556038	272.4570986	205.7432959	150.2899088	138.1111474	50.7554124	91.1692686	148.170772	11.96129884	149.1812691	100.6720234	200.8134386	166.2958523	32.68128125	137.2019741
ABTB2	8.445901603	3.125510826	0.513831135	6.94766196	4.205688768	0.518954286	3.753332255	5.608144658	4.477245978	5.126491916	3.619133789	2.041944258	1.524665531	3.075433242	0.363094824	3.932533456	0.844957841	5.319143082	2.642043991	5.408401952	20.68700561	2.843068315	6.525497395	4.971750514	0.711933114	12.76617474	2.369598993	2.022343753	1.694255192	1.360636778	5.88538122	7.082596495	1.284442321	6.096213145	3.867286086	2.444557981	4.487131654	6.771783681	3.341398727	0.481855181	0.743901557	1.031829888	0.280342942	0.939428647	1.172552686	3.843319398	2.569038716	2.075001984	5.38751207
ACAA1	157.0481163	149.7119685	66.45549349	227.3188147	82.96676932	145.3072002	257.7288149	241.6600516	184.0938199	156.3580034	214.1003357	214.6764063	52.34684989	232.0106838	29.04758594	148.6497646	109.5628667	114.0864482	115.8095949	86.32641578	122.7675273	228.8669994	208.2088936	90.48585935	259.1436536	98.93785426	126.3786129	112.5771356	138.4448528	102.0477584	167.4063991	86.668615	94.3147647	207.2712469	53.11072891	127.5614801	223.0270622	163.6150315	59.03137752	118.5363745	174.1556201	136.2015453	8.784078838	238.9906478	81.40865789	66.29725962	230.1265835	28.79065253	168.8087115
ACAA2	15.97873276	45.63245805	17.64153564	8.68457745	2.294012055	40.99738862	17.51555052	21.75280352	20.01592319	22.2147983	8.190671206	17.28846138	3.388145624	19.80579008	3.086306006	4.325786802	8.449578408	20.54289742	7.485791308	9.568711147	3.694108144	13.26765214	12.44397178	12.18078876	23.96841485	9.574631058	5.792353093	6.741145842	12.1018228	10.54493503	28.11904361	16.02903417	8.257129205	9.93456957	14.43786805	14.00065025	43.87417618	9.174674665	15.14767423	21.68348314	22.39970244	12.58832464	1.214819414	8.266972094	6.030270955	3.843319398	15.71065984	4.928129713	14.90545006
ACACA	5.706690273	10.31418572	3.939372037	4.342288725	0.382335343	13.83878097	3.127776879	4.07865066	5.530715619	4.058472767	2.476249435	7.623258562	0.677629125	6.273883815	0	0	1.971568295	5.319143082	10.56817596	3.744278275	2.216464886	7.581515507	2.883359314	5.717513091	9.492441525	6.383087372	3.159465324	4.718802089	6.292947856	3.74175114	6.86627809	9.691974151	4.587294003	5.418856129	6.703295882	4.22241833	16.95138625	2.402890984	5.123478049	4.497315023	1.570458843	4.746417487	1.121371767	4.697143235	3.517658057	1.441244774	5.335695795	1.556251488	6.105847013
ACACB	3.652281774	6.876123816	2.740432721	8.033234141	0.764670685	3.28671048	6.255553759	4.248594438	5.530715619	2.349642128	2.285768709	2.722592344	0.338814562	3.075433242	0	1.966266728	1.689915682	4.035211994	7.045450642	3.744278275	2.585875701	6.159981349	5.311451368	2.734462782	3.322354534	11.1704029	3.686042878	2.247048614	6.534984312	1.700795973	5.067967162	12.30135181	0.73396704	4.289927769	10.57058197	8.222604117	8.641883186	4.587337332	4.232438388	1.76680233	2.066393214	1.650927821	1.308267061	5.636571882	6.030270955	0.96082985	5.632123339	0.518750496	6.64459822
ACAD10	13.69605665	19.37816712	9.591514524	18.88895595	9.558383563	16.4335524	19.70499434	11.55617687	17.11888168	13.67064511	8.381151932	11.70714708	2.710516499	15.50018354	1.452379297	2.752773419	8.167925795	7.703586533	17.17328594	8.736649308	12.80624157	11.60919562	12.29221602	7.209038245	13.0521071	11.1704029	7.635374532	5.168211812	7.019057224	9.524457446	12.91514212	16.02903417	2.752376402	11.2892836	9.023667533	13.11172008	26.5904098	5.242671237	8.242116861	3.694223054	4.794032256	7.222809219	1.308267061	12.58834387	7.872853747	5.764979097	15.31542312	1.556251488	7.003765691
ACAD8	2.054408498	12.5020433	3.596817947	13.89532392	3.823353425	9.514161917	11.25999677	14.61516487	9.744594186	8.971360853	12.95268935	8.440036265	1.524665531	11.44061166	2.178568945	5.112293493	6.196357499	9.170936349	2.642043991	3.952293734	13.79133707	11.84611798	34.44855601	7.954800822	25.15497004	7.978859215	3.686042878	2.696458337	8.471275961	1.360636778	19.6179374	11.36943122	11.37648913	9.482998226	10.57058197	4.666883417	12.96282478	11.35912101	2.450359067	5.300406991	13.3075723	5.778247375	1.401714708	11.64891522	3.85267311	6.725808947	6.323787609	5.187504961	46.69177128
ACAD9	7.076295938	15.94010521	13.01705543	9.987264067	1.147006028	12.8008724	18.45388359	11.04634554	12.11490088	9.184964683	2.857210886	11.29875823	1.016443687	7.381039782	1.815474121	2.359520074	4.788094431	7.336749079	5.724428647	8.944664767	5.664299154	12.3199627	9.712368215	5.966100616	30.37581288	17.55349027	7.898663309	2.696458337	7.503130136	5.102387918	7.029760901	11.1830471	1.100950561	5.193070457	7.218934026	9.778231922	22.10327815	3.713558793	4.900718133	6.745972534	2.231704671	7.841907152	1.121371767	8.266972094	9.212913959	3.362904473	11.06662832	4.409379216	6.64459822
ACAD9	0.913070444	0	0.68510818	2.171144362	1.52934137	0	1.251110752	1.35955022	0.790102231	0	0.380961451	1.089036937	0.338814562	0.861121308	0.181547412	1.179760037	1.689915682	0.733674908	1.761362661	0.832061839	0.246273876	1.658456517	0.303511507	0	0.237311038	1.595771843	1.316443885	0.449409723	0.968145824	1.020477584	0.490448435	1.304688828	0	0.903142688	1.031276289	1.333395262	1.828090674	0.87377854	0.891039661	0.481855181	1.074524471	0.825463911	0.186895294	1.127314376	1.340060212	3.843319398	1.877374446	0.518750496	0.359167471
ACADM	0.684802833	4.063164073	5.138311352	2.171144362	0	14.53072002	2.814999191	3.228931773	5.79408303	2.136038298	1.523845806	3.130981195	0.508221844	9.472334387	0.907737061	0.393253346	0	1.83418727	3.082384656	2.496185517	1.231369381	2.606145956	1.517557534	7.706213296	5.695464915	0	1.579732662	0.898819446	1.694255192	1.700795973	4.250553103	7.828132968	2.385392882	1.806285376	1.289095362	2.666790524	7.977122941	1.747557079	3.118638812	8.512774864	7.521671299	2.270025754	0.560685883	0.563657188	1.675075265	0.96082985	1.580946902	0.518750496	2.873339771
ACADS	5.250155051	17.19030954	8.735129299	15.41512497	1.911676713	15.91459811	34.09276799	12.57583954	25.2832714	15.59307958	5.523941046	12.38779516	2.87992378	12.05569831	2.904758594	4.325786802	3.943136591	12.47247343	9.247153968	12.8969585	10.46663974	27.00914899	7.587787668	0.994350103	20.17143824	19.14926212	16.32390417	5.392916674	8.955348873	8.163820668	8.664589018	12.11496769	0.73396704	5.193070457	9.539305678	8.44483666	20.6075676	2.621335619	2.450359067	9.155248439	6.529802556	4.127319554	0.841028825	6.012343341	4.020180637	3.843319398	14.22852212	1.037500992	4.310009656
ACADSB	5.02188744	6.563572734	3.596817947	4.342288725	0	6.400436198	3.753332255	2.379212885	5.003980798	1.922434468	0.571442177	1.90581464	0.847036406	4.797675858	0.726189648	0.393253346	3.661483977	3.301537086	5.284087982	3.536262815	2.339601824	1.184611798	3.186870821	11.43502618	4.508909724	0	2.106310216	4.044687505	5.324802032	2.381114362	4.577518727	5.40513943	4.587294003	6.999355833	2.578190724	3.111255612	7.644742818	3.058224888	3.341398727	4.497315023	3.140917685	3.508221621	0.467238236	8.830629282	2.512612898	0.96082985	3.458321349	1.556251488	3.232507242
ACADVL	197.9080187	223.7865751	127.7726756	197.3570225	88.70179946	189.4183145	286.8171398	183.7092235	250.4624073	171.0966677	137.3366033	187.8588717	30.83212518	176.1608161	36.30948242	63.31378864	116.3225294	139.3982325	209.1618159	109.8321627	127.6930048	258.0084496	180.4375907	58.16948101	351.4576475	165.9602717	156.6568223	138.1934898	151.0307486	170.0795973	197.1602709	146.6843011	55.96498684	128.4720474	116.5342207	236.8998916	348.9991287	157.2801371	113.6075567	95.88918102	102.8237263	165.5055141	21.58640651	235.9844761	102.6821138	125.3882954	274.7883334	42.79691592	259.1393306
ACAP1	2.967478942	0.312551083	1.712770451	3.039602107	0	10.89804001	3.440554567	2.71910044	3.950511157	6.621718725	5.904902498	3.675499664	1.35525825	3.690519891	0.363094824	6.29205353	1.971568295	4.585468174	3.963065986	3.744278275	6.526257721	9.239972024	8.801833695	4.474575462	3.322354534	3.191543686	2.63288777	2.921163198	4.356656208	4.762228723	5.394932785	1.11830471	3.119359922	6.096213145	2.320371651	13.33395262	7.977122941	4.368892698	0.891039661	0.963710362	0.661245828	1.650927821	0	9.39428647	3.517658057	0.96082985	8.596398781	2.59375248	7.722100634
ACAP2	32.41400075	40.00653857	14.55854883	11.72417956	7.264371508	14.01176573	10.94721908	25.49156663	32.65755889	27.98210171	10.28595919	21.10009066	7.11510581	58.67926627	2.904758594	20.44917397	21.68725125	13.38956707	26.86078057	9.984742066	8.988996483	3.553835394	29.13710465	40.51976669	20.64606032	17.55349027	5.792353093	10.33642362	13.06996862	10.54493503	21.41624833	14.16519299	44.22151419	23.93328124	4.640743303	13.11172008	33.9027725	35.16958622	16.26147381	57.82262172	58.68556728	23.52572146	4.485487066	24.61303055	6.532793535	4.323734323	11.75829259	15.04376439	29.09256518
ACAP3	37.89242341	81.26328147	30.65859107	145.9009012	29.82215672	57.77691055	80.69664349	70.52666766	91.12512401	45.28401192	44.76297055	57.31056883	16.60191356	51.17520915	6.717254248	25.56146746	19.71568295	40.71895739	52.84087982	50.75577217	85.94958281	169.3994871	55.54260573	13.17513886	91.83937175	43.08583976	77.93347798	23.36930559	38.72583296	47.28212804	40.05328886	77.90856144	3.853326962	46.28606277	51.56381447	80.8926459	93.73119456	12.45134419	27.17670965	14.61627382	14.38209677	38.38407185	3.177220005	16.34605846	38.86174616	24.02074624	80.23305529	2.59375248	20.83171334
ACAT1	2.054408498	8.751430312	12.84577838	2.388258799	0.764670685	7.611329533	4.066109943	6.967694878	4.213878567	8.544153193	0.761922903	3.947758898	1.863480093	10.33345569	0.363094824	0.786506691	0.844957841	4.402049447	9.687494633	3.952293734	0.861958567	4.975369551	4.856184108	3.48022536	11.62824087	0	4.739197986	1.348229168	6.292947856	2.381114362	6.86627809	6.337060022	5.137769283	1.580499704	3.609467013	3.333488155	7.977122941	1.747557079	4.677958218	12.20699792	20.41596495	5.571881397	0.467238236	4.509257506	1.340060212	0.480414925	2.470229535	3.371878224	8.620019312
ACAT2	2.967478942	2.187857578	8.563852254	4.776517597	3.05868274	4.670588577	3.753332255	3.228931773	6.320817851	5.126491916	2.095287983	5.172925453	0.847036406	7.011987793	0.907737061	0.393253346	1.689915682	2.384443451	2.642043991	1.248092758	1.847054072	5.68613663	3.490382327	1.988700205	6.882020105	1.595771843	2.896176547	2.471753475	5.324802032	2.040955167	6.86627809	8.014517086	1.651425841	2.483642393	2.062552579	1.555627806	8.475693125	2.621335619	4.009678473	3.212367873	10.74524471	5.571881397	0.280342942	4.697143235	1.507567739	0	1.383328539	1.037500992	4.130425921
ACBD3	5.250155051	10.00163464	8.735129299	7.381890832	0.764670685	10.72505525	5.004443007	9.176963985	10.27132901	7.476134044	3.619133789	11.97940631	1.694072812	10.21043836	4.357137891	3.932533456	4.224789204	4.218630721	22.01703326	3.328247355	3.94038202	3.790757754	10.16763548	12.67796381	9.255130487	15.95771843	4.475909209	3.370572921	7.745166592	11.56541261	10.46289995	14.91072946	8.257129205	10.16035524	4.38292423	6.00027868	18.11471668	14.19890127	5.346237964	9.797722014	7.521671299	7.016443241	1.962400592	8.079086364	3.182643004	2.402074624	7.410688604	3.89062872	10.77502414
ACBD5	4.337084607	8.438879229	3.768094992	5.21074647	0	3.28671048	6.568331447	3.738763105	4.477245978	6.194511065	2.857210886	5.581314304	0.847036406	13.77794093	0.907737061	2.359520074	2.816526136	2.384443451	4.403406652	1.872139137	2.462738763	1.658456517	5.007939861	6.711863193	5.932775953	1.595771843	2.369598993	3.595277782	4.598692664	4.422069529	6.212346843	7.082596495	7.156178645	7.67671285	3.351647941	2.666790524	8.475693125	4.587337332	3.564158642	8.191538077	6.364491099	3.301855643	1.214819414	9.957943658	2.345105371	1.441244774	2.371420353	1.037500992	7.90168437
ACBD6	0.684802833	3.125510826	6.508527713	5.644975342	0.382335343	5.362527626	3.440554567	2.71910044	7.110920082	1.708830639	2.476249435	4.900666218	1.016443687	1.722242616	1.270831885	0	3.661483977	4.402049447	5.284087982	3.328247355	5.418025278	5.212291911	2.883359314	1.988700205	8.068575296	6.383087372	2.106310216	1.797638891	6.292947856	1.700795973	8.010657771	9.319205914	1.100950561	3.838356425	8.250210316	1.77786035	8.475693125	0.87377854	4.232438388	4.336696629	3.802163514	3.508221621	0.280342942	2.630400212	3.85267311	0.480414925	3.161893804	1.29687624	1.975421092
ACBD7	10.27204249	6.563572734	9.248960434	2.388258799	0	4.324619053	1.56388844	3.39887555	6.05745044	1.922434468	2.66673016	10.20972129	1.016443687	5.658797166	1.270831885	1.179760037	2.253220909	2.201024724	18.05396727	4.160309194	1.231369381	1.658456517	2.428092054	14.16948896	2.135799343	4.787315529	7.898663309	18.87520836	9.197385329	10.88509422	4.250553103	3.168530011	8.073637445	6.096213145	3.351647941	4.889115961	10.3037838	1.092223174	6.46003754	8.191538077	4.959343714	5.984613353	3.831353536	33.44365983	3.350150531	3.362904473	8.497589599	2.075001984	2.334588564
ACCS	4.793619829	6.876123816	1.712770451	2.388258799	0.764670685	0.691939048	1.876666128	13.5955022	1.843571873	0.854415319	4.190575966	1.497425789	0.169407281	1.476207956	0.363094824	3.146026765	0.563305227	1.650768543	0	0.832061839	15.26898033	4.501524832	1.669313287	0.994350103	4.034287648	6.383087372	1.316443885	0.674114584	1.452218736	2.721273556	2.94269061	8.387285323	1.100950561	1.12892836	5.41420052	2.666790524	4.653321716	0.218444635	2.895878897	1.124328756	0.743901557	8.461005085	0.934476472	0.751542918	3.182643004	1.441244774	2.173801991	0	0.538751207
ACD	13.01125382	39.69398749	10.96173088	52.54169357	13.38173699	22.31503431	38.47165562	35.34830572	27.91694551	12.81622979	23.23864854	28.31496037	4.065774749	20.78992872	3.44940083	7.471813566	9.857841476	14.67349816	14.97158262	16.22520586	19.7019101	45.25217068	10.77465849	5.468925565	33.46085637	22.3408058	15.00746029	11.68465279	9.197385329	14.96700456	18.14659209	28.14400186	1.651425841	19.64335347	16.24260156	33.5571141	27.08897999	7.645562221	12.47455525	8.994630045	8.430884313	11.76286073	0.934476472	11.64891522	13.73561718	4.804149248	24.89991371	4.409379216	9.338354255
ACE	0	3.125510826	0.513831135	3.690945416	0.382335343	5.189542864	0	1.189606443	1.580204463	1.068019149	0	1.089036937	0.169407281	0.246034659	0	0	0.563305227	1.283931089	0	0	1.108232443	4.975369551	0	0.248587526	1.186555191	3.191543686	4.475909209	0.449409723	2.662401016	3.061432751	2.779207798	3.541298247	0	0.451571344	3.867286086	0.666697631	1.495710551	0.43688927	2.227599152	0.642473575	0.082655729	0.412731955	0.280342942	0.187885729	1.507567739	0	5.632123339	0	0.718334943
ACER1	0	1.25020433	0	0.651343309	0	1.902832383	0	0	0.26336741	0	0	0	0	0.246034659	0.181547412	0.393253346	0.281652614	0	0.440340665	0.416030919	0.123136938	0.473844719	0.151755753	0	0.237311038	4.787315529	0	0	0.484072912	0	0.163482812	1.11830471	0	0	1.546914434	0	1.32952049	0	0.222759915	0	0.082655729	0.412731955	0	0	0.335015053	0	0.889282632	0	0
ACER3	27.84864853	21.25347361	11.13300793	9.987264067	1.911676713	26.98562289	17.51555052	34.66853061	13.69510534	19.86515617	39.2390295	37.16338549	9.825622309	77.13186572	9.985107666	10.61784033	22.8138617	37.60083903	81.46302305	12.48092758	15.02270645	6.159981349	35.20733478	61.64970637	21.83261551	30.31966502	7.108796978	53.03034729	12.82793217	16.66780053	22.23366239	5.218755312	124.7743969	43.35084903	2.578190724	12.2227899	29.41564084	16.38334762	20.49391219	58.94695048	104.6421524	47.87690682	6.7282306	76.28160614	3.015135478	4.323734323	13.04281194	16.85939112	55.13220685
ACHE	1.141338055	1.562755413	4.967034307	1.73691549	4.205688768	16.60653716	1.251110752	15.80477131	0.526734821	0.42720766	1.904807257	4.35614775	3.896367467	0.861121308	1.452379297	1.179760037	1.971568295	3.301537086	7.926131973	5.616417412	6.403120783	28.19376079	3.186870821	1.491525154	1.898488305	1.595771843	7.898663309	2.022343753	2.662401016	4.081910334	2.125276552	1.863841183	0.55047528	0.677357016	3.351647941	2.000092893	1.495710551	0.43688927	5.568997879	1.124328756	0.991868743	5.159149442	1.214819414	0.375771459	8.2078688	6.725808947	1.679756084	5.706255457	0.359167471
ACIN1	10.04377488	20.00326928	12.67450134	5.21074647	0.382335343	3.632680004	10.63444139	6.627807323	5.530715619	0	4.190575966	9.937462054	0.169407281	10.45647302	4.175590478	1.179760037	6.759662727	8.437261441	17.61362661	8.944664767	3.447834268	2.369223596	6.070230135	18.3954769	7.119331144	9.574631058	8.425240863	15.50463544	10.64960406	11.90557181	11.44379682	11.92858357	23.4869453	16.03078272	4.125105158	6.00027868	13.46139496	4.150448063	7.128317285	30.19625801	11.40649054	11.55649475	3.083772358	30.24960243	6.365286008	4.323734323	13.33923949	1.815626736	2.514172299
ACIN1	140.8411159	252.5412747	120.0652086	245.7735418	56.96796603	184.0557869	298.3899143	169.9437775	165.6581012	151.2315115	185.7187076	182.0052982	41.50478389	174.0695215	45.0237582	96.34706967	85.62239454	125.4584093	191.98853	94.23100325	136.5588644	166.0825741	146.444302	151.1412156	222.5977538	161.1729561	96.1004036	83.59020844	102.8654938	151.7110007	207.1327224	197.008013	84.77319317	196.885106	77.86135986	139.78427	227.0156237	173.8819294	103.3606006	48.02489971	65.38068129	151.4726276	15.2319665	125.1318958	103.8546664	48.5219074	193.1719496	52.3938001	193.0525159
ACLY	31.72919792	55.6340927	27.57560426	64.48298756	21.79311452	65.90719437	55.36165077	69.84689255	89.54491955	39.51670852	45.71537418	53.77119878	10.67265872	44.04020403	5.627969775	25.16821412	18.87072511	33.93246449	35.66759388	20.38551505	34.35520574	49.04292844	24.7361878	46.98304235	76.65146531	31.91543686	11.58470619	10.56112849	30.98066637	30.61432751	80.92399177	62.43867963	28.44122282	59.15584608	25.78190724	36.44613717	86.41883186	51.9898231	14.47939449	18.31049688	16.11786707	19.60476788	6.354440011	30.81325962	22.27850103	11.04954327	44.56294081	15.82189013	84.22477203
ACN9	5.934957883	6.563572734	0.513831135	1.73691549	2.294012055	2.767756194	0.625555376	4.418538215	7.901022313	9.398568513	4.190575966	5.989703156	1.863480093	6.273883815	1.815474121	5.898800184	2.816526136	4.585468174	2.642043991	2.704200976	5.541162216	3.790757754	11.07817	6.214688142	5.458153877	6.383087372	0.526577554	0.898819446	1.936291648	1.360636778	3.433139045	4.845987075	9.541571526	2.935213737	1.289095362	1.333395262	0.664760245	16.60179225	2.895878897	6.103498959	5.703245271	5.571881397	0.373790589	1.878857294	0.50252258	2.402074624	3.952367256	3.112502976	5.028344599
ACO1	2.739211331	6.251021651	15.75748815	2.605373235	3.441018083	2.594771432	2.189443816	2.379212885	6.584185261	2.776849788	2.095287983	4.628406984	0.508221844	10.33345569	1.815474121	0.786506691	4.224789204	2.934699632	3.963065986	4.992371033	1.231369381	3.790757754	2.428092054	2.734462782	4.746220762	1.595771843	1.053155108	7.864670149	5.082765576	5.102387918	3.92358748	9.691974151	1.834917601	4.064142097	2.062552579	6.666976311	9.805213615	1.747557079	3.786918558	8.352156471	1.818426028	9.492834973	2.33619118	5.448686153	12.22804944	0.480414925	2.470229535	1.037500992	1.077502414
ACO2	19.40274693	21.25347361	12.67450134	31.26447882	17.9697611	34.59695242	44.101654	33.47892417	43.19225531	22.42840213	19.61951475	31.85433042	7.284513091	15.7462182	6.354159424	11.01109368	10.4211467	22.01024724	25.53975858	15.80917494	12.06741994	38.14449989	18.51420191	15.90960164	40.81749856	57.44778635	19.22008072	10.33642362	17.18458838	27.21273556	30.73476859	42.49557897	7.706653925	19.86913914	21.65680208	32.89041647	64.8141239	15.94645835	10.91523584	5.300406991	11.81976918	13.41378855	2.523086475	27.05554503	20.26841071	10.08871342	32.60702986	10.89376042	33.58215857
ACOT11	0.228267611	1.25020433	0.171277045	0	0	0	2.502221504	1.019662665	1.053469642	2.349642128	0	0.816777703	0	0.246034659	0	0	0.281652614	0.550256181	0	0.20801546	0.738821629	1.421534158	0.151755753	0	0.711933114	0	0	0	0.484072912	0	0.817414058	0.931920591	0.36698352	0.451571344	1.031276289	0.666697631	0.830950306	0	0	0.160618394	0.082655729	0	0	0.375771459	0.335015053	0	0.69166427	0	0.359167471
ACOT13	8.217633993	13.75224763	9.077683389	5.644975342	1.52934137	8.303268582	4.378887631	7.817413765	10.0079616	5.340095746	7.619229029	5.445184687	2.541109218	13.16285428	1.997021533	0.393253346	5.633052272	6.419655444	5.284087982	3.328247355	5.418025278	4.027680113	6.373741641	5.717513091	10.91630775	7.978859215	2.369598993	3.819982644	6.777020768	6.463024696	5.231449973	5.591523549	8.073637445	6.321998817	2.578190724	6.666976311	13.79377509	6.771783681	5.568997879	14.77689222	15.37396551	7.222809219	2.055848239	7.139657717	3.85267311	1.921659699	4.347603981	2.075001984	8.260851841
ACOT2	0.456535222	13.43969655	3.082986811	3.47383098	1.911676713	1.037908573	0.625555376	1.869381553	4.477245978	3.204057447	0.380961451	2.858721961	0	1.599225286	0.181547412	0.393253346	0.844957841	1.467349816	0.88068133	1.664123678	1.108232443	2.843068315	0.151755753	0.745762577	2.610421419	3.191543686	1.579732662	0	1.21018228	2.040955167	4.577518727	4.100450602	0.55047528	1.12892836	1.804733507	1.77786035	3.323801225	0.87377854	1.559319406	0.803091968	0.413278643	0.206365978	0.093447647	1.315200106	0.50252258	0	1.877374446	0	0.538751207
ACOT7	4.108816996	8.751430312	11.30428497	2.388258799	3.823353425	20.41220193	2.814999191	7.817413765	8.427757134	5.980907235	1.523845806	7.21486971	1.35525825	5.043710518	0.726189648	0.786506691	3.943136591	4.218630721	4.843747317	1.872139137	2.585875701	8.055360226	1.972824794	1.988700205	0.949244152	4.787315529	4.475909209	5.617621535	7.987203048	9.864616641	11.60727963	6.709828258	0.36698352	2.032071048	4.898562375	7.111441398	3.98856147	2.184446349	2.227599152	0.642473575	5.620589542	4.952783464	0.841028825	3.1940574	3.015135478	1.441244774	9.782108957	1.29687624	4.310009656
ACOT8	18.9462117	23.44133119	10.2766227	29.9617922	6.499700823	14.01176573	47.85498625	29.06038595	30.55061961	29.90453618	35.04845353	22.05299798	3.896367467	22.14311935	9.077370605	14.55037379	11.54775716	19.80922251	19.81532993	14.14505126	11.32859831	30.32606203	16.84488862	15.41242659	23.25648174	14.36194659	20.00994705	27.41399309	15.00626027	18.02843731	18.47355772	18.26564359	10.64252209	20.9980675	6.703295882	21.33432419	29.91421103	20.31535104	6.014517709	9.63710362	30.6652753	17.74747408	1.775505297	19.35223013	8.040361274	4.323734323	25.59157798	3.89062872	22.08879949
ACOT9	15.52219754	29.06725068	23.12240108	17.15204046	6.882036165	38.22963243	22.51999353	20.90308463	26.86347587	25.63245958	19.2385533	25.59236803	7.11510581	55.23478103	4.357137891	18.87616059	21.68725125	23.47759705	35.22725321	14.14505126	12.9293785	12.08304034	15.47908684	26.84745277	22.54454862	17.55349027	9.215107194	19.7740278	8.713312417	18.3685965	28.28252642	28.70315422	21.65202769	26.19113796	9.539305678	21.11209165	39.55323458	26.65024546	10.69247593	25.3777062	30.91324248	28.6848709	2.803429417	41.71063193	17.08576771	3.843319398	12.64757522	7.262506945	14.54628259
ACOX1	103.861763	70.32399358	29.11709766	38.86348409	36.32185754	56.04706293	41.5994325	66.448017	60.83787181	94.19928896	65.71585038	57.17443921	16.26309899	81.31445493	10.16665508	81.40344254	50.69747045	56.30954918	43.59372585	21.42559235	41.49714815	22.03377944	82.40337408	71.09603234	45.56371932	79.78859215	26.06558892	44.71626742	72.85297326	43.88053609	72.42288557	38.39512837	87.52556958	92.79791121	20.36770672	39.33516023	99.5478467	83.00896125	29.18154889	61.51684477	79.43215514	49.9405666	10.27924119	145.9872117	30.15135478	40.35485368	48.41649888	21.52814559	90.15103531
ACOX2	0.913070444	0	0.513831135	0.434228872	1.147006028	2.42178667	1.56388844	0.509831333	0.526734821	3.204057447	0.380961451	0.408388852	0	0.492069319	0	0	0.281652614	3.66837454	2.201703326	0.20801546	1.477643258	0.23692236	0.607023013	0.248587526	2.373110381	1.595771843	0.789866331	0.449409723	0.242036456	0.680318389	0.98089687	0	0.36698352	0.451571344	0	0.444465087	0.332380123	0.655333905	0	0.481855181	0.5785901	0.412731955	0	0.375771459	0.167507527	0	1.086900995	1.037500992	1.25708615
ACOX3	4.793619829	5.625919486	2.055324541	4.342288725	4.58802411	2.594771432	8.444997574	3.058987995	4.740613388	5.126491916	5.714421772	6.26196239	0.508221844	2.460346594	0.544642236	0.393253346	2.253220909	4.952305628	3.082384656	2.704200976	3.201560391	8.529204945	3.642138081	3.231637834	5.932775953	6.383087372	3.422754101	3.819982644	4.114619752	5.442547112	8.991554641	4.100450602	1.651425841	6.096213145	2.578190724	4.22241833	12.29806453	2.184446349	0.44551983	1.124328756	3.306229142	4.540051509	0.560685883	4.697143235	2.680120425	1.441244774	6.817833516	1.556251488	5.38751207
ACOXL	0	0.625102165	1.198939316	0.217114436	0	0	0.938333064	2.209269108	0	0	0.190480726	1.225166555	0	0	0	0	0.281652614	0.550256181	0	0.20801546	0.369410814	0	0	0	0	1.595771843	0.526577554	0	0.726109368	0.340159195	0.817414058	0.372768237	0.18349176	0.451571344	0	0.222232544	0.166190061	0.218444635	0.222759915	0.160618394	2.479671857	0.206365978	0	0.563657188	0.670030106	0	0	0	0.359167471
ACP1	5.934957883	20.94092253	17.12770451	4.125174289	8.411377535	23.52592765	13.76221827	9.856739095	11.06143124	4.485680426	5.714421772	16.74394291	5.590440279	12.05569831	10.5297499	2.359520074	7.04131534	5.685980536	10.56817596	7.48855655	3.324697329	8.766127305	7.436031915	13.92090144	16.84908371	15.95771843	11.05812863	4.269392367	13.06996862	6.122865501	11.93424525	15.84265005	6.605703364	6.321998817	6.445476809	9.555999379	12.4642546	3.932003428	21.83047169	29.55378443	9.092130141	14.44561844	15.79265238	4.321371776	11.3905118	4.804149248	4.742840707	19.4531436	7.183349427
ACP2	10.5003101	16.56520738	10.2766227	9.553035195	6.499700823	45.49499244	31.27776879	19.03370308	32.39419148	15.37947575	12.19076645	17.56072062	1.35525825	30.01622845	4.901780127	4.719040147	7.04131534	9.170936349	14.53124195	10.19275753	6.772531597	21.32301236	11.07817	9.943501027	28.0027025	14.36194659	8.161952086	3.595277782	10.64960406	13.60636778	39.2358748	16.58818653	3.486343442	12.41821196	4.38292423	12.88948753	32.73944207	5.461115872	7.573837115	4.497315023	10.57993326	12.58832464	1.401714708	24.80091628	6.700301061	2.402074624	14.72256803	2.59375248	12.75044523
ACP5	19.63101454	41.56929398	43.3330924	24.96816017	5.352694795	63.31242294	22.51999353	28.7204984	47.9328687	15.37947575	9.714517012	23.0059053	15.92428443	24.11139662	16.88390933	5.505546838	21.68725125	9.170936349	14.97158262	33.49048901	11.32859831	31.98451855	26.86076835	4.474575462	28.24001354	17.55349027	25.53901137	15.95404516	42.84045271	39.45846656	25.176353	40.8181219	8.440620965	9.031426882	23.97717373	9.555999379	54.5103401	7.208672951	34.08226702	32.12367873	23.97016128	26.00211319	45.69589949	7.327543447	25.62865156	16.81452237	52.27005695	14.26563864	7.722100634
ACP6	0.913070444	2.812959743	1.370216361	2.605373235	1.147006028	6.746405723	3.753332255	3.568819328	3.687143746	2.563245958	2.857210886	3.811629281	0.338814562	2.829398583	0.363094824	5.898800184	1.971568295	3.301537086	0.440340665	1.040077299	9.235270359	1.184611798	7.284276161	0.745762577	2.847732457	3.191543686	0.263288777	1.348229168	2.904437472	1.700795973	5.88538122	4.100450602	4.954277523	2.483642393	2.578190724	0.444465087	3.489991287	3.495114158	2.227599152	1.124328756	3.967474971	0.825463911	0.467238236	8.830629282	2.680120425	0.96082985	2.86546626	3.371878224	20.6521296
ACPL2	3.195746553	6.876123816	0.34255409	2.388258799	0.382335343	0.864923811	6.568331447	3.738763105	1.580204463	4.485680426	3.428653063	6.398092007	1.016443687	7.750091771	0.181547412	2.752773419	0.563305227	1.467349816	2.642043991	0.832061839	2.832149577	4.738447192	9.105345202	0.994350103	5.932775953	1.595771843	0.526577554	1.348229168	1.936291648	0.680318389	3.106173422	4.845987075	1.284442321	4.289927769	1.546914434	2.222325437	3.323801225	5.679560507	0.44551983	1.927420724	3.306229142	2.476391732	0.093447647	0.939428647	0.50252258	0.96082985	0.592855088	0.518750496	2.514172299
ACPP	3.652281774	3.750612991	3.596817947	5.427860906	1.147006028	7.265360009	10.63444139	13.25561465	6.05745044	8.330549363	12.95268935	12.38779516	1.694072812	6.150866485	2.723211182	6.685306875	3.943136591	4.952305628	6.164769312	3.120231896	9.604681174	10.89842854	7.284276161	14.66666402	18.0356389	1.595771843	4.212620432	13.03288196	2.662401016	2.721273556	10.46289995	5.591523549	16.69775017	15.80499704	3.609467013	6.00027868	15.12329558	7.427117586	5.346237964	14.93751061	6.695114013	8.048273129	2.990324711	15.21874408	2.680120425	3.362904473	4.545222344	3.371878224	29.81090012
ACRBP	4.108816996	0.625102165	0.68510818	1.302686617	4.58802411	2.075817145	0	5.778088435	4.740613388	1.495226809	2.66673016	5.853573539	0.169407281	0.861121308	1.452379297	0.393253346	3.09817875	1.100512362	0.88068133	2.496185517	0	1.658456517	0.45526726	0.994350103	0.474622076	4.787315529	0.526577554	2.247048614	2.178328104	2.040955167	2.288759363	4.286834721	1.651425841	1.354714032	1.289095362	1.333395262	2.160470797	1.747557079	0	3.372986267	10.74524471	3.095489665	0.186895294	1.315200106	1.340060212	1.921659699	0.296427544	0	0.718334943
ACRBP	15.29392993	11.56439005	5.823419533	10.42149294	17.20509041	15.0496743	11.25999677	10.02668287	11.32479865	12.81622979	6.476344675	11.02649899	1.694072812	10.82552501	3.630948242	9.83133364	10.13949409	5.869399263	6.164769312	8.112602929	1.97019101	13.26765214	9.560612462	4.971750514	11.86555191	27.12812133	11.58470619	17.97638891	22.99346332	15.30716375	7.356726525	13.60604063	4.954277523	6.999355833	6.445476809	24.66781235	18.11471668	4.587337332	6.682797455	14.45565543	37.60835649	15.06471637	2.616534122	15.59451554	15.57819997	3.362904473	8.398780418	1.037500992	4.669177128
ACRC	4.565352218	2.812959743	1.02766227	1.085572181	0	1.556862859	1.251110752	2.379212885	0.26336741	1.281622979	0.571442177	0.816777703	0.847036406	3.321467902	1.452379297	2.359520074	0.844957841	0.917093635	0.88068133	1.456108218	0.615684691	1.658456517	1.062290274	3.728812885	2.610421419	0	0.526577554	1.348229168	0.726109368	2.381114362	1.471345305	1.11830471	0.36698352	1.806285376	0.515638145	2.000092893	3.98856147	3.276669523	0.44551983	5.461025385	1.322491657	3.301855643	0.186895294	1.315200106	1.005045159	0.480414925	1.482137721	0.259375248	1.077502414
ACSBG1	0.228267611	0	0	0	0	0	0	0.339887555	0.790102231	0.640811489	0	0.408388852	0	0.246034659	0.363094824	0.393253346	0.281652614	0.183418727	0.440340665	0.20801546	0	0.23692236	0.303511507	0.248587526	0.711933114	0	0	0.449409723	1.452218736	1.360636778	0.326965623	0.372768237	0.36698352	0.225785672	1.289095362	0.222232544	0.332380123	0.43688927	0	0.321236787	2.149048943	1.238195866	0	0.187885729	0.335015053	0.480414925	0.098809181	0	0
ACSF2	4.108816996	16.25265629	9.077683389	9.987264067	3.823353425	7.438344771	11.88555214	5.948032213	13.69510534	0.21360383	4.00009524	12.11553593	1.863480093	7.258022452	1.633926709	0.393253346	3.379831363	1.467349816	10.56817596	9.360695687	2.955286515	13.97841922	6.221985888	1.491525154	6.170086991	9.574631058	3.422754101	2.696458337	6.777020768	9.524457446	12.5881765	15.46988182	0.917458801	2.483642393	8.250210316	9.111534291	19.61042723	3.058224888	5.346237964	4.015459842	1.818426028	3.714587598	1.401714708	5.072914694	6.365286008	0.96082985	3.952367256	1.037500992	2.155004828
ACSF3	15.06566232	35.00572125	20.38196836	28.22487671	10.32305425	31.31024194	21.89443816	26.17134174	40.2952138	16.87470256	9.714517012	29.67625654	2.202294656	22.02010202	5.991064599	2.752773419	10.13949409	14.12324198	23.33805525	12.8969585	29.30659127	25.11377012	11.07817	10.19208855	27.05345835	23.93657764	13.95430518	13.93170141	14.76422382	22.11034764	29.75387172	32.43083658	5.137769283	18.51442511	17.01605878	19.55646384	29.08326072	9.83000857	11.13799576	5.461025385	11.65445773	13.00105659	1.775505297	15.78240127	17.42078276	6.725808947	22.13325663	3.112502976	17.24003862
ACSL1	261.8229497	50.00817321	138.3918524	29.09333446	3.823353425	27.33159241	103.5294147	22.43257863	29.49714997	23.49642128	98.09757375	86.85069576	16.94072812	109.6084408	80.24395615	27.13448085	87.03065761	115.0035418	430.2128299	82.5821375	34.10893186	13.03072978	105.1667371	154.621441	23.0191707	100.5336261	190.8843633	231.895417	253.4121694	194.9112185	56.23808721	4.659602957	331.3861188	81.96019895	12.37531547	104.4492955	108.6883001	62.91205485	132.5421495	192.4208356	93.89690764	182.4275243	32.33288594	692.92257	36.85165584	51.40439695	117.4841167	28.01252679	24.42338805
ACSL3	9.587239658	8.438879229	6.851081803	4.993632034	4.58802411	9.687146679	14.07499596	8.497188875	10.53469642	19.65155234	7.809709755	6.806480859	5.082218436	19.31372076	3.44940083	28.70749423	4.506441818	13.20614834	10.56817596	5.824432872	8.742722607	3.079990675	13.50626205	25.85310267	3.79697661	3.191543686	1.316443885	2.247048614	7.503130136	1.360636778	9.645485888	4.473218839	35.23041794	7.225141506	1.804733507	8.44483666	8.641883186	21.84446349	6.46003754	21.84410154	13.05960511	10.11193291	3.644458241	7.327543447	1.675075265	2.882489549	5.928550883	7.003131697	14.18711512
ACSL4	27.62038092	13.43969655	15.75748815	11.50706512	11.08772493	23.35294289	12.19832983	26.00139796	40.55858121	59.38186469	14.66701588	14.56586904	8.131549497	74.30246714	7.806538721	32.64002769	17.74411466	20.17605997	53.28122048	17.26528316	20.68700561	4.264602473	36.1178693	72.09038245	10.67899672	14.36194659	5.792353093	31.68338546	25.17179143	29.59384992	28.77297485	13.60604063	96.70015758	23.70749557	5.672019592	13.33395262	24.59612907	86.06718614	19.1573527	49.79170204	101.5012347	44.16231922	2.896877064	33.06788837	6.867808588	8.167053721	11.75829259	18.15626736	46.15302007
ACSL5	14.6091271	41.56929398	23.46495518	14.54666723	4.205688768	29.06144004	12.19832983	17.84409664	29.49714997	12.60262596	7.238267578	26.81753458	2.710516499	59.90943956	3.086306006	31.46026765	18.02576727	8.070423987	31.26418723	9.568711147	3.447834268	12.08304034	3.338626574	14.41807649	28.47732457	20.74503396	7.372085755	15.95404516	14.76422382	18.3685965	63.75829655	27.39846539	2.935868162	18.06285376	11.34403918	14.66734788	61.98889285	8.300896125	16.92975355	17.18616812	10.49727753	33.43128838	2.149295886	34.00731702	9.212913959	0.480414925	7.608306967	4.668754464	21.37046455
ACSL6	3.424014164	5.625919486	4.967034307	2.388258799	0.764670685	2.075817145	3.127776879	3.228931773	2.106939284	2.136038298	2.66673016	6.26196239	3.218738343	2.829398583	3.630948242	1.179760037	3.943136591	1.83418727	7.485791308	4.784355573	1.477643258	1.421534158	4.249161094	6.463275668	3.085043496	3.191543686	3.949331655	5.842326396	4.356656208	4.422069529	2.125276552	3.727682366	4.954277523	2.25785672	4.38292423	1.111162718	4.320941593	0.43688927	7.128317285	4.015459842	1.901081757	2.68275771	5.793754127	7.703314906	4.522703216	3.362904473	3.260702986	2.853127728	1.616253621
ACSM1	0	1.25020433	1.02766227	0.434228872	0	1.210893335	0	0.509831333	1.053469642	0	0	0.272259234	0	1.353190627	0	0	0	0	0	2.496185517	0	0.710767079	0.607023013	0	0.474622076	0	0	0.224704861	0	0.340159195	0.163482812	0.931920591	0	0.225785672	0.257819072	0.222232544	1.994280735	0.218444635	0.668279745	0.160618394	0.661245828	0.206365978	0.373790589	0.187885729	0.50252258	0	0.395236726	0	0.179583736
ACSM3	0	2.187857578	0.171277045	0.434228872	0.382335343	0	0	0.339887555	0.526734821	0	0	0	0	0.12301733	0.181547412	0	0.281652614	0	0	0.20801546	0.123136938	0.473844719	0.151755753	0.497175051	0.237311038	1.595771843	0.263288777	0	0.968145824	0	0.490448435	0.931920591	0.73396704	0.225785672	0	0	0.498570184	0.655333905	0	0.321236787	1.405147385	0	0	0	0.167507527	0	0.296427544	1.29687624	0.179583736
ACSS1	10.95684532	62.51021651	40.25010559	36.47522529	13.76407233	51.20348959	39.09721099	21.75280352	52.67348209	15.16587192	9.143074835	36.89112625	5.590440279	21.28199804	3.812495654	14.15712044	5.633052272	13.75640452	22.01703326	10.40077299	32.6312886	41.69833529	12.74748328	13.17513886	39.15632129	43.08583976	12.11128374	5.842326396	15.9744061	23.13082523	41.19766854	45.29134074	4.036818723	16.9339254	29.64919332	22.66771946	59.32985187	7.645562221	18.04355313	8.673393258	6.116523913	11.14376279	4.01824883	11.64891522	21.10594834	2.882489549	20.94754645	5.965630705	25.50089047
ACSS2	34.01187402	31.25510826	7.707467028	45.15980274	13.76407233	26.63965337	49.41887469	28.7204984	26.07337363	30.33174384	48.19162361	42.74469979	6.776291248	28.66303782	3.812495654	11.79760037	19.43403034	37.05058285	32.14486856	14.76909764	28.19835883	30.32606203	43.70565697	21.12993968	37.49514402	22.3408058	18.43021439	37.07630213	17.42662483	35.03639703	47.24653257	24.4163195	31.7440745	43.12506336	10.82840104	45.779904	61.32413261	42.5967038	9.355916437	17.50740491	35.54196328	23.73208743	1.588610003	60.6870906	14.57315481	13.93203282	24.80110453	17.11876637	65.18889605
ACTA1	0	0.312551083	0	0	0	0.864923811	0	0.509831333	0.526734821	0.21360383	0.190480726	0.408388852	0	0.246034659	0	0	0.281652614	0.550256181	1.761362661	0.416030919	0.123136938	0.473844719	0.151755753	0	0.949244152	3.191543686	0	0.449409723	0	0	0.163482812	0.186384118	0	0.451571344	0.773457217	0	0.664760245	0	0.668279745	0	0	0	0	0.751542918	0.335015053	0	0.197618363	0.259375248	2.155004828
ACTA2	8.674169214	13.43969655	6.508527713	7.599005268	6.499700823	5.70849715	7.506664511	5.268257103	9.481226776	12.60262596	9.333555561	5.717443921	2.202294656	11.68664632	3.44940083	8.258320258	3.379831363	3.301537086	19.37498927	9.776726606	3.201560391	9.476894384	6.373741641	4.971750514	9.729752563	9.574631058	7.372085755	5.842326396	15.00626027	42.86005851	7.520209336	6.337060022	1.284442321	6.999355833	1.289095362	21.55655674	10.3037838	13.98045663	4.009678473	1.445565543	2.479671857	12.79469062	2.149295886	6.20022907	8.877898906	1.441244774	9.782108957	2.853127728	3.232507242
ACTB	8402.30249	5003.31773	2225.745201	7466.565462	4432.795961	6753.498098	7017.167429	11208.30196	8399.840189	10114.35495	10193.19508	10309.09591	2659.186093	5723.012212	1478.159029	10598.17766	3967.922021	7660.84997	8221.600559	2485.784744	8794.07071	6188.648955	6282.991701	7201.580619	7382.746396	7022.991881	2735.307104	5307.079417	4780.462043	6936.186135	8582.684129	4330.075836	6615.795411	13628.19738	2105.350545	8217.048303	8071.851276	11463.53755	2032.238706	2086.593552	3538.822363	4593.293931	621.2399587	11107.42855	2126.173034	3235.594518	9856.709889	3273.834381	17154.73635
ACTG1	931.1035849	1214.886058	328.6806495	1434.040851	534.5048088	1638.165697	1374.657939	1789.677921	1776.149816	2198.837824	1477.558989	1472.377939	455.1973646	1111.953643	167.386714	1845.931204	568.6566269	1260.086654	870.1131543	476.3554027	1747.928837	1712.711738	1536.830514	1172.338771	1445.936155	907.9941786	438.3758137	396.6040804	707.7145974	620.79053	1086.343283	986.344754	844.6125718	1385.872455	728.8545176	1635.853754	1624.341659	1993.744183	432.1542354	647.4527449	1123.291351	626.7334742	78.30912837	783.8592631	337.1926509	355.9874592	1243.711166	486.3285901	2769.00162
ACTL10	0	1.25020433	2.740432721	3.256716544	0.382335343	2.075817145	5.317220695	2.03932533	8.164389724	1.281622979	0.190480726	2.858721961	0.338814562	1.107155967	0	1.179760037	0	0.733674908	3.963065986	1.040077299	1.847054072	5.92305899	1.214046027	0.497175051	4.508909724	1.595771843	1.316443885	0.674114584	0.726109368	2.040955167	3.760104668	5.218755312	0	0.677357016	1.546914434	1.555627806	3.157611164	0.655333905	0.668279745	2.409275905	0.495934371	2.063659777	0	0.375771459	1.340060212	0	1.976183628	0	0.359167471
ACTL6A	2.739211331	24.06643336	7.707467028	7.381890832	2.676347398	17.47146097	8.132219886	6.627807323	11.85153347	4.272076597	1.904807257	5.581314304	1.524665531	8.857247738	0.363094824	1.179760037	1.971568295	3.851793267	2.201703326	5.200386493	2.832149577	6.870748428	3.642138081	5.220338039	8.543197372	1.595771843	3.686042878	0.449409723	3.872583296	2.040955167	7.683692148	12.48773593	1.284442321	3.160999409	5.156381447	2.444557981	9.639023554	3.713558793	5.568997879	5.782262172	3.719507785	1.857293799	0.654133531	1.690971565	2.512612898	0.480414925	3.458321349	0.778125744	3.950842185
ACTN1	41.54470518	38.75633424	32.02880743	63.18030095	6.499700823	20.93115622	37.53332255	22.43257863	18.69908614	5.767303405	41.71527894	37.98016319	9.147993184	43.05606539	16.5208145	20.84242732	41.68458681	37.23400158	107.883463	30.78628804	41.37401121	36.72296574	36.57313656	25.60451514	51.0218732	57.44778635	94.25738216	50.10918409	55.66838488	98.64616641	68.00884965	27.39846539	15.41330785	103.6356235	21.91462115	61.11394951	53.18081961	31.23758279	19.38011262	2.569894299	3.223573414	37.97133989	4.01824883	50.16548975	48.57718269	70.14057902	142.7792671	19.19376835	29.63131639
ACTN1	551.9510832	289.7348535	107.9045384	605.7492771	174.3449162	266.9154879	413.4921035	523.2568909	461.4197031	287.9379626	608.7763994	473.8671974	127.9024973	275.0667492	83.51180957	278.0301153	256.8671836	392.6994945	479.971325	154.9715175	431.9643789	448.4940267	329.0064733	275.1863909	370.6798415	390.9641015	199.8361817	261.3317538	439.5382041	373.8349548	494.8624709	189.1798801	151.1972103	590.6553181	172.4809594	378.906487	491.0916311	698.3674977	106.7019994	62.64117353	147.9537541	240.209998	18.87642474	308.5083677	245.9010489	323.3192444	705.4975551	110.4938557	572.6925331
ACTN4	409.7403616	336.6175159	194.3994462	668.2782348	108.2009019	408.5900081	467.6026435	627.092539	427.4453071	171.5238754	460.2014334	614.6252216	83.34838235	296.4717646	85.69037851	150.6160314	213.2110285	331.6210584	663.5933824	252.946799	252.676997	585.4351506	347.0654079	219.0056101	537.9841234	397.3471889	346.2247417	308.2950698	324.3288511	559.9020342	491.4293319	297.841821	101.6544351	557.2390386	161.3947393	624.6956803	493.750672	382.7150003	136.1063082	35.33604661	78.85356504	331.6301261	18.22229121	429.3188917	165.4974362	142.2028177	631.6870966	102.453223	551.8608197
ACTR10	9.130704436	9.376532477	6.508527713	4.342288725	3.823353425	6.57342096	7.819442199	9.856739095	8.164389724	16.4474949	10.66692064	8.576165882	3.388145624	28.90907248	2.360116357	7.865066912	5.914704886	8.804098895	14.09090128	3.744278275	3.570971206	2.843068315	11.98870452	15.66101412	13.76404021	4.787315529	3.422754101	2.022343753	7.503130136	1.700795973	9.645485888	6.150675903	24.95487938	10.38614091	3.093828868	5.778046136	12.4642546	19.4415725	12.02903542	16.38307615	24.96203002	9.286468996	2.149295886	7.515429176	1.842582792	1.921659699	4.841649888	11.67188616	18.85629225
ACTR1A	91.53531197	102.5167551	49.15651194	135.0451793	49.32125918	108.4614458	128.2388521	129.4971585	115.0915584	111.9284068	126.0982404	151.2400047	29.47686693	115.1442206	24.50890063	74.71813566	59.42870147	107.2999553	121.9743642	57.62028234	83.11743324	96.190478	127.1713213	70.35026977	126.2494723	95.74631058	79.24992187	106.0606946	78.41981175	115.6541261	123.26604	74.18087908	84.58970141	116.7311924	39.44631807	89.55971511	182.1443072	99.82919814	44.77474295	48.82799167	78.93622077	104.0084528	11.6809559	167.0304134	49.91724291	38.91360891	132.3054939	38.38753671	155.5195151
ACTR1B	9.815507269	71.57419791	16.78515042	49.93632034	13.38173699	54.66318483	40.97387712	41.12639416	54.25368655	24.13723277	17.14326532	36.34660779	4.573996592	20.2978594	3.994043066	9.044826949	11.26610454	22.56050342	14.53124195	16.0171904	41.49714815	61.83673585	17.14840013	9.694913501	48.17414074	46.27738344	17.1137705	6.067031258	22.26735395	12.245731	32.36959671	48.83263899	3.853326962	16.25656839	31.19610776	21.33432419	49.3584482	8.737785395	20.04839236	23.12904869	21.57314515	16.09654626	2.055848239	9.957943658	18.25832039	7.206223871	32.60702986	3.112502976	27.83547903
ACTR2	138.1019046	168.4650335	45.2171399	73.81890832	38.61586959	149.9777888	71.93886823	166.8847895	325.2587519	234.750609	72.76363723	133.2708952	57.09025376	267.5626921	22.33033169	211.9635533	101.1132883	138.1143014	95.11358367	49.50767941	98.01700275	39.56603405	121.4046027	415.6383429	126.0121612	90.95899505	17.64034806	33.70572921	86.16497834	40.47894415	181.7928866	134.7557175	268.2649533	211.335389	54.39982427	73.7812045	210.5628076	444.7532766	65.49141506	170.4161157	217.7978448	89.97556627	14.01714708	77.78469197	23.45105371	22.09908654	39.22724501	117.4969874	312.8348675
ACTR2	21.0006202	15.62755413	19.011752	9.770149631	0.382335343	5.189542864	13.76221827	10.53651421	5.79408303	0.42720766	7.809709755	16.19942444	1.694072812	23.86536196	8.169633545	0.393253346	8.449578408	10.63828616	33.90623122	12.27291212	3.817245082	3.553835394	11.07817	15.41242659	9.255130487	11.1704029	10.00497352	25.16694448	21.05717167	18.3685965	16.02131554	6.337060022	21.65202769	20.09492481	4.125105158	5.111348505	18.61328686	3.713558793	14.7021544	24.41399584	12.48101501	20.22386581	5.887201775	29.12228806	7.035316114	8.167053721	13.33923949	1.556251488	4.848760863
ACTR3	129.4277354	118.4568603	63.71506077	67.30547524	35.9395222	140.1176573	96.64830557	148.0210302	171.7155516	216.5942834	95.24036287	147.1561162	48.95870426	274.2056279	31.58924971	197.0199261	91.81875204	107.8502115	75.73859441	41.18706102	27.82894802	57.80905574	140.2223161	283.8869543	123.4017398	73.40550477	26.06558892	30.55986115	83.50257733	52.04435676	108.8795526	125.6228957	346.2489513	174.0807531	22.68807837	74.00343705	165.8576811	313.2496064	66.38245472	174.1103387	167.2951946	118.2477052	24.29638828	102.0219511	27.8062494	17.77535222	48.3176897	78.07194966	261.4739191
ACTR3	0.228267611	2.187857578	2.740432721	0.868457745	0	0.864923811	0.312777688	0.849718888	1.580204463	0.21360383	1.142884354	2.314203492	0	4.428623869	0.363094824	0.393253346	1.408263068	0.183418727	5.724428647	1.872139137	0.246273876	0.710767079	1.517557534	1.242937628	0	1.595771843	0.789866331	3.819982644	2.662401016	3.061432751	2.125276552	0.745536473	0.73396704	1.580499704	0.515638145	0.888930175	2.160470797	0.655333905	1.559319406	2.730512692	2.562327585	1.031829888	0.093447647	5.072914694	1.340060212	0.480414925	1.580946902	0	1.077502414
ACTR3B	1.597873276	3.125510826	0.34255409	0.217114436	0	1.037908573	0.938333064	2.03932533	1.843571873	1.068019149	1.142884354	1.90581464	0.508221844	0.738103978	0.181547412	2.752773419	0.844957841	1.100512362	2.201703326	1.248092758	1.97019101	2.369223596	1.669313287	1.491525154	2.610421419	1.595771843	2.106310216	0.898819446	1.21018228	0.680318389	1.307862493	4.100450602	1.651425841	1.354714032	2.062552579	2.889023068	3.656181348	1.529112444	0.891039661	0.321236787	2.810294771	0.619097933	0.280342942	0.375771459	1.172552686	1.441244774	1.383328539	0.778125744	2.334588564
ACTR3C	0	0	0.34255409	0.217114436	0	0	0	0.169943778	0.526734821	1.495226809	0.190480726	0.408388852	0.338814562	1.230173297	0.181547412	0.393253346	0	0.183418727	0	0.416030919	0	0.23692236	0	0.497175051	0.237311038	0	0	0	0.484072912	0	0.326965623	0.372768237	0.36698352	0	0	0	0.498570184	0	0.222759915	0.160618394	0.247967186	0.412731955	0.186895294	0.187885729	0.335015053	0	0.592855088	0.259375248	0.179583736
ACTR5	2.054408498	8.751430312	2.226601586	4.776517597	0.382335343	2.248801908	6.568331447	2.549156663	3.423776336	0.640811489	0.190480726	4.083888515	0	4.920693188	0.363094824	2.752773419	0.563305227	2.751280905	3.082384656	1.664123678	1.847054072	4.501524832	1.36580178	1.491525154	9.017819449	6.383087372	1.843021439	0.449409723	3.388510384	1.360636778	6.375829655	7.828132968	0.73396704	1.354714032	6.187657737	3.777953243	7.81093288	1.092223174	2.895878897	0.803091968	0.743901557	1.650927821	1.121371767	1.127314376	1.675075265	0.480414925	4.149985618	0.259375248	1.616253621
ACTR6	0.228267611	0.625102165	1.884047496	0.651343309	1.147006028	0.691939048	0.625555376	1.529493998	1.316837052	1.281622979	0.190480726	1.361296172	0.508221844	5.535779836	0.181547412	0	0.563305227	0.550256181	2.642043991	0.832061839	1.108232443	0.473844719	0.607023013	0	2.847732457	1.595771843	0.789866331	0.898819446	0.968145824	0	0.98089687	0.931920591	0.73396704	0.677357016	0.257819072	0.444465087	1.163330429	1.747557079	2.227599152	10.27957719	5.868556728	1.650927821	0.560685883	0.563657188	0.167507527	0	0.098809181	0.518750496	1.077502414
ACTR8	4.108816996	5.938470569	3.596817947	4.993632034	0.382335343	8.99520763	4.691665319	4.248594438	8.691124545	3.844868937	2.285768709	3.811629281	0.677629125	5.658797166	0.544642236	1.179760037	0.844957841	3.484955813	5.284087982	1.456108218	4.309792834	3.079990675	4.097405341	1.491525154	7.831264258	4.787315529	1.579732662	2.247048614	2.662401016	1.360636778	6.702795278	6.709828258	6.055228084	5.870427473	3.867286086	4.22241833	10.13759374	4.150448063	1.559319406	3.212367873	4.959343714	2.063659777	0.654133531	7.327543447	2.847627951	0.480414925	2.371420353	1.29687624	6.465014484
ACVR1	2.282676109	3.125510826	0.513831135	3.908059852	1.147006028	4.151634291	1.56388844	2.379212885	2.370306694	2.136038298	0.952403629	3.947758898	0	1.845259945	0	1.179760037	0.563305227	3.484955813	3.082384656	0.624046379	0.369410814	0.473844719	2.579847807	2.983050308	5.695464915	4.787315529	0.263288777	1.123524307	1.21018228	0.340159195	1.798310928	3.914066484	0.18349176	0.451571344	1.804733507	1.333395262	3.323801225	0.655333905	2.227599152	3.212367873	3.058261957	1.650927821	0.747581178	0.375771459	0.837537633	0	0.592855088	0	0.897918678
ACVR1B	21.45715542	13.12714547	4.281926127	23.44835911	6.882036165	21.62309526	23.77110428	27.87077951	17.90898391	55.1097881	27.23874378	26.00075688	15.07724803	22.26613668	6.717254248	47.19040147	11.54775716	34.11588322	23.77839592	12.68894304	75.72921695	25.35069248	58.88123231	61.64970637	40.58018752	28.72389317	5.529064316	28.31281254	21.29920813	14.28668617	53.94932785	18.07925947	34.12946738	40.18984962	9.539305678	37.55729988	39.22085446	84.5380737	10.2469561	4.979170204	23.06094827	17.74747408	1.962400592	58.99611903	8.375376327	29.78572534	41.30223782	30.34690402	82.78810215
ACVR2A	1.597873276	6.251021651	1.02766227	0.651343309	0	0	0	0.339887555	2.106939284	0	0.952403629	0.816777703	0.169407281	2.091294605	0.363094824	0	0.281652614	0.917093635	0.440340665	0.20801546	0.246273876	0.23692236	0.151755753	3.48022536	1.186555191	1.595771843	0.263288777	0.224704861	0.242036456	0.340159195	0.163482812	2.236609419	0.917458801	0.225785672	1.031276289	0.666697631	1.661900613	1.310667809	1.113799576	2.891131086	1.239835928	0.412731955	0.373790589	0.187885729	0.335015053	0	0.098809181	0.259375248	1.077502414
ACVR2B	0.228267611	0.937653248	1.198939316	2.171144362	0	0.864923811	0.312777688	0.339887555	1.580204463	0	0	0.408388852	0.169407281	0.369051989	0.181547412	0	0	0.550256181	0	0.20801546	0.246273876	2.132301236	0	1.988700205	1.186555191	0	0.263288777	0.674114584	0.484072912	0.680318389	1.307862493	0.559152355	0.73396704	0.903142688	0.257819072	0.666697631	1.32952049	1.092223174	0.668279745	0.963710362	0.247967186	0.619097933	0.093447647	1.127314376	0.837537633	0	0.69166427	1.29687624	0.538751207
ACVR2B-AS1	0.228267611	0.625102165	0.171277045	0.217114436	0	0	0	0.169943778	0	0	0	0.272259234	0	0.369051989	0	0	0.281652614	0.183418727	0.88068133	0	0.246273876	0	0.151755753	0	0.474622076	0	0.526577554	0.898819446	0.242036456	0.340159195	0.163482812	0.186384118	0.36698352	0.225785672	0	0	0.332380123	0	0.222759915	0.160618394	0	0	0.093447647	0.563657188	0.167507527	0	0	0	0
ACVRL1	1.826140887	2.500408661	1.198939316	1.302686617	1.911676713	3.28671048	5.942776071	2.03932533	3.687143746	5.553699576	1.904807257	4.083888515	2.202294656	5.781814496	0.726189648	1.573013382	1.408263068	6.05281799	3.963065986	3.952293734	2.832149577	3.790757754	3.338626574	2.485875257	3.322354534	3.191543686	0.789866331	1.123524307	3.146473928	1.700795973	2.125276552	2.236609419	0.73396704	2.032071048	0.773457217	2.889023068	2.991421103	0	1.782079321	1.927420724	0.661245828	3.920953576	0.467238236	6.012343341	1.507567739	1.921659699	5.434504976	1.556251488	2.693756035
ACY3	0	0	0	0.434228872	0	0	4.066109943	1.189606443	0.790102231	0	0.380961451	0.95290732	0	0	0	0.786506691	0.563305227	0	0	0.416030919	0	0.473844719	0	0	0.237311038	1.595771843	1.053155108	0	0.484072912	1.360636778	0.817414058	0.745536473	0	0.451571344	0.257819072	0.222232544	0.664760245	0	0	0.160618394	0.247967186	0.206365978	0	0.187885729	0.670030106	0	0.395236726	0	0.179583736
ACYP1	0.684802833	1.875306495	1.884047496	0.434228872	0	1.556862859	0	0.849718888	0.526734821	0	0	1.497425789	0.338814562	0.984138638	0.181547412	0.393253346	0	0.366837454	0.440340665	0.20801546	0.615684691	0.710767079	0.151755753	1.74011268	2.373110381	0	0	0.674114584	0.968145824	0	0.326965623	2.236609419	0.36698352	0.451571344	0	0.222232544	0.830950306	1.092223174	0	1.927420724	1.653114571	0.412731955	0.186895294	1.127314376	0.167507527	0	0.592855088	0.259375248	1.436669885
ACYP2	0.684802833	0.625102165	0.68510818	0.217114436	0	0	0.312777688	1.529493998	1.580204463	1.068019149	1.142884354	1.633555406	0.847036406	0.861121308	0	1.573013382	0	0.917093635	0.440340665	0	0.492547753	0.710767079	0.151755753	0	0.711933114	0	0.789866331	0	0.242036456	0.340159195	0.98089687	0.931920591	0.73396704	0.677357016	0.515638145	0.222232544	1.32952049	1.529112444	0.891039661	2.248657511	0.909213014	0.412731955	0.093447647	0.563657188	0.50252258	0	0.296427544	0	0.718334943
ADA	1.369605665	48.4454178	34.42668606	18.45472708	3.823353425	38.74858671	25.9605481	14.10533353	45.2991946	7.262530214	6.666825401	26.9536642	1.694072812	18.69863411	1.815474121	0.786506691	5.633052272	5.135724355	16.29260461	10.40077299	5.171751401	42.64602473	3.945649587	5.220338039	13.76404021	12.76617474	13.95430518	3.370572921	15.49033318	14.28668617	35.47577013	31.49891599	0.18349176	7.225141506	16.7582397	21.77878928	64.14936365	3.713558793	9.578676352	9.315866833	10.33196607	8.254639107	1.962400592	10.33371512	6.197778482	0.96082985	24.4058678	1.556251488	4.310009656
ADAL	0.228267611	1.875306495	0.856385225	0.434228872	0.764670685	1.902832383	0	0.339887555	0.26336741	0.42720766	0.380961451	0.544518469	0	0.861121308	0.363094824	0	0	0.917093635	0	0.20801546	0.369410814	0	0.151755753	0.994350103	0.949244152	0	0	0.224704861	0.242036456	0	0.817414058	2.236609419	0.917458801	0.451571344	0.515638145	0.444465087	0.664760245	0.218444635	0.668279745	1.927420724	1.1571802	1.238195866	0	0.187885729	0.167507527	0.480414925	0.197618363	0.259375248	0
ADAM10	19.40274693	51.57092862	12.84577838	18.88895595	4.205688768	22.31503431	20.01777203	49.28369548	37.39817228	25.20525192	18.4766304	12.93231363	6.776291248	91.40187597	2.904758594	10.22458699	22.53220909	13.02272962	6.605109977	11.44085028	10.3435028	17.05840989	20.4870267	54.1920806	38.20707714	6.383087372	5.002486762	9.437604179	22.99346332	10.54493503	36.78363262	28.5167701	26.78979698	37.48042156	6.961114954	13.33395262	37.72514391	50.46071066	18.04355313	56.53767457	80.1760567	25.79574721	3.551010594	16.90971565	7.70534622	1.441244774	8.695207962	20.75001984	79.19642743
ADAM11	0	0	0	0.868457745	0	0.172984762	0	0.849718888	0.526734821	0	0.190480726	0.136129617	0	0.246034659	0	0.393253346	0.281652614	0.366837454	2.642043991	0.624046379	9.235270359	0.710767079	0	0.248587526	0.237311038	1.595771843	1.316443885	0.224704861	0.484072912	0	0.490448435	0.745536473	0.36698352	0.225785672	1.289095362	0.444465087	0.332380123	0	0	0	0	0.619097933	0	0.187885729	1.005045159	0	0.296427544	0	0.179583736
ADAM15	37.20762058	119.3945135	18.49792087	57.10109673	18.73443178	75.42135628	113.5383007	61.85953501	105.873699	63.22673363	103.2405533	60.03316117	18.97361549	33.58373101	11.61903437	19.66266728	31.82674534	102.1642309	49.3181545	31.61834988	154.0443096	77.47361159	68.74535627	25.10734009	128.8598937	44.6816116	28.96176547	58.42326396	30.73862991	27.21273556	115.7458307	58.33822902	39.08374491	41.54456366	43.05578509	59.11385662	83.92598094	43.90737161	25.17187041	37.26346733	58.35494436	65.41801492	2.990324711	97.70057929	43.21694185	37.47236413	105.6270149	28.79065253	157.8541037
ADAM17	33.09880358	15.94010521	14.55854883	6.94766196	1.147006028	12.28191811	10.3216637	22.77246619	14.48520757	14.73866426	7.619229029	12.6600544	3.388145624	35.55200828	3.44940083	11.40434702	13.51932545	6.969911625	28.18180257	9.984742066	5.418025278	9.713816743	24.7361878	24.36157752	18.98488305	17.55349027	9.215107194	17.97638891	25.17179143	17.00795973	21.90669676	15.46988182	20.55107713	23.93328124	6.445476809	26.66790524	38.38990415	17.91246006	14.92491432	26.82327174	25.12734148	23.52572146	2.523086475	60.49920487	9.380421486	7.686638796	15.71065984	8.300007937	21.55004828
ADAM19	118.4708901	67.19848275	15.07237997	90.97094879	6.499700823	78.01612772	119.1682991	70.52666766	66.63195484	108.5107456	81.33526989	68.74545667	32.69560527	42.19494409	5.991064599	116.7962436	38.58640806	87.12389531	40.95168186	24.54582425	231.7437176	69.181329	146.8995693	89.9886843	65.26053548	102.1293979	22.11625727	38.19982644	56.87856716	36.39703381	112.3126916	75.4855679	63.67164076	93.47526823	44.34488045	85.11506423	66.47602451	193.5419465	34.30502693	20.398536	24.21812847	26.62121112	8.597183544	47.34720381	29.6488322	36.03111936	64.91763217	51.35629911	178.685817
ADAM1A	0.913070444	4.375715156	1.712770451	1.954029926	0.382335343	1.037908573	0.312777688	0.67977511	0.26336741	0	0.571442177	1.497425789	0.169407281	3.690519891	0	0	0.844957841	0.366837454	1.321021995	0.416030919	0.861958567	2.132301236	0.607023013	1.74011268	1.423866229	0	0	1.123524307	2.178328104	0	1.96179374	3.168530011	1.100950561	2.032071048	1.289095362	0.444465087	2.825231042	1.092223174	1.559319406	1.927420724	0.165311457	0.206365978	0.747581178	0.375771459	0.670030106	0	1.284519358	0.518750496	0.538751207
ADAM22	0	0	0.68510818	0.217114436	0	0	0	0.67977511	0.26336741	0	0.190480726	0.544518469	0	0.369051989	0	0	0	0.366837454	0	0	0.123136938	0	0.151755753	1.491525154	0	0	0	0	0.242036456	0.340159195	0.98089687	0.559152355	0.73396704	0.677357016	0	0.444465087	0.166190061	0	0	0.803091968	0.413278643	0.412731955	0	0.187885729	0.50252258	0	0	0	0.179583736
ADAM28	2.282676109	4.375715156	0.513831135	5.21074647	0	0.172984762	5.004443007	1.35955022	6.320817851	0.640811489	1.904807257	2.178073875	0.847036406	2.091294605	0	1.179760037	0.844957841	0.733674908	3.082384656	0.624046379	0.738821629	0.710767079	0.151755753	0.497175051	4.746220762	1.595771843	0.789866331	0.898819446	0.968145824	1.360636778	6.048864032	15.84265005	0.55047528	1.12892836	3.867286086	2.222325437	2.991421103	0.87377854	3.118638812	7.388446109	2.066393214	1.857293799	1.68205765	0.375771459	6.867808588	0	0.494045907	0	0.359167471
ADAM8	539.3963646	471.0144814	175.0451401	2149.215804	336.8374367	335.7634233	966.4830557	887.7862937	814.0686657	938.1480206	1067.073026	764.9123189	243.7770776	797.1522964	101.6665508	1800.70707	500.778347	539.0676386	413.9202252	388.7808942	2729.699644	1692.573337	958.034071	392.7682906	876.1523527	532.9877955	598.4553901	138.4181946	503.9199014	555.4799646	709.3519198	244.7223473	165.6930594	839.6969143	322.0160214	578.6935438	549.9229127	1271.56622	348.6192672	145.6808831	203.415748	713.8199168	20.74537768	474.7872382	306.5387736	453.9921039	606.6883737	146.5470151	925.2154062
ADAM9	8.217633993	3.125510826	3.254263856	2.822487671	0	7.265360009	2.189443816	11.89606443	10.53469642	8.757757023	3.619133789	5.989703156	1.35525825	19.68277275	0.907737061	11.01109368	4.224789204	5.319143082	1.761362661	4.368324654	12.55996769	2.369223596	19.72824794	26.1016902	10.44168568	0	1.843021439	3.370572921	13.31200508	3.401591945	6.539312466	3.727682366	13.94537377	6.321998817	2.062552579	3.333488155	8.641883186	27.30557936	2.227599152	7.067209321	16.69645717	8.461005085	0.560685883	5.636571882	2.847627951	2.402074624	4.644031525	8.040632689	18.49712477
ADAMTS1	1.141338055	0.937653248	0	0.217114436	0.764670685	0	0.312777688	0.509831333	0	0.42720766	0	0.408388852	0	1.107155967	0	0.393253346	0	0	0.440340665	0	0.123136938	0.473844719	0	0.497175051	0	0	0	0	0	0	0.326965623	0.186384118	0.36698352	0	0.257819072	0.222232544	0	0.218444635	0	0	0.330622914	0	0	0.187885729	0	0	0.296427544	0.259375248	0.718334943
ADAMTS10	1.826140887	31.56765934	4.281926127	53.62726575	1.911676713	10.72505525	8.444997574	19.54353441	14.48520757	1.708830639	4.190575966	4.900666218	0.508221844	4.18258921	0.181547412	1.179760037	1.971568295	4.402049447	4.843747317	3.120231896	24.50425069	90.50434137	6.829008901	12.92655134	9.967063601	15.95771843	6.845508201	1.123524307	1.694255192	1.700795973	7.193243713	9.319205914	0.55047528	3.386785081	19.85206857	6.889208854	11.13473411	1.092223174	4.900718133	3.694223054	2.231704671	1.444561844	0.934476472	0.939428647	7.202823641	1.441244774	15.31542312	0.518750496	1.436669885
ADAMTS13	0.456535222	3.750612991	1.370216361	0.868457745	0.764670685	1.383878097	2.189443816	0.849718888	0.26336741	0.21360383	0.952403629	1.089036937	0	1.599225286	0	0	0.844957841	0	0.88068133	0.20801546	2.585875701	3.790757754	0.303511507	0.497175051	0.237311038	0	0.789866331	0	0.484072912	0.340159195	1.798310928	2.236609419	0.18349176	0.225785672	1.804733507	1.555627806	0.997140368	0	1.113799576	0.160618394	0.082655729	0.206365978	0.093447647	0.751542918	0.837537633	0	0.790473451	0	0.179583736
ADAMTS17	2.51094372	1.562755413	0.856385225	1.519801054	0	1.210893335	1.251110752	1.699437775	2.106939284	0	1.523845806	3.675499664	0.169407281	2.829398583	1.089284473	1.179760037	1.408263068	2.017605997	11.00851663	1.456108218	0.985095505	2.369223596	0.607023013	4.225987937	0.949244152	4.787315529	3.159465324	10.56112849	4.598692664	2.040955167	1.798310928	2.609377656	3.119359922	2.25785672	0.773457217	2.222325437	3.822371409	0.218444635	4.900718133	5.139788597	1.074524471	3.095489665	0.841028825	12.02468668	1.507567739	0.96082985	3.458321349	1.037500992	2.155004828
ADAMTS2	17.57660604	5.625919486	0	6.94766196	1.147006028	32.00218099	0.312777688	20.73314086	7.110920082	13.24343745	5.714421772	3.811629281	2.87992378	22.51217133	1.633926709	3.146026765	1.408263068	0.917093635	7.045450642	4.576340114	0.246273876	17.29533225	60.55054559	2.983050308	38.68169921	0	3.949331655	3.819982644	32.91695802	3.401591945	9.645485888	0.186384118	1.834917601	5.418856129	0	16.66744078	15.78805582	2.402890984	1.336559491	1.927420724	2.397016128	33.43128838	0.373790589	15.40662981	6.867808588	21.61867161	18.77374446	1.815626736	15.80336874
ADAMTS4	3.195746553	3.438061908	3.254263856	2.605373235	0.382335343	0.172984762	3.440554567	1.529493998	2.633674104	0.640811489	2.857210886	2.994851578	0.169407281	4.674658528	0.544642236	0.786506691	0.844957841	1.650768543	10.56817596	2.496185517	1.108232443	0.947689438	2.124580547	6.711863193	0.237311038	6.383087372	2.896176547	8.08937501	5.324802032	3.061432751	2.452242175	1.304688828	2.935868162	2.709428065	1.546914434	2.222325437	4.653321716	0.87377854	2.673118982	4.657933416	0.826557286	3.301855643	0.934476472	9.206400741	1.675075265	2.402074624	3.161893804	1.037500992	1.077502414
ADAMTS7	0	0	0.34255409	0.217114436	0	0	0.312777688	0.339887555	0.526734821	0.21360383	0.761922903	0.408388852	0	0.246034659	0	1.966266728	0.281652614	0.917093635	0	1.040077299	33.61638411	0	0.151755753	0.497175051	0	0	0	0.224704861	0.242036456	0.340159195	0	0	0	0	0.515638145	0	0	0	0.44551983	0	0.5785901	0	0.373790589	0.375771459	0.167507527	0.480414925	0.395236726	0	5.567095806
ADAMTSL2	2.739211331	2.812959743	3.254263856	2.171144362	0.382335343	2.075817145	0.312777688	1.529493998	0.26336741	1.708830639	1.523845806	3.403240429	0.677629125	3.075433242	0.363094824	0	1.126610454	3.118118359	24.21873658	2.704200976	3.817245082	1.184611798	0.91053452	5.220338039	2.373110381	0	2.106310216	14.83052085	4.84072912	5.442547112	3.760104668	1.304688828	4.587294003	2.935213737	3.093828868	3.333488155	4.487131654	1.310667809	2.450359067	6.58535414	2.8929505	2.476391732	2.33619118	9.957943658	1.842582792	2.402074624	4.2487948	0.518750496	0.538751207
ADAMTSL5	0	1.562755413	0.856385225	7.381890832	0	3.459695242	5.629998383	1.699437775	2.633674104	0	0	4.492277367	0	2.706381253	0.181547412	0	0.563305227	0.917093635	0.88068133	1.248092758	0.492547753	7.818437867	0.758778767	0.745762577	2.373110381	0	1.843021439	0.674114584	1.21018228	0.340159195	2.779207798	3.168530011	0	0.225785672	1.546914434	2.000092893	1.661900613	0.87377854	2.450359067	1.927420724	0.413278643	0	0.280342942	0.563657188	2.010090318	0	1.778565265	0.259375248	0
ADAP1	162.2982714	220.9736154	93.00343547	351.2911578	59.26197809	239.4109108	248.0327065	298.4212733	347.3816144	179.8544247	239.0533108	296.0819174	52.34684989	201.0103167	39.94043066	63.70704199	107.5912984	117.7548227	160.2840021	102.9676526	244.1805483	258.7192167	166.7795729	48.22597998	240.6333927	110.1082572	161.1327315	122.4641495	108.1902958	134.0227226	169.8586413	165.6954812	34.31295914	192.1436069	50.27471911	190.897755	227.0156237	121.2367724	63.04105599	84.80651186	196.9686012	151.0598957	8.223392955	112.5435519	82.24619553	87.91593123	205.8195248	20.75001984	113.4969209
ADAP2	29.2182542	27.19194418	10.2766227	23.66547355	9.940718905	45.6679772	39.40998868	29.40027351	43.98235754	33.53580128	13.71461225	44.78664405	4.743403873	32.7226097	5.627969775	3.53928011	7.322967954	29.53041504	53.72156115	27.45804068	8.865859545	18.47994405	18.51420191	6.463275668	47.22489659	27.12812133	15.79732662	28.08810767	15.9744061	19.72923328	22.07017957	30.00784304	3.119359922	18.96599645	9.79712475	22.44548691	96.39023554	5.898005142	10.46971601	16.38307615	9.257441599	23.93845341	3.177220005	30.43748816	9.547929012	12.01037312	36.06535121	3.89062872	9.877105462
ADAR	291.2694715	522.8979611	246.1251138	488.2903671	213.7254565	398.5568919	348.1215667	351.1038443	421.9145915	410.7601648	384.1996238	386.1997239	85.04245516	594.6657718	91.86299053	481.342095	273.2030352	208.91393	523.1247102	286.8533189	304.7639219	343.7743438	294.5579173	333.853047	326.7772995	461.1780626	199.5728929	237.7377434	209.119498	562.2831485	503.5270599	892.7799266	136.5178695	307.068514	226.6229646	464.6882489	558.0662257	507.0099976	207.389481	287.8281614	428.735264	487.2300733	41.77109831	279.3860796	394.6477325	88.39634616	287.1394811	101.1563467	282.8443837
ADARB1	5.02188744	19.37816712	11.47556202	13.89532392	5.352694795	23.52592765	14.07499596	6.967694878	10.53469642	5.553699576	3.428653063	10.34585091	2.710516499	11.194577	1.452379297	3.53928011	3.661483977	5.869399263	6.605109977	6.86451017	3.324697329	13.74149686	2.883359314	7.45762577	9.255130487	17.55349027	8.161952086	4.044687505	6.0509114	4.762228723	11.280314	27.77123362	1.834917601	7.67671285	13.66441084	7.555906485	19.94280735	2.184446349	6.90555737	6.264117353	2.975606228	9.905566929	2.523086475	8.079086364	13.2330946	0.480414925	9.386872232	2.075001984	2.514172299
ADARB2	4.793619829	2.500408661	0.171277045	0	0.764670685	4.843573339	0.625555376	0	0	0	2.857210886	0	1.35525825	0	0	0	3.09817875	6.969911625	3.963065986	0	4.925477525	4.501524832	10.47114698	5.717513091	14.00135125	0	2.896176547	0.898819446	0.484072912	1.360636778	0	0.186384118	0.917458801	0.451571344	0	0.222232544	0.997140368	0.218444635	0	0.481855181	2.3143604	2.476391732	0.093447647	1.127314376	0	15.85369252	0.197618363	0	0
ADAT1	17.34833843	33.13041475	22.60856995	16.28358272	2.676347398	25.08279051	15.6388844	7.307582433	11.06143124	10.89379532	10.47643992	16.47168368	1.524665531	11.68664632	3.994043066	9.83133364	8.167925795	10.82170489	34.78691255	8.736649308	6.279983844	9.003049665	10.16763548	17.64971432	9.729752563	22.3408058	9.215107194	29.43633684	16.70051547	12.245731	16.02131554	14.72434534	15.04632433	12.41821196	10.05494382	17.55637095	28.41850048	8.95623003	19.60287253	13.49194507	11.81976918	9.080103018	4.952725303	40.95908901	9.045406433	3.843319398	10.57258241	3.371878224	9.158770519
ADAT2	0.228267611	2.500408661	0.68510818	1.954029926	0.382335343	1.037908573	1.251110752	0.169943778	1.053469642	0	0.761922903	1.089036937	0	1.107155967	0	0	0	0.366837454	1.321021995	0.20801546	0.861958567	0.947689438	0.303511507	2.237287731	1.898488305	4.787315529	0.526577554	1.123524307	0.726109368	1.020477584	1.96179374	0.931920591	0	0.451571344	0.515638145	0.444465087	1.828090674	0	0.44551983	2.248657511	0.743901557	0.412731955	0.280342942	1.690971565	0.670030106	0.480414925	0.790473451	0.259375248	0.538751207
ADC	0	1.25020433	0.856385225	3.256716544	0	0	1.56388844	0.509831333	0.790102231	0.640811489	0	0.816777703	0.338814562	1.107155967	0	0	0.563305227	0.550256181	2.201703326	0	0.492547753	2.369223596	0	0.745762577	2.373110381	1.595771843	0.263288777	0.224704861	0.484072912	0.340159195	0.490448435	1.863841183	0	0.225785672	3.093828868	0.222232544	0.830950306	0.218444635	1.113799576	0	0.082655729	0.206365978	0	0	1.842582792	0	1.185710177	0	0
ADCK1	2.282676109	7.501225982	1.884047496	3.908059852	2.294012055	0.518954286	7.193886823	2.549156663	8.164389724	1.068019149	1.523845806	3.130981195	0.508221844	1.845259945	0.726189648	0.393253346	0.844957841	2.017605997	2.201703326	1.872139137	0.985095505	3.553835394	4.097405341	1.242937628	6.170086991	7.978859215	3.686042878	0.674114584	1.936291648	1.360636778	2.615724987	3.914066484	0.18349176	1.806285376	3.351647941	3.111255612	4.320941593	0.655333905	2.450359067	0.160618394	0.413278643	1.238195866	0.093447647	1.315200106	3.182643004	0.480414925	2.766657079	0.518750496	2.334588564
ADCK2	4.793619829	24.06643336	4.110649082	18.88895595	4.970359453	21.96906479	18.1411059	12.23595198	25.54663881	11.96181447	5.714421772	13.4768321	3.049331061	14.63906223	2.178568945	1.966266728	3.09817875	7.520167806	5.724428647	5.408401952	13.54506319	24.16608068	6.525497395	2.485875257	27.52808042	9.574631058	7.108796978	2.247048614	8.955348873	7.823661474	10.62638276	16.40180241	1.467934081	5.418856129	6.703295882	15.7785106	22.10327815	3.713558793	2.673118982	3.372986267	3.388884871	4.540051509	0.934476472	3.381943129	5.025225796	2.402074624	10.0785365	0.778125744	3.771258449
ADCK3	21.22888781	60.00980785	13.87344065	40.60039958	7.64670685	30.61830289	15.6388844	65.42835434	34.76449818	10.25298383	38.4771066	41.92792209	6.776291248	21.89708469	2.360116357	7.078560221	14.92758852	12.47247343	16.73294528	12.27291212	46.29948874	30.32606203	16.99664438	6.711863193	32.03699015	11.1704029	8.951818417	6.291736119	42.11434335	11.22525342	64.73919342	32.24445246	3.486343442	41.77034933	31.96956497	18.22306858	33.07182219	5.898005142	24.9491105	10.76143238	8.100261399	10.52466486	2.990324711	20.85531596	18.42582792	16.81452237	31.12489214	2.334377232	17.41962236
ADCK4	54.32769139	49.07051996	17.64153564	82.0692569	13.76407233	35.46187623	70.0622021	56.59127791	58.73093253	64.29475278	41.71527894	55.81314304	11.35028784	66.6753927	15.79462485	20.84242732	18.5890725	31.18118359	45.35508851	28.08208706	53.81084196	83.15974822	95.75788037	30.57626566	56.95464915	47.87315529	28.69847669	51.00800354	31.70677574	49.3230832	45.61170445	39.51343308	32.29454978	58.02691772	18.30515414	60.89171697	61.15794255	44.34426088	24.9491105	19.11358885	58.43760009	48.70237073	4.111696478	44.90468933	22.94853113	36.51153428	54.64147731	9.856259425	42.74092909
ADCK5	4.108816996	25.62918877	5.480865442	13.67820948	5.352694795	7.784314295	21.26888278	16.48454642	16.06541204	12.81622979	4.381056692	11.84327669	2.202294656	13.28587161	2.723211182	2.752773419	3.09817875	7.520167806	5.724428647	10.60878845	8.003900978	33.16913034	5.918474381	1.74011268	18.98488305	19.14926212	7.898663309	4.044687505	6.777020768	6.122865501	8.010657771	28.88953833	0.55047528	4.289927769	7.734572171	11.11162718	12.63044466	0.87377854	4.900718133	14.61627382	3.884819242	9.080103018	0.467238236	4.133486047	9.380421486	2.882489549	14.62375885	1.29687624	1.975421092
ADCY1	1.141338055	1.25020433	2.740432721	0.651343309	0.382335343	1.383878097	1.251110752	1.35955022	1.580204463	1.068019149	2.285768709	1.497425789	0.169407281	1.845259945	0.363094824	1.179760037	1.689915682	0.183418727	10.1278353	1.664123678	0.123136938	0.710767079	0.45526726	4.723162988	0.474622076	6.383087372	1.053155108	5.168211812	2.42036456	5.102387918	1.144379682	1.863841183	4.036818723	2.25785672	1.546914434	1.111162718	3.157611164	0.43688927	1.559319406	2.891131086	0.661245828	2.063659777	1.495162355	6.20022907	1.340060212	0.96082985	1.877374446	0.778125744	0.718334943
ADCY10P1	12.09818338	21.87857578	6.851081803	15.19801054	1.52934137	13.14684192	18.76666128	11.89606443	16.85551427	21.14677915	8.571632658	13.4768321	2.202294656	23.37329264	1.452379297	25.56146746	15.49089375	7.520167806	3.082384656	8.112602929	10.95918749	11.60919562	25.03969931	16.90395175	23.73110381	9.574631058	3.686042878	5.617621535	9.197385329	7.483502279	11.11683119	21.06140537	11.19299737	16.9339254	6.445476809	12.88948753	16.12043594	29.49002571	7.3510772	17.18616812	10.66258898	6.397345308	1.401714708	7.703314906	6.030270955	3.362904473	8.003543692	7.003131697	16.88087115
ADCY2	0	0	0.34255409	0.651343309	0	0	0	0	0	0.42720766	0	0.272259234	0	0.246034659	0	0	0.281652614	0	1.321021995	0	0.123136938	0	0	0.248587526	0.237311038	1.595771843	0.526577554	2.022343753	0.242036456	1.020477584	0.163482812	0.372768237	0.36698352	0.451571344	0	0.666697631	0.498570184	0	0.222759915	0.321236787	0.082655729	0.619097933	0	0.563657188	0	0	0.395236726	0	0
ADCY3	3.424014164	8.126328147	7.364912938	65.13433087	4.970359453	43.76514482	10.94721908	7.307582433	36.08133523	13.45704128	41.71527894	12.11553593	5.251625717	34.07580033	5.627969775	10.61784033	35.48822931	27.32939032	9.247153968	24.33780879	5.418025278	36.72296574	1.82106904	46.4858673	49.59800697	15.95771843	6.05564187	22.47048614	24.92975497	40.13878495	16.34828117	8.014517086	1.651425841	3.160999409	7.476753099	29.11246322	47.03178734	67.06250291	4.455198303	1.606183937	38.93084815	47.46417487	0.841028825	23.6736019	6.867808588	3.362904473	40.80819191	19.71251885	42.92051283
ADCY5	0.228267611	0	0.171277045	0.434228872	0	0.172984762	0	0.169943778	0	0.42720766	0	0.544518469	0.169407281	1.230173297	0	0	0.563305227	0	0	0.20801546	0.123136938	0.710767079	0.303511507	0	0.711933114	0	0.263288777	0	0	0.340159195	0.163482812	0.559152355	0.18349176	0.225785672	1.031276289	1.111162718	0.166190061	0.43688927	0.891039661	0.481855181	0.082655729	0.412731955	0	0.751542918	0.50252258	0	0.098809181	0	0.359167471
ADCY6	1.826140887	1.25020433	1.712770451	0.217114436	0.382335343	2.767756194	1.251110752	1.35955022	1.316837052	0	1.523845806	1.497425789	0	1.353190627	0.181547412	0	0.844957841	2.017605997	3.963065986	0.20801546	0.985095505	0.947689438	0.607023013	1.491525154	1.661177267	0	0.526577554	4.494097228	1.694255192	2.381114362	0.98089687	1.11830471	1.467934081	0.903142688	0.257819072	1.333395262	1.495710551	0.218444635	0.891039661	1.445565543	0.413278643	0.825463911	0.467238236	5.448686153	0.335015053	0.96082985	1.185710177	0.518750496	1.616253621
ADCY7	23.96809914	83.45113905	25.52027972	209.515431	16.05808439	104.3098116	93.20775101	82.25278831	121.4123762	49.12888086	48.57258506	48.59827333	20.32887374	101.489297	5.264874951	62.52728195	30.13682966	33.19878958	40.07100053	44.9313393	223.2472688	179.5871486	84.37619887	66.37286936	168.253526	65.42664556	24.22256748	16.40345488	32.67492156	31.63480509	101.0323776	123.7590545	17.61520897	78.12184253	60.07184386	69.11432109	123.3130255	73.83428659	28.51326914	25.69894299	27.27639042	36.32041207	4.01824883	37.38926015	43.71946442	24.98157609	52.36886614	17.11876637	72.19266174
ADCY9	5.478422662	13.75224763	4.795757262	5.21074647	0.764670685	10.20610096	5.317220695	5.098313325	8.691124545	2.136038298	3.047691612	4.083888515	0.847036406	3.198450572	0.181547412	1.573013382	1.689915682	3.484955813	5.284087982	2.912216436	4.925477525	11.84611798	1.972824794	2.237287731	9.492441525	11.1704029	1.316443885	1.123524307	0.484072912	1.360636778	3.760104668	10.25112651	0.36698352	4.289927769	4.640743303	4.666883417	7.977122941	1.747557079	2.227599152	0.803091968	0.495934371	2.889123688	1.027924119	0.939428647	2.680120425	0.96082985	5.730932521	0.778125744	1.616253621
ADD1	152.9392993	163.7767673	79.98638005	218.8513517	111.64192	195.8187507	210.499384	171.1333839	142.481769	167.2517988	164.9563085	166.4865218	67.08528335	123.0173297	31.58924971	143.1442178	69.56819556	168.7452288	131.2215182	95.06306509	91.86015584	177.217925	171.028734	124.7909379	197.2054727	156.3856406	103.7357781	66.28793411	125.1328478	112.2525342	178.1962647	160.1039576	89.36048718	161.2109698	76.31444542	163.5631522	186.6314388	159.9014727	73.95629183	27.9476005	44.13815905	75.32358185	25.41776004	129.6411533	103.8546664	84.07261183	142.6804579	90.26258631	250.1601438
ADD2	0.684802833	3.438061908	1.02766227	1.085572181	1.147006028	0	2.502221504	1.35955022	3.950511157	0.854415319	0.190480726	3.947758898	1.185850968	2.337329264	0.363094824	0.786506691	0.844957841	1.650768543	0.88068133	3.328247355	0.492547753	0.473844719	1.062290274	1.242937628	0.237311038	4.787315529	0.789866331	0.224704861	1.21018228	0.340159195	2.94269061	6.52344414	0.917458801	1.580499704	2.062552579	1.77786035	2.825231042	0.43688927	1.336559491	1.445565543	0.082655729	1.238195866	2.616534122	0	4.020180637	1.441244774	1.580946902	6.225005953	0.359167471
ADD3	18.9462117	52.19603079	21.92346177	14.54666723	2.294012055	42.03529719	10.94721908	43.16571949	35.291233	20.71957149	14.85749661	17.01620215	5.929254842	40.34968414	5.083327539	13.7638671	12.95602023	18.70871015	12.32953862	8.112602929	19.57877316	10.66150618	42.49161094	86.50845894	30.61312392	11.1704029	5.792353093	12.35876738	13.79607799	5.442547112	41.36115135	38.95428072	93.76428942	22.80435288	10.05494382	15.33404551	36.0632433	83.44585052	22.49875143	77.57868414	102.0798248	14.23925246	5.233068244	34.75885994	8.375376327	2.882489549	12.25233849	25.9375248	63.21347496
ADGB	0.456535222	0	0.34255409	0	0	0	0	0.169943778	0	1.495226809	0.952403629	0.272259234	0.338814562	0.984138638	0	0.393253346	0	1.283931089	0.88068133	0.832061839	1.723917134	0	0.303511507	0.248587526	0	0	1.053155108	0	0.726109368	0	0.326965623	0.186384118	2.018409361	0.451571344	0	0.222232544	0.166190061	1.966001714	0.44551983	1.124328756	1.901081757	1.238195866	0	1.503085835	0.167507527	3.843319398	0.889282632	0.259375248	1.436669885
ADH5	6.391493105	26.25429094	12.50322429	6.94766196	8.029042193	21.62309526	10.3216637	9.686795318	11.32479865	8.757757023	7.047786852	10.20972129	1.016443687	13.6549236	1.452379297	0	0.563305227	6.786492898	7.926131973	4.784355573	3.570971206	12.55688506	15.32733109	5.717513091	14.47597333	4.787315529	3.686042878	2.247048614	10.40756761	2.040955167	12.09772806	15.09711358	6.789195124	4.515713441	7.734572171	7.333673942	13.62758502	6.116449777	10.91523584	18.95297045	27.1937347	7.841907152	1.401714708	6.576000529	5.695255902	1.921659699	7.904734511	2.59375248	13.46878018
ADHFE1	2.282676109	6.876123816	2.226601586	1.085572181	0.764670685	2.248801908	2.814999191	1.699437775	2.106939284	0.42720766	0.571442177	2.450333109	0.169407281	1.599225286	0	0.786506691	0.844957841	1.283931089	0	0.416030919	0.615684691	2.132301236	0.91053452	1.988700205	1.898488305	0	0.263288777	0	1.936291648	1.700795973	0.817414058	2.050225301	0	0.225785672	1.031276289	2.222325437	2.492850919	0.655333905	1.336559491	5.300406991	0.826557286	0.825463911	0.186895294	0	1.340060212	0.480414925	0.592855088	0.259375248	0.538751207
ADI1	25.56597242	22.81622903	13.87344065	4.125174289	3.823353425	30.44531813	8.757775262	14.10533353	23.43969953	16.4474949	8.571632658	25.32010879	3.557552905	14.63906223	6.717254248	1.966266728	5.351399659	11.00512362	12.32953862	8.736649308	3.078423453	7.344593147	7.891299175	3.977400411	20.40874928	11.1704029	2.896176547	7.639965288	8.713312417	9.524457446	14.87693586	14.91072946	4.770785763	10.38614091	7.476753099	14.00065025	27.91993029	8.51934076	16.03871389	14.45565543	18.26691601	13.62015453	3.737905889	18.60068721	5.025225796	1.921659699	11.85710177	4.150003968	17.06045489
ADIPOQ	5.250155051	3.125510826	3.254263856	2.388258799	0.764670685	3.28671048	1.56388844	1.699437775	1.316837052	1.281622979	3.047691612	2.178073875	0.169407281	2.706381253	1.270831885	0.393253346	0.844957841	2.017605997	14.97158262	1.664123678	0.861958567	0.710767079	1.062290274	2.734462782	0.474622076	3.191543686	1.579732662	19.54932294	4.114619752	9.184298252	3.106173422	1.11830471	3.119359922	3.386785081	0.257819072	2.889023068	3.656181348	1.092223174	3.118638812	3.05174948	1.570458843	3.301855643	0.467238236	22.73417326	3.015135478	2.882489549	6.027360065	0.259375248	0.718334943
ADIPOR1	406.544615	416.6305931	204.8473459	297.6638921	607.5308592	1128.379603	361.5710073	668.8987082	374.7718251	366.544172	388.3901998	620.2065359	478.0673475	272.8524373	185.1783603	400.3319058	578.796121	412.508717	243.5083878	539.5921025	388.6201767	370.309648	475.602531	582.1919851	277.4166036	335.112087	363.601801	176.6180211	318.0359032	316.3480509	298.3561313	563.9983419	412.1224932	226.2372434	585.2492943	288.6800743	228.0127641	331.1620665	759.3885508	418.8927707	408.4019548	299.0243017	257.5417157	91.12457876	509.5578957	381.9298652	230.1265835	574.2567991	376.5870937
ADIPOR2	25.56597242	37.19357883	16.78515042	16.06646828	7.264371508	51.72244387	23.77110428	17.50420908	29.76051738	22.85560979	15.04797733	30.9014231	4.743403873	32.10752305	3.630948242	8.651573603	17.46246204	16.3242667	11.44885729	7.904587469	14.65329564	8.529204945	20.4870267	18.64406443	27.29076938	17.55349027	9.215107194	10.56112849	16.70051547	13.94652697	28.44600923	27.39846539	21.28504417	23.25592422	9.539305678	19.77869639	59.49604193	18.1309047	14.92491432	19.91668081	33.55822579	20.01749983	4.392039419	17.66125856	6.700301061	4.804149248	9.485681413	4.150003968	29.99048386
ADK	1.369605665	8.126328147	1.712770451	2.605373235	0.382335343	3.113725718	1.876666128	2.379212885	2.633674104	1.281622979	0.761922903	4.083888515	0.677629125	1.722242616	0.181547412	0.393253346	1.126610454	1.467349816	1.321021995	1.456108218	0.615684691	1.421534158	1.214046027	1.242937628	4.746220762	1.595771843	2.106310216	0.898819446	0.968145824	0.680318389	5.721898408	5.032371194	1.284442321	1.806285376	0.773457217	0.444465087	5.650462083	0.43688927	2.895878897	5.782262172	3.058261957	2.270025754	0.747581178	1.127314376	1.005045159	0	0.69166427	0.518750496	1.975421092
ADM	87.42649498	30.94255717	25.34900267	187.5868729	37.08652822	52.93333721	73.81553435	121.5098009	182.250248	137.5608664	161.3371747	104.547546	45.9093732	169.8869323	16.88390933	132.9196308	72.10306908	79.05347133	82.78404505	39.93896826	92.22956666	107.7996736	67.22779874	97.44631007	64.54860237	95.74631058	37.91358388	14.83052085	73.82111908	61.56881421	111.8222432	15.84265005	48.80880819	117.8601208	18.30515414	37.33506734	91.90310388	224.9979739	21.83047169	28.75069247	105.6340211	136.4079112	3.644458241	62.94171935	29.48132467	25.94240594	51.97362941	27.23440104	161.8049458
ADM2	4.793619829	0.625102165	3.768094992	4.559403161	2.294012055	5.881481912	4.378887631	3.058987995	7.110920082	1.495226809	5.714421772	2.722592344	1.694072812	4.920693188	2.178568945	0.393253346	2.534873522	5.319143082	16.29260461	6.240463791	4.679203649	4.027680113	7.436031915	10.19208855	1.186555191	14.36194659	6.845508201	10.11171876	6.777020768	5.442547112	9.155037453	4.845987075	5.137769283	6.999355833	3.867286086	5.778046136	6.813792512	5.898005142	3.341398727	6.264117353	3.636852057	4.333685531	2.33619118	10.33371512	3.350150531	2.882489549	7.608306967	0.518750496	3.412090978
ADM5	0	4.688266239	1.02766227	0.868457745	0	2.940740956	0.312777688	0	1.053469642	0	0.380961451	0.95290732	0.169407281	0.369051989	0.363094824	0.393253346	0.281652614	0	0.88068133	0	1.231369381	1.895378877	0	0	0.949244152	0	0	0.224704861	0.484072912	1.360636778	0.490448435	1.491072946	0	0	1.546914434	0.888930175	1.994280735	0.218444635	1.782079321	0	0.082655729	0	0.093447647	0.939428647	1.675075265	0	1.185710177	0	0.179583736
ADNP	9.358972047	15.62755413	8.050021118	9.553035195	2.294012055	13.66579621	15.32610671	12.57583954	13.43173793	5.126491916	8.000190481	11.02649899	2.87992378	18.69863411	1.270831885	2.359520074	7.604620567	5.685980536	4.403406652	4.576340114	5.91057303	9.713816743	12.89923904	15.66101412	18.74757201	14.36194659	2.63288777	1.348229168	7.745166592	3.061432751	16.02131554	20.87502125	14.86283257	7.225141506	6.703295882	4.444650874	22.10327815	16.16490298	9.578676352	22.8078119	23.63953837	7.222809219	2.896877064	7.703314906	3.685165584	2.402074624	4.644031525	2.59375248	15.26461753
ADNP2	1.597873276	5.625919486	2.397878631	4.342288725	0	7.611329533	0.625555376	3.908706883	5.79408303	3.204057447	0.571442177	1.497425789	0.338814562	3.93655455	1.270831885	2.752773419	2.253220909	1.283931089	1.321021995	2.288170057	1.847054072	3.790757754	3.186870821	2.485875257	6.407398029	4.787315529	0.789866331	1.57293403	3.146473928	1.360636778	4.90448435	6.709828258	2.935868162	3.386785081	3.351647941	2.444557981	3.98856147	5.461115872	2.450359067	3.694223054	3.388884871	1.857293799	0.560685883	3.381943129	1.172552686	1.921659699	3.754748893	1.037500992	2.693756035
ADO	1.597873276	5.313368404	3.425540901	7.381890832	1.147006028	8.99520763	5.317220695	12.74578331	28.70704774	3.844868937	1.904807257	5.172925453	1.524665531	11.07155967	0.726189648	3.932533456	0.844957841	3.66837454	3.082384656	2.496185517	13.17565238	14.92610865	4.552672601	3.977400411	7.356642182	4.787315529	1.316443885	0.224704861	2.178328104	1.360636778	7.029760901	11.74219945	2.201901121	4.064142097	3.609467013	2.222325437	9.472833492	5.679560507	1.559319406	7.227827715	2.149048943	2.476391732	0.093447647	0.751542918	1.172552686	0	2.272611172	0.259375248	2.693756035
ADORA2A	24.42463437	49.69562213	21.92346177	196.4885648	29.43982137	65.04227056	49.41887469	100.7766601	69.79236377	72.83890597	128.1935284	60.30542041	15.58546987	77.25488305	12.34522402	177.3572589	40.27632375	67.86492898	33.02554989	37.65079821	83.85625486	236.2115925	46.74077204	58.16948101	133.6061145	62.23510187	30.54149813	28.5375174	43.32452563	18.7087557	150.4041867	48.45987075	27.1567805	64.80048788	29.64919332	35.55720699	78.1093288	61.81983167	23.16703118	8.673393258	153.161065	28.47850492	2.803429417	222.6445893	14.07063223	16.81452237	62.24978427	15.56251488	82.60851841
ADORA2A-AS1	1.141338055	0.625102165	1.884047496	4.342288725	0.764670685	1.037908573	5.629998383	2.03932533	1.843571873	0.21360383	5.142979595	1.633555406	0	3.690519891	0.726189648	3.146026765	2.816526136	2.017605997	5.724428647	0.624046379	4.432929773	4.501524832	3.035115067	6.214688142	2.847732457	3.191543686	2.896176547	2.696458337	2.178328104	2.721273556	5.231449973	1.677457065	2.385392882	3.386785081	2.062552579	4.889115961	4.154751532	2.402890984	2.895878897	2.088039118	1.405147385	2.476391732	1.121371767	19.91588732	1.340060212	2.402074624	2.86546626	0.518750496	2.334588564
ADORA2B	2.739211331	2.500408661	1.370216361	1.73691549	1.147006028	4.843573339	5.317220695	1.35955022	3.423776336	4.699284256	0.761922903	1.361296172	0.169407281	1.476207956	0.363094824	0.786506691	1.971568295	0.917093635	1.321021995	0.20801546	0.246273876	0.473844719	0.91053452	2.237287731	6.882020105	3.191543686	0	3.14586806	1.452218736	2.040955167	1.307862493	1.11830471	1.100950561	0.451571344	0.257819072	2.444557981	2.160470797	0.87377854	1.782079321	0.963710362	1.901081757	0.825463911	0.093447647	3.1940574	0.670030106	0	2.173801991	0.518750496	1.25708615
ADORA3	10.72857771	2.500408661	0.513831135	0.217114436	0.382335343	7.957299057	6.568331447	2.71910044	3.160408925	5.553699576	1.904807257	1.633555406	1.35525825	2.829398583	0.363094824	0.786506691	1.408263068	0.917093635	0.440340665	0.416030919	1.97019101	0.710767079	9.105345202	4.474575462	2.373110381	0	0	2.022343753	5.566838488	1.700795973	2.288759363	4.473218839	17.24822545	1.354714032	1.289095362	8.667069204	4.487131654	0.43688927	0.668279745	1.284947149	12.39835928	6.810077263	0.841028825	10.70948658	1.507567739	4.804149248	1.482137721	0.778125744	3.591674714
ADPGK	49.07753634	91.57746719	31.68625334	44.9426883	14.14640767	53.45229149	44.41443169	44.52526971	54.51705396	43.36157746	30.09595467	41.38340362	10.33384415	79.22316033	11.80058179	24.38170743	26.75699829	40.71895739	84.98574837	22.46566965	35.2171643	29.14145023	42.79512245	65.62710678	61.93818095	31.91543686	26.59216647	26.51517365	22.99346332	34.69623784	60.65212313	59.45653373	40.18469547	34.99677917	21.14116393	30.22362594	73.62219714	53.08204628	38.31470541	29.07192925	36.12055338	34.87585023	8.129945308	42.8379463	20.77093329	7.206223871	15.4142323	12.9687624	45.07551765
ADPGK-AS1	0	3.125510826	0	0.217114436	0	0	0	0.509831333	0	0.21360383	0	0.136129617	0.169407281	0	0	0.393253346	0	0.917093635	0	0.20801546	0.369410814	0.23692236	0.151755753	0.248587526	0.711933114	0	0	0.224704861	0.242036456	0.340159195	2.125276552	0.745536473	1.100950561	0.903142688	0	0.444465087	1.32952049	0.218444635	0.222759915	0.160618394	0.247967186	0.412731955	0.093447647	1.127314376	0.50252258	0	0.494045907	0.518750496	0
ADPRH	7.304563549	6.251021651	3.596817947	3.256716544	3.823353425	17.8174305	6.255553759	8.667132653	9.481226776	3.204057447	2.857210886	5.30905507	1.524665531	11.194577	1.633926709	1.966266728	3.943136591	5.135724355	9.687494633	6.86451017	0.985095505	3.316913034	7.587787668	2.734462782	10.91630775	1.595771843	5.002486762	2.471753475	4.356656208	3.74175114	6.212346843	10.25112651	1.467934081	4.515713441	2.320371651	8.889301748	11.46711423	1.529112444	3.341398727	5.139788597	5.785900999	7.429175196	0.186895294	2.442514482	3.517658057	0.96082985	4.841649888	1.29687624	3.232507242
ADPRHL1	0.684802833	0	0.34255409	0.434228872	0.382335343	0.518954286	1.56388844	1.529493998	0.790102231	0	1.904807257	0.272259234	0.338814562	0.615086648	0	0	0	0.183418727	0.440340665	0	0.369410814	1.421534158	0.151755753	0	1.186555191	0	0.789866331	0	0.726109368	0	0.490448435	0	0	1.354714032	0.515638145	0.888930175	1.495710551	0.655333905	0.891039661	0.321236787	0.413278643	1.857293799	0	0.751542918	0.837537633	0.480414925	0.197618363	0	1.077502414
ADPRHL2	17.34833843	32.1927615	21.40963063	21.71144362	21.02844384	34.76993719	31.59054648	18.8637593	30.02388479	22.42840213	22.66720636	17.96910947	5.929254842	18.69863411	5.446422363	13.7638671	9.012883636	17.42477906	18.9346486	20.59353051	14.40702176	26.29838192	16.69313287	9.446325976	40.34287648	27.12812133	14.21759396	6.516440981	16.94255192	19.72923328	29.91735453	35.41298247	5.688244564	19.4175678	20.10988765	18.88976621	39.22085446	13.10667809	19.60287253	12.84947149	13.47288376	13.62015453	3.924801183	13.15200106	18.59333545	5.764979097	19.86064546	5.965630705	14.54628259
ADPRM	0.913070444	10.62673681	3.254263856	0.868457745	0.764670685	0.691939048	1.876666128	1.869381553	2.106939284	2.136038298	1.142884354	2.178073875	0.338814562	4.05957188	0.363094824	0	0.563305227	1.467349816	0	1.872139137	1.108232443	2.843068315	1.214046027	2.485875257	2.610421419	3.191543686	1.316443885	1.123524307	0.968145824	0.340159195	2.779207798	3.354914129	3.302851682	1.806285376	1.804733507	0.888930175	2.326660858	2.402890984	3.564158642	5.782262172	4.711376528	1.238195866	0.467238236	1.127314376	0.50252258	0.480414925	1.383328539	0.518750496	2.514172299
ADRA1A	2.282676109	2.500408661	1.884047496	1.302686617	0	2.248801908	2.502221504	1.189606443	1.316837052	0	0.761922903	1.497425789	0.338814562	1.599225286	0.363094824	0	0.281652614	2.017605997	8.366472638	1.456108218	0.369410814	1.184611798	0.607023013	5.220338039	2.135799343	6.383087372	1.843021439	9.437604179	1.694255192	5.782706307	2.615724987	2.422993538	4.770785763	2.483642393	0.515638145	2.222325437	4.487131654	1.310667809	1.782079321	3.533604661	1.1571802	1.238195866	1.027924119	9.957943658	1.842582792	0.480414925	3.55713053	0.518750496	0.538751207
ADRA2A	0	0	0	0	0.764670685	0.691939048	0	0.339887555	0	0	0.190480726	0.272259234	0.169407281	0	0	1.573013382	0.563305227	0	0	0.20801546	1.600780196	0.947689438	0.151755753	0	0	0	0	0	0.242036456	0.680318389	0.326965623	1.11830471	0.36698352	0	1.546914434	0.222232544	0.498570184	0.218444635	0	0.481855181	0.330622914	0.825463911	0.186895294	0.375771459	0.167507527	0.480414925	0.098809181	0	1.25708615
ADRB2	2.054408498	14.06479872	3.254263856	3.47383098	6.882036165	7.265360009	5.004443007	11.55617687	12.90500311	14.95226809	3.428653063	9.529073202	2.371701937	8.11914376	0.544642236	6.29205353	1.689915682	2.934699632	4.843747317	1.456108218	7.141942411	9.950739103	7.284276161	7.954800822	8.543197372	4.787315529	1.843021439	2.022343753	4.356656208	2.040955167	9.318520265	13.2332724	3.669835202	9.482998226	2.578190724	3.111255612	8.641883186	5.461115872	2.004839236	12.52823471	3.884819242	3.920953576	0.654133531	2.442514482	5.192733322	0.480414925	2.074992809	2.853127728	12.93002897
ADRBK2	18.48967648	21.87857578	10.61917679	8.250348577	3.823353425	14.18475049	18.45388359	20.73314086	21.33276025	15.37947575	17.33374604	19.0581464	2.371701937	25.21855259	4.357137891	6.685306875	11.54775716	11.92221725	40.07100053	8.528633848	4.309792834	5.449214271	10.47114698	23.61581494	18.0356389	11.1704029	10.00497352	20.67284725	13.31200508	18.02843731	16.67524679	18.26564359	12.11045617	11.51506927	6.445476809	16.66744078	36.22943336	5.898005142	10.2469561	31.80244195	12.97694938	17.74747408	3.083772358	30.24960243	6.030270955	4.323734323	9.683299776	3.89062872	12.03211029
ADRM1	79.20886098	135.9597209	65.94166235	136.1307515	73.40838576	112.6130801	119.4810768	160.426926	218.0682158	146.3186234	92.57363271	146.6115977	21.34531743	82.4216109	31.40770229	95.16730964	53.51399659	83.27210205	174.8152441	82.16610659	85.33389812	147.3657077	62.06810313	38.28247895	130.0464489	86.17167952	88.46502906	75.50083343	58.08874944	110.8918974	115.7458307	116.676458	18.16568425	78.12184253	68.06423511	110.6718068	128.7972975	79.95073637	38.53746532	33.72986267	62.65304225	66.03711286	4.578934714	80.22720645	45.05952464	45.63941785	105.8246333	19.9718941	88.89394916
ADSL	12.78298621	20.62837145	14.21599474	12.37552287	4.205688768	18.85533907	24.08388197	13.25561465	22.38622989	13.02983362	9.524036287	15.79103559	1.694072812	18.45259945	4.357137891	2.359520074	7.322967954	17.42477906	16.73294528	6.656494711	4.556066711	32.93220798	13.50626205	8.949150924	38.44438818	15.95771843	13.42772763	10.11171876	18.1527342	9.864616641	24.19545613	29.82145893	10.27553857	10.83771226	16.50042063	9.333766835	35.39848305	10.70378711	24.05807084	20.398536	28.51622635	14.65198442	2.149295886	10.52160085	9.045406433	2.882489549	19.86064546	3.112502976	8.620019312
ADSS	5.250155051	24.06643336	5.138311352	3.47383098	1.52934137	11.76296382	4.378887631	13.76544598	10.53469642	6.194511065	4.762018143	8.167777031	0.847036406	11.68664632	0.726189648	2.359520074	3.943136591	5.135724355	4.403406652	2.288170057	3.078423453	2.606145956	9.257100955	11.68361371	16.13715059	7.978859215	1.579732662	1.123524307	3.872583296	2.381114362	11.93424525	11.92858357	8.073637445	7.902498522	3.609467013	3.777953243	14.45853533	9.83000857	9.801436267	13.81318186	10.4146218	4.952783464	1.401714708	2.442514482	2.847627951	2.882489549	1.580946902	4.150003968	15.0850338
ADSSL1	0	2.187857578	0.171277045	0.434228872	0	1.037908573	1.251110752	1.019662665	2.633674104	0.42720766	0.571442177	0.272259234	0	0.12301733	0	0	0.563305227	0.733674908	2.201703326	0.20801546	1.354506319	0.947689438	0.303511507	0	1.661177267	0	0	0	0.484072912	0.340159195	1.471345305	0.372768237	0	0.225785672	1.546914434	1.111162718	3.489991287	0	0.668279745	0.160618394	0	0.206365978	0.093447647	0.375771459	0.50252258	0.480414925	0.494045907	0.259375248	0.718334943
ADTRP	0	3.125510826	0.34255409	0.651343309	0	1.037908573	0.312777688	0.169943778	1.316837052	0.42720766	0.190480726	0.95290732	0	1.599225286	0	0.393253346	0.281652614	0.366837454	0	0	0.123136938	0.473844719	0	0.994350103	1.423866229	0	0	0	0.968145824	0	0.326965623	0.931920591	0.18349176	0	0.257819072	0.888930175	0.498570184	0.87377854	0.891039661	3.372986267	2.397016128	0	0.186895294	0.187885729	0.670030106	0	0.69166427	0.259375248	0.359167471
AEBP1	0.684802833	5.625919486	5.138311352	19.97452813	0.764670685	4.151634291	10.00888601	4.588481993	5.79408303	0.854415319	3.047691612	6.806480859	0	4.551641199	0.544642236	3.146026765	0.844957841	0.550256181	2.642043991	3.744278275	2.832149577	10.18766146	0	0	3.085043496	17.55349027	3.422754101	2.247048614	5.082765576	13.94652697	4.741001538	14.16519299	0.73396704	3.160999409	3.609467013	2.889023068	7.146172635	1.747557079	4.455198303	0.803091968	2.066393214	6.397345308	0.280342942	0.751542918	8.542883853	2.402074624	4.347603981	0.259375248	0.718334943
AEBP2	3.195746553	11.56439005	5.480865442	9.553035195	1.52934137	8.99520763	7.506664511	6.967694878	10.53469642	2.990453618	3.619133789	4.083888515	2.202294656	5.043710518	2.360116357	1.573013382	1.971568295	4.768886901	9.247153968	4.160309194	7.018805473	6.870748428	5.766718628	8.203388347	7.356642182	6.383087372	8.951818417	7.190555565	3.388510384	5.102387918	10.46289995	13.60604063	5.137769283	14.90185436	5.156381447	8.667069204	11.63330429	6.553339046	2.895878897	4.336696629	4.132786428	2.063659777	1.214819414	7.703314906	5.695255902	4.804149248	10.0785365	2.075001984	4.669177128
AEN	2.054408498	30.31745501	9.934068614	15.63223941	0.382335343	34.94292195	12.82388521	13.42555842	21.59612766	4.272076597	3.809614515	12.6600544	2.202294656	5.412762507	1.452379297	1.179760037	1.689915682	3.118118359	4.843747317	4.368324654	33.61638411	14.45226394	5.766718628	3.48022536	19.9341272	12.76617474	5.265775539	1.797638891	8.471275961	6.80318389	19.6179374	26.09377656	1.834917601	4.515713441	14.43786805	5.111348505	15.62186576	3.058224888	6.237277624	8.994630045	10.00134316	3.920953576	1.68205765	3.757714588	4.857718269	0.480414925	8.596398781	0.778125744	3.771258449
AES	1.369605665	3.750612991	5.309588397	5.427860906	0.382335343	4.497603815	4.378887631	0.849718888	2.370306694	0	1.714326532	0.544518469	0.847036406	1.845259945	0.544642236	0.786506691	0.844957841	2.751280905	0.440340665	1.248092758	1.354506319	5.92305899	0.303511507	2.237287731	2.847732457	3.191543686	1.579732662	0.224704861	2.178328104	0.680318389	6.375829655	4.286834721	0.36698352	4.515713441	7.476753099	1.111162718	10.80235398	1.092223174	0.222759915	0.803091968	0.743901557	1.031829888	0.467238236	0.939428647	11.55801933	2.402074624	6.916642697	0.259375248	0.359167471
AES	175.3095252	922.6507957	479.9182803	1129.212183	157.5221611	748.6780504	985.249717	265.792068	568.0835043	243.9355737	329.7221362	390.0113532	138.4057487	395.131663	88.05049487	79.83042916	95.48023601	333.6386644	418.3236319	594.0921529	309.8125363	1238.630096	201.835152	114.5988493	758.6833889	531.3920237	528.9471529	104.7124654	499.5632452	281.3116539	482.2742944	746.0956255	51.56118459	165.2751119	536.0058515	269.345843	644.9836278	120.7998831	311.4183614	119.5000849	531.3110232	297.9924718	66.90851541	103.5250369	393.9777024	143.1636476	362.4320773	53.17192585	133.7898831
AFAP1	0.456535222	1.875306495	0.34255409	0.434228872	0.382335343	4.497603815	2.189443816	0.339887555	0.526734821	0	2.285768709	0.272259234	1.016443687	3.444485232	0	2.752773419	0.281652614	3.301537086	2.201703326	0.416030919	5.171751401	1.184611798	3.186870821	4.474575462	0.237311038	1.595771843	0	0.224704861	1.21018228	0	3.269656233	1.863841183	1.651425841	0.451571344	1.546914434	0.888930175	1.828090674	3.713558793	0.44551983	0.160618394	0.5785901	0.825463911	0.186895294	0.375771459	0.335015053	0.480414925	0.494045907	0	7.722100634
AFAP1L2	0	0.937653248	1.541493406	1.519801054	0	3.805664767	0	1.019662665	1.053469642	0.21360383	0.190480726	2.041944258	0	0.738103978	0.181547412	0	0.844957841	0.733674908	0	0.416030919	0.738821629	0.947689438	0	4.723162988	0.474622076	1.595771843	0	0	0.726109368	1.360636778	1.471345305	0.931920591	0.55047528	0	0.515638145	0.444465087	0.498570184	0.87377854	0.44551983	0.321236787	0.661245828	0.412731955	0.093447647	0	0.167507527	0	0.296427544	0	0.538751207
AFF1	16.43526799	30.31745501	11.47556202	17.15204046	7.64670685	20.23921717	9.383330638	13.76544598	40.82194862	34.3902166	7.047786852	18.78588717	5.759847561	58.67926627	7.080349072	31.46026765	22.53220909	6.603074171	24.21873658	13.9370358	12.06741994	6.633826069	16.38962136	42.25987937	11.62824087	23.93657764	4.475909209	10.33642362	6.777020768	24.8316212	16.02131554	21.06140537	23.67043706	13.32135465	8.508029388	16.66744078	17.11757631	56.14027116	16.03871389	20.398536	13.8861624	27.03394308	3.457562947	12.7762296	11.72552686	7.206223871	7.707116148	13.74688815	24.78255552
AFF2	0.684802833	0	1.198939316	0	0	1.037908573	0	1.019662665	0.26336741	0.21360383	0.571442177	0	0	0.12301733	0	0.786506691	1.971568295	0.733674908	0.440340665	0	0.615684691	0.23692236	1.214046027	1.74011268	0	0	0	0	0	0.340159195	0.326965623	0.186384118	0.73396704	0.451571344	0.257819072	0.444465087	1.163330429	0.218444635	0	0	0.495934371	0.412731955	0	0.563657188	0.167507527	0	0.395236726	0.259375248	2.334588564
AFF3	2.967478942	3.750612991	3.425540901	8.033234141	0	3.28671048	3.753332255	1.189606443	4.213878567	1.281622979	2.285768709	4.628406984	1.524665531	4.305606539	1.089284473	0.393253346	1.689915682	1.283931089	8.366472638	2.496185517	1.847054072	4.738447192	3.186870821	3.48022536	2.847732457	9.574631058	3.159465324	6.741145842	4.356656208	5.442547112	4.741001538	8.387285323	3.119359922	2.032071048	2.578190724	1.555627806	6.48141239	1.310667809	1.559319406	4.81855181	1.322491657	1.857293799	1.588610003	5.824457611	5.360240849	1.441244774	1.877374446	0.518750496	1.436669885
AFF4	9.587239658	7.501225982	6.165973623	8.033234141	0.382335343	8.822222868	6.881109135	7.137638655	10.0079616	4.699284256	5.142979595	7.623258562	1.35525825	15.37716621	1.270831885	2.752773419	7.04131534	5.869399263	11.44885729	4.160309194	4.063518958	2.369223596	8.194810682	18.64406443	5.695464915	9.574631058	2.63288777	8.08937501	6.777020768	5.782706307	8.174140583	6.896212377	15.04632433	9.708783898	5.156381447	5.555813592	11.96568441	12.01445492	4.232438388	13.81318186	14.05147385	4.540051509	2.242743533	14.46720116	5.360240849	4.804149248	7.410688604	4.928129713	13.28919644
AFG3L1P	3.880549385	17.19030954	7.364912938	12.37552287	3.05868274	15.56862859	18.45388359	5.608144658	9.481226776	5.980907235	0.952403629	7.895517796	1.863480093	5.289745177	0.726189648	5.112293493	3.09817875	6.236236717	4.403406652	4.368324654	4.802340587	16.34764281	7.587787668	6.960450719	14.23866229	9.574631058	4.739197986	2.247048614	4.84072912	4.422069529	7.029760901	11.55581533	1.467934081	6.547784489	12.63313455	9.333766835	20.77375766	3.713558793	4.455198303	2.088039118	1.818426028	3.301855643	0.654133531	5.448686153	7.537838694	2.882489549	11.06662832	0.259375248	4.310009656
AFG3L2	6.619760716	15.00245196	10.96173088	7.599005268	2.294012055	16.08758288	15.95166208	6.7977511	11.32479865	11.53460681	1.33336508	8.576165882	0.847036406	11.07155967	2.904758594	3.146026765	2.253220909	9.537773803	8.366472638	4.784355573	4.432929773	7.581515507	5.007939861	7.706213296	16.84908371	7.978859215	4.212620432	1.797638891	8.229239505	4.081910334	13.89603899	20.31586889	1.467934081	5.870427473	7.734572171	6.666976311	16.286626	3.276669523	8.019356946	9.797722014	2.066393214	5.778247375	0.186895294	6.20022907	4.522703216	2.402074624	6.027360065	1.815626736	7.183349427
AFMID	7.761098771	8.126328147	3.596817947	4.125174289	3.05868274	7.265360009	3.127776879	5.608144658	5.267348209	8.971360853	4.381056692	4.764536601	1.524665531	6.888970463	1.089284473	5.898800184	3.09817875	3.851793267	18.49430794	6.448479251	2.709012639	3.553835394	5.463207121	6.463275668	12.81479606	9.574631058	4.212620432	11.45994793	6.777020768	12.92604939	5.88538122	5.40513943	7.890145685	4.967284785	2.578190724	4.444650874	7.644742818	2.621335619	3.118638812	6.103498959	4.794032256	10.11193291	0.747581178	14.65508689	5.025225796	4.323734323	6.126169246	1.29687624	3.591674714
AFTPH	68.93681849	45.00735589	28.43198948	19.32318483	4.970359453	50.6845353	25.33499272	42.99577571	40.2952138	26.4868749	37.90566442	60.44155003	9.486807747	71.47306855	13.4345085	28.31424088	30.9817875	31.54802104	59.4459898	20.59353051	10.95918749	19.19071113	25.95023383	38.03389143	26.57883627	41.49006792	18.43021439	32.35750004	23.23549978	46.60180965	35.80273575	39.51343308	59.63482204	50.57599054	9.539305678	33.11264901	70.46458598	43.68892698	24.05807084	71.79642197	76.78717183	37.55860794	7.943050013	53.92320434	11.89303438	9.12788357	24.50467698	12.45001191	26.03964167
AGA	3.424014164	14.68990088	2.226601586	8.68457745	2.294012055	5.881481912	5.004443007	6.11797599	9.217859365	5.126491916	3.238172337	6.26196239	1.524665531	10.70250768	1.089284473	1.179760037	2.816526136	3.118118359	2.642043991	1.872139137	9.481544236	9.476894384	5.918474381	6.214688142	6.644709067	9.574631058	3.159465324	1.57293403	2.662401016	3.061432751	10.29941713	5.591523549	8.257129205	1.806285376	6.187657737	8.44483666	9.805213615	3.058224888	4.009678473	5.942880566	5.868556728	5.36551542	0.373790589	3.757714588	2.847627951	0.480414925	1.877374446	2.334377232	21.55004828
AGAP1	0.228267611	3.438061908	0.68510818	1.085572181	0	0	1.876666128	1.529493998	0.26336741	0	0.190480726	0.544518469	0.508221844	0.738103978	0.544642236	0.393253346	0.281652614	0.917093635	2.642043991	0.20801546	0.615684691	7.344593147	0	1.74011268	0.474622076	0	0.789866331	0.224704861	0.968145824	1.360636778	1.634828117	1.11830471	0.917458801	0.677357016	2.062552579	1.555627806	2.160470797	0.655333905	0.44551983	1.284947149	0.330622914	0	0.373790589	0.187885729	0.837537633	0	1.778565265	0	0
AGAP2	62.773593	68.76123816	43.3330924	201.9164257	35.9395222	87.53028963	111.3488569	113.012612	145.3788106	66.85799874	94.85940141	108.3591753	24.90287034	67.536514	15.43153003	84.5494693	46.19102863	81.07107732	69.57382509	58.24432872	131.387113	224.8393193	149.0241498	75.32202028	123.1644288	92.55476689	53.97419928	43.81744797	81.08221277	71.43343085	114.4379682	95.05590032	43.12056363	127.7946904	42.54014694	108.4494813	95.39309517	124.2949972	34.30502693	16.54369455	25.87124304	68.10077263	7.569259425	85.67589261	42.71441927	62.45394022	127.8590807	31.38440501	131.096127
AGAP3	17.12007082	65.32317626	9.420237479	33.43562318	8.411377535	35.634861	31.90332417	64.2387479	39.76847898	25.20525192	6.666825401	30.9014231	5.590440279	28.66303782	1.270831885	14.94362713	15.20924113	14.85691689	14.53124195	8.112602929	16.86976052	52.59676383	10.01587972	5.468925565	51.25918423	28.72389317	14.74417151	2.921163198	14.2801509	17.68827811	44.30384196	47.34156604	0.18349176	13.32135465	14.18004898	43.55757856	38.22371409	6.771783681	12.47455525	8.994630045	8.182917127	13.8265205	1.027924119	40.01966036	10.7204817	6.245394022	24.4058678	1.815626736	6.105847013
AGAP5	0.456535222	4.063164073	1.02766227	1.302686617	0	0.345969524	0.938333064	1.019662665	0.526734821	1.068019149	0.761922903	1.769685023	0	0.984138638	0.363094824	0	0.281652614	0.733674908	1.321021995	0.832061839	0.123136938	1.421534158	1.214046027	1.491525154	2.610421419	0	0	0	0.242036456	0.340159195	0.653931247	1.863841183	0.18349176	0.451571344	0.515638145	1.77786035	1.495710551	0	0.668279745	1.124328756	0.247967186	0.825463911	0	0.939428647	0.50252258	0.96082985	1.284519358	0.518750496	0
AGAP6	1.597873276	10.31418572	1.541493406	3.908059852	1.911676713	8.303268582	5.629998383	2.03932533	3.687143746	3.204057447	0.380961451	2.178073875	0.338814562	1.353190627	0.181547412	1.966266728	0.563305227	0.917093635	0.88068133	1.664123678	1.231369381	3.790757754	2.579847807	2.485875257	4.983531801	1.595771843	0.263288777	0.449409723	1.21018228	0.340159195	3.92358748	5.777907667	0.55047528	0.903142688	3.609467013	2.666790524	4.653321716	0.655333905	1.113799576	1.927420724	0.495934371	1.444561844	0.093447647	1.127314376	2.680120425	0.480414925	2.766657079	0	0.718334943
AGAP7	2.967478942	3.750612991	0	1.73691549	0	1.383878097	0	1.189606443	0	0	0	0	0	0.12301733	0.181547412	0	0.281652614	0	0	0	0.369410814	1.421534158	0.303511507	0.248587526	0.949244152	3.191543686	1.053155108	0	0.726109368	0	0	1.677457065	0.18349176	0	0.515638145	0.222232544	0.664760245	0.43688927	4.009678473	1.445565543	0.165311457	0	0	0	0.50252258	0	0	0	0.179583736
AGAP8	0.684802833	2.500408661	0.34255409	0.217114436	0	1.556862859	0.625555376	0.849718888	0.26336741	0	0.380961451	0.136129617	0.169407281	0.738103978	0.181547412	0	0	0.917093635	0	0.20801546	0.123136938	0.473844719	0.151755753	0.994350103	1.186555191	3.191543686	0.526577554	0.224704861	0	0	0.653931247	0.559152355	0	0.225785672	0.257819072	0	0.166190061	0.218444635	0	0	0	0	0.186895294	0.563657188	0.167507527	0	0	0.259375248	0.179583736
AGBL2	0	1.875306495	0.68510818	0.217114436	1.911676713	4.324619053	0	0.169943778	0	0.21360383	0	0	0	1.230173297	0	0	0	0.183418727	0.440340665	0.20801546	0.369410814	0.23692236	0.151755753	0.497175051	0	0	0.263288777	0.224704861	0	0.340159195	0.490448435	0.559152355	0	0	0.515638145	0	1.163330429	0	0	0.481855181	0.5785901	0	0	0.375771459	0.335015053	0	0.395236726	0	0.179583736
AGBL5	6.391493105	8.126328147	3.939372037	5.644975342	1.52934137	17.47146097	5.317220695	5.608144658	11.58816606	3.844868937	4.381056692	4.900666218	3.557552905	4.05957188	1.270831885	3.53928011	3.661483977	6.603074171	4.843747317	3.536262815	8.003900978	7.818437867	4.097405341	4.723162988	5.932775953	7.978859215	2.106310216	3.14586806	4.356656208	5.442547112	10.78986557	11.36943122	4.403802243	5.193070457	9.281486605	4.666883417	11.30092417	5.461115872	4.900718133	3.372986267	8.430884313	2.889123688	3.3641153	4.697143235	3.182643004	0.480414925	4.940459069	5.446880209	9.517937991
AGFG1	57.97997317	19.06561604	10.44789975	15.84935385	11.47006028	33.55904385	51.60831851	34.49858683	34.50113077	103.3842536	81.90671206	30.0846454	24.05583393	56.09590234	14.70534038	64.88680202	30.9817875	84.73945186	40.07100053	18.92940683	44.08302385	22.50762416	146.444302	145.4237025	52.9203615	27.12812133	12.63786129	22.47048614	38.24176005	28.23321314	38.58194355	14.91072946	206.6117219	49.89863352	11.34403918	21.11209165	35.23229299	152.9112444	6.90555737	39.19088805	111.750545	45.81324704	5.606858833	82.48183521	5.025225796	21.61867161	22.23206581	38.9062872	80.81268105
AGFG2	2.282676109	36.25592558	14.55854883	17.58626934	4.58802411	25.94771432	17.51555052	11.21628932	15.53867722	2.990453618	3.238172337	17.96910947	1.863480093	5.412762507	0.907737061	2.359520074	5.351399659	10.82170489	8.366472638	7.48855655	7.634490164	26.77222663	1.82106904	5.966100616	15.66252852	15.95771843	13.6910164	2.471753475	9.439421785	7.483502279	15.53086711	19.57033242	1.834917601	4.967284785	19.33643043	6.666976311	13.2952049	5.461115872	10.02419618	4.015459842	1.901081757	2.889123688	2.149295886	2.066743023	9.715436539	0.96082985	13.63566703	0.518750496	3.052923506
AGGF1	2.739211331	5.000817321	8.563852254	3.039602107	0.382335343	5.70849715	4.691665319	8.15730132	9.217859365	3.631265107	4.190575966	6.942610476	1.016443687	12.05569831	2.904758594	3.932533456	2.253220909	5.502561809	2.642043991	1.872139137	3.324697329	3.316913034	6.525497395	13.17513886	7.831264258	4.787315529	1.843021439	1.123524307	1.936291648	1.360636778	5.558415597	4.845987075	12.84442321	5.418856129	1.289095362	2.666790524	10.46997386	8.082451491	5.568997879	18.14987848	14.4647525	4.952783464	1.401714708	5.072914694	1.507567739	0.96082985	1.877374446	2.59375248	10.0566892
AGK	2.054408498	12.18949222	4.110649082	4.559403161	2.676347398	7.784314295	7.506664511	1.869381553	5.267348209	1.708830639	1.523845806	2.586462726	0.338814562	3.075433242	0.544642236	1.179760037	0.281652614	3.118118359	1.321021995	1.040077299	1.354506319	3.316913034	2.124580547	2.485875257	2.610421419	3.191543686	1.053155108	0	1.694255192	0.680318389	6.048864032	7.828132968	0.18349176	1.354714032	5.156381447	2.666790524	6.647602451	0.655333905	3.786918558	2.409275905	2.397016128	1.857293799	0.841028825	2.066743023	3.182643004	0.96082985	1.976183628	0.518750496	1.795837357
AGK	0	2.812959743	0.34255409	0.434228872	0	0.172984762	2.189443816	0.169943778	0.526734821	0	0	0.136129617	0	0.492069319	0	0.393253346	0	0.183418727	0	0.416030919	0	0.710767079	0	0	0.237311038	0	0	0	1.452218736	0	0.98089687	0.745536473	0	0	0.515638145	0	0.166190061	0	0	1.76680233	0.330622914	0.206365978	0	0	0.50252258	0	0.098809181	0	0.538751207
AGL	0.684802833	2.812959743	1.712770451	0.217114436	0	1.210893335	2.189443816	1.869381553	1.843571873	0.854415319	0.761922903	0.408388852	0	1.353190627	0.181547412	0	0.563305227	2.384443451	2.642043991	0.832061839	0.369410814	0.947689438	2.428092054	5.468925565	0.949244152	0	0	0.898819446	0.484072912	0	1.144379682	2.236609419	4.587294003	0.451571344	0.515638145	0.222232544	0.997140368	2.839780253	1.782079321	4.336696629	2.479671857	1.031829888	0.093447647	0.939428647	0.837537633	0.480414925	0.494045907	1.815626736	4.669177128
AGMAT	5.478422662	15.00245196	6.851081803	8.68457745	0.764670685	8.13028382	5.629998383	3.058987995	7.637654903	0.854415319	4.190575966	7.759388179	1.016443687	7.381039782	0.544642236	0.393253346	3.09817875	3.301537086	23.77839592	5.616417412	1.231369381	4.975369551	2.2763363	7.45762577	3.085043496	7.978859215	7.108796978	12.58347224	12.82793217	6.122865501	7.683692148	7.268980613	3.853326962	6.999355833	5.929838665	3.555720699	10.96854404	1.092223174	7.3510772	6.745972534	4.380753614	7.429175196	2.149295886	11.83680095	3.350150531	4.804149248	7.213070241	1.815626736	1.616253621
AGMO	0.456535222	0.625102165	1.02766227	0.868457745	0	0	0	1.019662665	0.790102231	1.281622979	0.190480726	0.272259234	0	1.230173297	0.181547412	0	0	0.183418727	9.687494633	0.416030919	0.246273876	0.473844719	0.91053452	1.988700205	0	0	0.526577554	1.797638891	0.968145824	1.020477584	0.326965623	0	1.834917601	0.903142688	0	0	1.495710551	0	1.336559491	4.979170204	0.826557286	1.444561844	0.560685883	2.818285941	0.167507527	0.480414925	0.988091814	0	0
AGMO	3.424014164	0	0.171277045	0	0	0	0.625555376	0.169943778	0.526734821	2.136038298	0.571442177	3.267110812	0.169407281	0.12301733	0	0.393253346	0.563305227	0.183418727	0	0.20801546	2.216464886	0	0.91053452	1.242937628	0	0	0.263288777	0	0	0	0.163482812	0.186384118	0.917458801	0.225785672	0.515638145	0.888930175	0.332380123	0.655333905	0.668279745	1.606183937	0	0.412731955	0	0	0.50252258	0.480414925	0.296427544	0	0.538751207
AGO1	150.8848908	133.4593123	50.5267283	116.8075667	36.70419288	83.37865534	135.1199612	87.52104541	131.9470726	118.9773332	108.7644944	128.2340994	32.86501255	145.6525184	19.78866792	78.25741577	83.65082624	109.3175613	171.2925187	44.09927746	102.6962064	55.43983215	129.9029249	194.1468576	142.8612449	116.4913445	65.29561669	125.8347224	103.3495667	106.1296687	136.8351134	105.4934109	163.1241747	198.9171771	54.91546242	98.44901685	199.7604536	216.0417439	76.18389098	84.32465667	94.55815347	100.9129631	20.74537768	147.4902976	47.06961496	41.79609845	84.38304091	58.35943081	149.4136681
AGO2	29.44652181	24.06643336	14.90110292	49.93632034	24.46946192	49.3006572	14.38777365	40.95645038	25.01990399	18.36992937	29.71499321	32.26271927	20.49828102	18.08354747	10.71129731	27.13448085	29.29187182	21.0931536	21.13635193	33.28247355	24.62738763	81.02744698	35.96611355	21.62711473	28.0027025	19.14926212	34.22754101	14.38111113	26.13993725	35.37655623	28.28252642	19.01118006	12.29394793	31.38420841	27.32882167	48.00222944	34.73372281	32.5482506	34.52778685	18.79235206	26.53248887	25.79574721	12.14819414	41.5227462	32.32895262	59.57145067	39.02962665	14.00626339	17.41962236
AGO3	2.51094372	3.125510826	2.740432721	1.954029926	0	5.535512388	0.938333064	3.058987995	4.740613388	1.281622979	0.571442177	1.497425789	0.847036406	6.519918474	0.544642236	1.179760037	4.224789204	2.384443451	2.642043991	1.872139137	2.093327948	4.264602473	2.883359314	2.237287731	2.847732457	3.191543686	0.526577554	2.247048614	3.872583296	1.360636778	4.577518727	3.168530011	3.119359922	3.838356425	1.289095362	2.444557981	7.644742818	3.276669523	1.782079321	4.657933416	5.289966628	2.476391732	0.841028825	3.757714588	2.010090318	0.96082985	2.173801991	0.778125744	2.693756035
AGO4	37.20762058	14.3773498	16.44259633	7.164776396	0.764670685	11.76296382	17.20277284	11.72612065	10.27132901	1.495226809	15.23845806	22.46138683	1.524665531	32.96864436	5.446422363	0.786506691	19.15237773	13.20614834	39.63065986	8.944664767	3.078423453	1.421534158	10.01587972	15.66101412	10.20437464	19.14926212	17.1137705	37.07630213	25.41382788	22.11034764	10.29941713	2.236609419	25.68884642	18.28863944	5.156381447	6.00027868	18.4470968	4.368892698	11.58351559	25.53832459	10.00134316	18.77930397	5.139620597	48.47451819	4.522703216	5.764979097	14.42614048	4.409379216	6.64459822
AGPAT1	86.51342453	90.01471178	27.40432721	165.6583149	38.99820494	180.7690764	92.58219563	118.4508129	136.687686	53.40095746	102.8595919	121.972137	25.07227762	62.61582082	12.52677144	40.5050946	45.6277234	50.9904061	57.68462713	47.42752481	94.69230542	123.6734717	75.27085367	44.4971671	122.2151846	92.55476689	52.92104417	61.1197223	61.96133274	83.33900265	84.84757925	83.31370087	36.51486026	115.8280498	31.45392683	113.1163647	162.86626	68.81005999	50.56650074	28.91131086	111.5852336	78.41907152	7.195468836	51.85646132	57.12006655	37.95277906	96.14133349	19.71251885	85.12269071
AGPAT2	100.894284	72.82440224	50.86928239	162.8358272	42.43922302	98.60131441	134.8071835	169.6038899	172.7690213	169.3878371	158.6704445	130.8205621	43.87648583	124.247503	37.94340913	40.5050946	62.52688022	114.4532856	78.82097906	100.0554361	254.4009142	194.5132572	173.6085818	58.66665606	197.4427837	60.63933003	106.3686659	100.2183682	91.97385329	99.66664399	132.4210774	82.94093264	41.28564603	107.4739799	35.32121291	111.7829695	143.754403	89.12541103	55.02169904	46.57933416	206.2260428	116.1840454	4.485487066	112.5435519	27.30372682	62.93435514	123.3138584	23.60314757	131.4552945
AGPAT3	40.85990235	77.20011739	29.28837471	51.45612139	19.88143781	111.229202	64.11942603	50.81318947	99.55288115	48.91527703	25.9053787	58.39960577	12.70554609	68.7666873	25.41663769	18.87616059	24.50377738	39.80186375	44.47440718	39.31492188	27.33640026	71.78747496	37.63542683	30.82485318	86.14390684	47.87315529	26.59216647	11.68465279	24.68771851	64.97040615	53.78584504	81.82262793	8.440620965	25.73956661	30.93828868	54.4469732	106.0292591	18.34934933	25.17187041	20.71977278	10.74524471	47.87690682	4.485487066	24.04937336	27.63874188	17.29493729	38.53558074	9.596884177	24.96213926
AGPAT4	7.989366382	24.06643336	5.652142487	1.73691549	3.05868274	3.978649529	3.440554567	11.04634554	5.003980798	3.844868937	1.904807257	2.994851578	0.508221844	9.349317057	2.360116357	0.393253346	1.408263068	3.851793267	8.366472638	2.496185517	1.723917134	5.68613663	17.30015588	7.209038245	5.932775953	4.787315529	1.843021439	2.696458337	4.114619752	3.401591945	3.269656233	9.319205914	2.385392882	1.354714032	2.578190724	7.778139029	5.816652144	8.300896125	1.782079321	5.942880566	3.967474971	1.857293799	1.962400592	5.260800423	3.015135478	1.921659699	3.853558074	1.815626736	2.514172299
AGPAT4-IT1	17.57660604	16.25265629	13.35960952	3.47383098	0	11.76296382	7.193886823	14.78510864	7.374287492	0.42720766	2.476249435	8.984554734	0.338814562	10.21043836	3.812495654	0	2.534873522	6.603074171	25.98009924	3.328247355	0.985095505	3.790757754	8.346566435	5.717513091	4.508909724	6.383087372	4.739197986	10.56112849	6.292947856	6.80318389	3.596621857	6.52344414	4.587294003	2.032071048	2.062552579	7.111441398	6.979982573	2.621335619	2.895878897	4.81855181	3.306229142	3.714587598	2.523086475	9.957943658	3.85267311	0.480414925	7.80592533	0.778125744	1.975421092
AGPAT5	0	1.25020433	1.712770451	1.73691549	0	3.632680004	1.251110752	0.849718888	3.687143746	3.204057447	0.190480726	0.408388852	0.169407281	3.321467902	0	0	1.126610454	0	0	1.664123678	0.738821629	0.23692236	0.607023013	1.242937628	1.898488305	1.595771843	0.263288777	0.674114584	0.968145824	0	0.490448435	2.236609419	0.36698352	0.451571344	0.257819072	0.222232544	1.32952049	0.218444635	2.450359067	3.854841448	1.239835928	0.825463911	0.280342942	0.563657188	0.670030106	0	0.395236726	0.259375248	0.897918678
AGPAT6	55.92556467	68.76123816	30.65859107	34.30408093	21.79311452	47.0518553	98.83774939	44.52526971	42.66552049	64.93556427	48.76306579	57.99121692	10.33384415	58.18719695	12.70831885	63.70704199	29.57352443	61.26185481	43.59372585	16.43322132	30.90737147	53.30753091	76.94016696	48.72315503	86.14390684	71.80973293	30.80478691	24.94223962	66.07595249	39.45846656	88.2807183	57.03354019	92.84683062	51.02756188	33.77429848	54.00250812	89.41025296	52.42671237	20.71667211	18.31049688	29.26012791	36.93951	7.38236413	163.6484703	20.60342576	51.40439695	55.53075994	24.64064856	73.62933163
AGPAT9	30.35959225	26.25429094	3.082986811	11.07283625	7.64670685	32.8671048	19.70499434	32.96909284	27.12684328	34.17661277	19.2385533	32.26271927	6.776291248	36.65916425	2.360116357	17.69640055	18.02576727	24.02785323	14.53124195	6.032448332	8.865859545	11.1353509	24.12916478	29.83050308	27.29076938	20.74503396	2.63288777	6.067031258	20.33106231	5.782706307	50.84315443	10.62389474	28.80820634	49.44706218	4.640743303	15.11181297	34.40134268	78.64006856	11.58351559	39.67274324	35.04602891	15.27108235	2.429638828	13.33988679	5.025225796	1.921659699	17.29160674	18.15626736	80.27392985
AGPS	5.706690273	8.438879229	5.823419533	1.954029926	0.764670685	10.72505525	7.193886823	6.457863545	10.27132901	5.767303405	3.238172337	4.220018132	1.016443687	12.79380229	0.726189648	0.393253346	3.943136591	2.934699632	1.321021995	2.912216436	2.216464886	1.421534158	4.552672601	5.468925565	8.543197372	0	0	0.674114584	1.452218736	0.680318389	3.760104668	7.455364731	4.770785763	3.160999409	1.031276289	3.555720699	9.639023554	6.116449777	7.79659703	16.22245776	11.07586763	2.270025754	0.467238236	1.690971565	1.675075265	0.96082985	1.778565265	3.371878224	7.542516898
AGRN	1.597873276	7.501225982	9.248960434	16.06646828	0.382335343	3.113725718	2.502221504	6.457863545	17.38224909	2.563245958	3.809614515	2.586462726	1.185850968	3.93655455	0.544642236	3.146026765	0.563305227	1.100512362	3.082384656	4.784355573	28.19835883	68.70748428	4.097405341	2.983050308	3.559665572	3.191543686	1.843021439	1.57293403	0.968145824	4.762228723	9.318520265	102.8840333	0.18349176	4.064142097	6.187657737	6.889208854	10.63616392	1.747557079	2.450359067	2.088039118	3.306229142	5.159149442	0.093447647	0.187885729	42.21189669	0	2.074992809	1.29687624	1.436669885
AGRP	3.880549385	10.93928789	4.795757262	4.993632034	0.382335343	5.881481912	4.066109943	4.07865066	4.477245978	2.990453618	3.047691612	6.670351242	1.524665531	7.504057112	1.089284473	0.786506691	2.534873522	1.650768543	11.00851663	3.120231896	3.447834268	4.501524832	4.097405341	5.220338039	5.220842839	6.383087372	2.63288777	4.494097228	3.146473928	3.74175114	3.106173422	2.609377656	2.752376402	6.999355833	1.546914434	5.111348505	6.979982573	1.092223174	2.450359067	2.569894299	1.487803114	2.476391732	1.401714708	5.636571882	2.680120425	0	3.260702986	1.037500992	1.975421092
AGRP	3.880549385	5.000817321	4.110649082	6.94766196	0	5.189542864	3.127776879	2.71910044	3.950511157	1.068019149	4.00009524	4.628406984	0.169407281	6.888970463	0.181547412	0	3.09817875	3.484955813	4.403406652	2.496185517	4.802340587	3.790757754	5.311451368	5.717513091	5.220842839	1.595771843	1.053155108	3.14586806	2.178328104	2.040955167	3.433139045	2.050225301	1.284442321	5.418856129	1.289095362	2.222325437	5.318081961	2.184446349	0.44551983	0.481855181	1.901081757	0.825463911	0.280342942	3.945600317	2.847627951	2.882489549	2.766657079	0.518750496	0
AGTPBP1	55.92556467	27.19194418	32.71391561	16.71781159	10.70538959	27.15860765	35.65665643	42.48594438	34.50113077	51.69212682	50.47739232	36.4827374	9.825622309	81.1914376	5.083327539	18.0896539	36.61483977	48.78938138	25.98009924	18.30536045	33.37011023	14.92610865	74.66383066	115.3446119	26.57883627	27.12812133	12.63786129	26.96458337	36.3054684	9.524457446	34.9853217	12.86050416	240.0072222	47.18920546	13.40659176	13.11172008	36.56181348	97.20786252	38.98298515	119.9819401	108.8575945	29.92306676	11.49406061	65.1963481	5.862763429	10.56912834	9.97972732	36.83128522	79.37601117
AGTRAP	441.6978271	375.3738502	200.7366968	888.6493875	204.5494082	448.3765034	591.1498302	733.6472875	481.1722589	651.491681	547.251125	446.3690147	108.7594745	668.7222042	187.5384767	603.2506322	327.280337	232.3915271	477.329281	313.0632669	357.2202575	780.8960972	548.4452927	172.5197428	690.5751209	252.1319512	362.5486459	544.2351743	450.6718811	503.4356079	706.7361948	158.6128847	96.70015758	629.7162393	88.94757997	703.1437682	524.6620234	273.4926829	308.9680023	200.2911369	954.0950748	1062.784785	15.51230944	862.9591551	179.4005609	114.819167	461.932923	69.25319122	462.2485356
AGXT2L2	110.2532561	165.6520738	86.49490776	162.4015983	40.90988165	94.9686344	153.5738448	88.3707643	118.5153347	112.3556145	109.9073787	97.60493552	28.7992378	113.2989607	24.87199546	77.07765574	66.75166943	115.7372167	181.420354	134.7940179	115.1330371	121.7780928	236.7389752	180.2259561	148.0820878	129.2575193	87.41187396	132.8005731	138.6868893	119.0557181	158.2513617	62.62506374	147.7108669	156.6952564	52.85290984	145.5623161	218.0413604	145.4841268	85.98532725	51.87974115	79.68012233	139.2970349	24.57673122	253.8336204	72.19574394	57.16937605	207.5980901	65.881313	167.7312091
AHCTF1	9.815507269	7.813777064	4.281926127	2.822487671	0	2.42178667	4.066109943	6.457863545	8.164389724	4.485680426	3.619133789	6.125832773	1.694072812	8.488195749	0.726189648	1.966266728	7.322967954	4.218630721	7.045450642	1.872139137	3.570971206	2.132301236	6.677253148	14.91525154	5.695464915	7.978859215	2.63288777	3.595277782	6.534984312	3.74175114	9.972451511	4.100450602	8.440620965	9.031426882	5.41420052	4.444650874	9.306643431	13.10667809	4.900718133	9.958340407	5.124655171	2.476391732	1.868952944	10.70948658	2.345105371	3.843319398	7.311879423	2.853127728	9.158770519
AHCY	8.217633993	38.44378316	10.96173088	45.15980274	6.882036165	48.78170292	45.97832013	18.35392797	30.02388479	22.2147983	11.809805	24.36720147	3.896367467	16.48432218	3.812495654	13.7638671	9.576188863	16.14084797	17.61362661	20.17749959	17.1160344	61.36289114	17.60366739	5.468925565	72.61717766	15.95771843	18.43021439	7.415260426	21.05717167	14.96700456	26.15724987	22.73886243	4.770785763	10.83771226	12.37531547	26.4456727	47.03178734	6.553339046	14.03387465	23.28966708	28.68153781	23.93845341	2.429638828	13.15200106	9.380421486	3.362904473	23.31896681	4.928129713	18.85629225
AHCYL1	33.5553388	34.068068	22.77984699	18.45472708	4.58802411	47.22484006	18.45388359	31.94943017	41.87541826	8.971360853	18.66711112	25.86462726	4.743403873	42.93304806	3.44940083	9.438080294	13.51932545	22.92734087	29.94316523	13.10497396	14.16074788	15.63687573	29.74412766	30.57626566	31.08774599	28.72389317	10.53155108	17.30227433	14.03811445	9.864616641	33.35049358	32.80360482	42.20310483	32.51313677	13.40659176	16.22297569	55.50748046	32.5482506	15.37043415	41.76078235	40.58396272	22.49389157	4.859277655	34.38308848	8.877898906	8.647468646	12.64757522	9.337508929	29.99048386
AHCYL2	3.652281774	12.18949222	2.911709766	5.862089779	2.294012055	4.324619053	3.753332255	4.588481993	5.267348209	1.495226809	1.904807257	3.675499664	1.016443687	8.11914376	0.544642236	0	1.971568295	2.017605997	11.00851663	4.992371033	2.832149577	4.264602473	4.400916848	5.717513091	4.746220762	6.383087372	4.475909209	8.314079872	4.114619752	6.122865501	4.577518727	4.473218839	3.669835202	2.032071048	4.38292423	3.555720699	10.63616392	3.058224888	2.004839236	5.461025385	2.3143604	2.889123688	1.121371767	9.206400741	2.512612898	1.441244774	3.952367256	1.29687624	2.334588564
AHDC1	1.826140887	8.438879229	2.226601586	18.88895595	0	7.265360009	9.07055295	7.137638655	9.744594186	2.349642128	4.190575966	3.675499664	1.35525825	4.428623869	0.726189648	2.752773419	2.816526136	2.384443451	3.082384656	3.536262815	8.865859545	22.98146888	2.579847807	3.231637834	10.20437464	0	1.316443885	1.123524307	3.388510384	3.401591945	8.174140583	12.48773593	0.73396704	4.967284785	12.89095362	6.889208854	11.63330429	2.184446349	2.004839236	0.160618394	0.661245828	3.095489665	0.373790589	0.375771459	7.70534622	3.362904473	8.695207962	0.259375248	2.155004828
AHI1	1.141338055	0.312551083	5.138311352	0.434228872	0	0.172984762	1.251110752	0.849718888	1.843571873	0.21360383	0.380961451	0.680648086	0.169407281	1.353190627	0.726189648	0	0.563305227	0.733674908	2.642043991	0.624046379	0.492547753	0.23692236	0.151755753	5.717513091	1.661177267	1.595771843	0	1.57293403	1.21018228	0.680318389	1.798310928	1.491072946	1.834917601	0.903142688	1.546914434	0.444465087	0.997140368	0.655333905	0.222759915	3.854841448	1.239835928	0.619097933	0.654133531	3.00617167	0.837537633	0	1.482137721	0.518750496	0.538751207
AHNAK	189.9186523	349.4321103	98.14174683	56.01552455	37.46886357	170.3899907	85.38830881	122.8693511	139.5847275	66.21718725	26.85778233	175.3349469	16.43250628	165.2122738	14.88688779	23.98845408	52.10573352	110.4180736	117.1306169	35.57064361	41.9896959	73.20900911	40.21527464	99.18642275	134.0807365	170.7475872	39.75660532	21.57166669	96.08847304	90.48234574	102.9941713	328.4088164	20.18409361	88.50798344	135.6128321	178.0082675	315.4287363	60.7276085	73.95629183	252.8133516	19.83737485	94.3092518	32.80012417	74.59063457	75.88090952	19.69701192	135.2697693	33.459407	95.53854738
AHR	4.793619829	16.56520738	3.425540901	2.605373235	0.764670685	5.189542864	3.440554567	9.346907763	12.11490088	4.912888086	0.952403629	3.403240429	0.169407281	8.11914376	1.089284473	2.752773419	2.816526136	2.751280905	9.687494633	1.872139137	3.078423453	0.710767079	6.525497395	7.45762577	6.407398029	7.978859215	1.579732662	4.044687505	2.662401016	6.463024696	3.106173422	13.97880887	4.036818723	1.580499704	1.546914434	3.111255612	5.484272022	1.966001714	4.900718133	34.37233624	2.562327585	7.429175196	1.214819414	5.072914694	3.685165584	4.804149248	9.189253869	1.815626736	2.514172299
AHRR	15.75046515	37.50612991	12.67450134	25.1852746	10.70538959	25.77472956	35.03110105	29.23032973	28.18031292	35.88544341	26.28634015	23.95881262	7.962142216	27.55588185	4.901780127	16.12338717	12.67436761	21.45999106	18.9346486	11.8568812	24.8736615	24.16608068	26.10198958	19.389827	46.98758555	20.74503396	12.90115007	4.718802089	14.52218736	10.88509422	34.16790764	30.00784304	22.01901121	22.5785672	18.04733507	20.88985911	44.37274636	34.95114158	16.26147381	17.50740491	39.59209398	26.8275771	3.3641153	18.41280148	9.380421486	6.725808947	18.47731692	5.187504961	34.30049351
AHSA1	28.76171897	43.44460048	22.77984699	9.553035195	12.99940165	62.96645341	25.02221504	16.6544902	17.90898391	23.71002511	11.23836282	24.77559033	13.21376793	22.389154	6.717254248	90.84152283	13.80097807	23.47759705	43.15338518	12.27291212	9.727818112	17.05840989	11.98870452	17.64971432	39.63094337	43.08583976	17.64034806	13.03288196	15.9744061	32.99544187	22.88759363	27.77123362	18.71615953	18.28863944	14.43786805	22.22325437	41.21513519	20.31535104	19.82563245	13.65256346	14.79537541	39.41590174	3.924801183	29.12228806	13.9031247	7.686638796	26.38205143	10.11563467	25.14172299
AHSA2	18.48967648	55.00899053	12.50322429	25.83661791	3.823353425	33.04008956	11.88555214	26.68117307	38.97837675	21.36038298	12.19076645	20.55557219	3.388145624	47.48468926	2.360116357	18.87616059	8.731231022	8.987517622	8.366472638	9.152680227	34.47834268	32.45836326	26.55725684	19.88700205	19.69681616	12.76617474	6.05564187	8.314079872	13.06996862	9.184298252	22.23366239	26.83931303	15.59679961	16.9339254	12.1174964	23.11218454	33.40420232	37.5724772	17.37527338	13.01008989	14.29944104	22.49389157	3.924801183	22.3584018	10.21795912	10.08871342	18.97136283	7.781257441	25.14172299
AHSP	25.33770481	48.4454178	411.2361852	8.901691886	198.0497074	54.49020007	31.59054648	42.14605682	17.11888168	51.47852299	28.95307031	100.3275279	69.62639257	15.99225286	137.0682961	25.16821412	41.4029342	87.85757022	121.9743642	68.22907078	9.974091988	62.54750293	66.92428723	58.91524359	64.54860237	59.04355819	120.3229711	191.4485419	104.8017855	136.0636778	13.07862493	43.61388368	88.99350366	25.73956661	49.5012619	39.77962532	7.977122941	22.28135276	260.6291007	1512.86465	16.53114571	65.83074688	288.2859917	31.00114535	326.6396767	226.7558445	167.3827533	656.738128	38.07175196
AICDA	3.195746553	1.562755413	2.226601586	0.868457745	0	0.864923811	1.251110752	1.35955022	0.26336741	1.068019149	0.761922903	1.089036937	0.677629125	2.706381253	0.907737061	0	1.971568295	2.017605997	8.366472638	1.248092758	1.108232443	0.23692236	1.517557534	3.728812885	0.711933114	4.787315529	2.369598993	10.33642362	2.178328104	2.040955167	2.615724987	1.491072946	2.935868162	2.709428065	0	1.111162718	2.160470797	0.87377854	3.564158642	6.58535414	2.479671857	2.270025754	0.280342942	7.891200635	1.172552686	0	3.161893804	0.778125744	0.538751207
AIDA	10.72857771	16.87775846	12.1606702	5.862089779	6.882036165	16.26056764	10.63444139	13.25561465	16.59214686	14.52506043	4.00009524	13.06844325	3.726960186	29.52415913	6.717254248	7.078560221	5.633052272	6.786492898	4.843747317	9.360695687	2.832149577	4.027680113	7.891299175	13.17513886	11.86555191	4.787315529	5.792353093	5.392916674	7.26109368	5.102387918	7.520209336	13.97880887	17.79870073	5.193070457	7.476753099	5.778046136	10.96854404	7.208672951	26.28566999	65.69292301	22.89563681	13.41378855	12.14819414	4.509257506	11.72552686	4.804149248	2.86546626	14.78438914	9.697521726
AIF1	169.3745673	127.8333928	42.99053831	84.4575157	64.61467288	210.0035012	203.3054972	156.3482753	139.5847275	114.278049	243.4343675	234.5513304	35.23671449	351.4605109	27.23211182	20.44917397	106.7463406	90.24201367	266.4061024	98.39131244	42.23596978	81.5012917	118.2177319	51.95479287	283.5866906	70.21396109	95.04724849	102.9148265	58.57282236	96.60521124	179.3406444	55.91523549	209.3640983	144.2770444	36.3524892	103.7825979	249.2850919	202.7166212	193.1328464	628.0179192	372.5293686	301.7070594	23.08156886	97.32480783	21.77597845	34.10945966	86.35922453	36.05315948	101.4648107
AIFM1	11.18511293	18.44051387	14.55854883	7.816119705	6.499700823	36.67276957	11.25999677	9.176963985	15.53867722	11.53460681	9.333555561	14.42973942	3.218738343	15.86923553	3.630948242	6.29205353	6.759662727	17.42477906	28.62214323	7.48855655	7.018805473	7.581515507	6.221985888	9.694913501	15.66252852	12.76617474	8.425240863	10.78583335	13.79607799	13.60636778	18.80052334	20.87502125	7.706653925	11.06349793	10.31276289	11.11162718	30.41278121	13.98045663	7.3510772	9.476485226	6.943081199	9.080103018	2.055848239	21.60685888	5.695255902	1.921659699	13.43804867	4.668754464	13.28919644
AIFM2	2.51094372	14.06479872	6.508527713	7.164776396	0.382335343	5.535512388	3.753332255	2.71910044	6.847552672	4.058472767	3.428653063	2.178073875	1.524665531	4.674658528	0.181547412	2.359520074	1.126610454	4.218630721	6.164769312	3.120231896	0.985095505	6.870748428	2.428092054	5.220338039	5.220842839	6.383087372	3.949331655	4.044687505	8.955348873	2.721273556	4.250553103	3.914066484	2.935868162	2.483642393	3.351647941	3.111255612	5.318081961	2.184446349	4.677958218	2.088039118	2.231704671	1.857293799	0.467238236	7.891200635	2.010090318	0	3.260702986	0.518750496	1.795837357
AIFM3	2.054408498	9.376532477	2.055324541	3.47383098	1.911676713	3.28671048	14.07499596	7.987357543	20.80602542	1.922434468	1.523845806	5.30905507	2.202294656	5.043710518	1.452379297	2.752773419	1.971568295	2.201024724	3.082384656	6.656494711	2.585875701	8.055360226	2.731603561	0.994350103	4.034287648	6.383087372	6.845508201	0.674114584	1.694255192	4.081910334	0.653931247	5.40513943	0.55047528	2.25785672	1.289095362	9.555999379	18.94566698	0.87377854	1.559319406	3.372986267	0.743901557	5.36551542	0.747581178	0.375771459	0.50252258	1.921659699	3.853558074	0	1.25708615
AIG1	1.826140887	4.688266239	1.884047496	5.21074647	0.764670685	3.28671048	2.814999191	3.908706883	4.740613388	3.204057447	4.381056692	4.220018132	1.016443687	3.075433242	1.997021533	0.786506691	2.534873522	4.402049447	7.485791308	2.912216436	2.955286515	2.843068315	1.972824794	7.954800822	4.508909724	1.595771843	1.316443885	0.674114584	1.452218736	5.102387918	3.760104668	1.863841183	11.74347265	7.225141506	1.031276289	3.111255612	4.487131654	9.83000857	2.450359067	5.782262172	11.90242491	2.68275771	0.747581178	5.072914694	0.837537633	1.921659699	3.55713053	1.815626736	7.90168437
AIM1	36.52281774	47.82031563	19.35430609	20.19164257	8.793712878	35.634861	31.27776879	35.85813705	36.34470264	29.90453618	31.42931975	37.98016319	7.623327654	85.62006147	5.991064599	34.60629441	23.94047216	24.39469069	39.63065986	15.60115948	20.19445785	13.5045745	36.1178693	51.70620534	41.52943167	35.10698054	11.58470619	19.7740278	23.47753623	18.02843731	37.43756387	32.80360482	54.68054452	37.9319929	15.21132527	32.00148629	65.31269408	33.42202914	23.16703118	52.20097794	55.79261678	41.68592749	8.036497661	54.67474726	11.55801933	4.804149248	20.55230973	16.08126538	66.62556594
AIM1L	2.51094372	5.938470569	1.198939316	4.342288725	1.147006028	1.556862859	5.317220695	2.889044218	1.316837052	1.495226809	2.095287983	2.450333109	0.338814562	0.492069319	0	5.112293493	1.408263068	2.384443451	2.642043991	2.288170057	0.246273876	3.079990675	1.669313287	1.491525154	1.898488305	1.595771843	0.789866331	2.022343753	1.21018228	1.020477584	1.471345305	2.422993538	0.18349176	0.451571344	2.062552579	3.555720699	1.994280735	1.529112444	1.559319406	0.963710362	1.653114571	1.031829888	0.373790589	1.127314376	1.172552686	0.480414925	2.86546626	0.259375248	2.155004828
AIM2	10.27204249	15.00245196	13.35960952	5.427860906	3.441018083	22.48801908	12.82388521	13.42555842	11.06143124	10.46658766	8.381151932	9.256813968	1.185850968	61.75469951	2.904758594	1.573013382	9.576188863	2.934699632	15.41192328	13.52100488	1.477643258	5.449214271	12.74748328	8.700563399	2.373110381	9.574631058	1.843021439	4.494097228	3.388510384	18.7087557	15.69434992	8.200901204	17.06473369	12.64399763	0.773457217	13.77841771	21.27232784	19.00468323	7.79659703	23.93214066	61.82648496	31.98672654	1.027924119	7.139657717	1.842582792	1.921659699	5.434504976	4.668754464	8.440435577
AIMP1	2.51094372	10.31418572	12.84577838	3.690945416	1.52934137	10.0331162	6.568331447	4.418538215	3.160408925	3.417661277	2.857210886	4.083888515	1.524665531	11.31759433	1.452379297	1.966266728	1.126610454	4.035211994	10.56817596	2.080154597	1.97019101	3.553835394	3.186870821	3.231637834	5.695464915	0	3.422754101	1.57293403	1.21018228	1.020477584	4.087070292	6.709828258	4.403802243	2.709428065	2.836009796	0.888930175	8.641883186	2.839780253	9.133156521	27.46574532	11.40649054	5.984613353	1.401714708	2.254628753	1.340060212	0	3.260702986	0.518750496	3.950842185
AIMP2	4.793619829	7.501225982	9.077683389	1.519801054	0	10.72505525	2.189443816	4.588481993	14.22184016	10.25298383	3.428653063	8.576165882	0.677629125	5.289745177	2.904758594	2.359520074	1.408263068	4.035211994	7.926131973	3.120231896	1.477643258	3.316913034	3.945649587	3.48022536	9.255130487	4.787315529	1.053155108	1.797638891	2.178328104	2.381114362	7.84717496	5.777907667	0.55047528	4.515713441	5.41420052	4.22241833	4.487131654	5.461115872	3.118638812	1.124328756	1.239835928	4.952783464	1.401714708	6.20022907	2.345105371	1.441244774	3.161893804	1.556251488	3.052923506
AIP	63.91493105	149.3994175	85.98107663	95.09612307	52.76227727	127.3167849	127.6132967	106.0449172	131.4203378	103.3842536	57.52517917	112.715323	14.56902618	81.80652425	24.87199546	36.96581449	33.51666102	57.59348027	120.2130016	59.49242148	28.93718046	142.6272605	51.29344464	28.0903904	120.5540074	103.7251698	74.24743511	87.41019108	63.89762439	77.21613715	108.5525869	116.8628422	18.89965129	85.79855538	59.29838665	86.89292458	148.5739148	39.10158964	42.10162396	72.59951394	98.60828417	72.02172621	7.38236413	50.72914694	71.69322136	29.30531041	153.2530403	10.63438517	57.10762794
AIPL1	2.739211331	1.875306495	2.740432721	1.302686617	0	1.729847621	2.502221504	0.849718888	1.316837052	0.42720766	4.190575966	2.586462726	0.338814562	3.567502561	1.270831885	0	1.126610454	2.384443451	9.687494633	1.040077299	1.477643258	0.947689438	1.972824794	5.468925565	2.373110381	7.978859215	2.369598993	9.212899317	5.566838488	4.081910334	1.634828117	1.491072946	4.036818723	3.386785081	1.804733507	2.000092893	4.487131654	1.092223174	2.895878897	3.533604661	1.7357703	2.063659777	1.308267061	16.15817273	1.005045159	1.441244774	3.063084623	0.259375248	0.897918678
AIRE	0	3.750612991	0.171277045	12.5926373	0	0.518954286	0.938333064	0.339887555	2.106939284	0.640811489	0.571442177	2.722592344	0.169407281	0.738103978	0	0.393253346	0.844957841	0.183418727	1.321021995	0.832061839	2.462738763	3.316913034	0	1.491525154	1.661177267	3.191543686	0.526577554	0	0.242036456	0.680318389	0.490448435	2.609377656	0	0.903142688	0.257819072	0.888930175	0.498570184	3.058224888	0.222759915	0	0.247967186	0	0	0	1.005045159	0	1.185710177	0	0.179583736
AIRN	2.054408498	0	1.198939316	0	0	0	0	0.339887555	0.26336741	0	0.380961451	1.497425789	0.169407281	0	0.363094824	0	0.563305227	1.100512362	0	2.080154597	0.369410814	0.23692236	1.062290274	1.491525154	0.949244152	0	3.422754101	6.516440981	0.726109368	4.422069529	1.471345305	0.372768237	0.55047528	2.25785672	0.257819072	0.666697631	1.828090674	0.43688927	0.891039661	1.606183937	0.247967186	0.619097933	0.654133531	8.642743553	1.842582792	1.921659699	4.446413162	1.037500992	0.718334943
AJUBA	0.684802833	0	0	0.868457745	0	0	0.312777688	0	0.790102231	0	0.571442177	2.586462726	0	0.246034659	0	0	0.563305227	0	0.440340665	0	0.861958567	0.473844719	0	0	0.237311038	0	0	0	0.484072912	0.680318389	0.326965623	0.745536473	0	0	0.257819072	0	0.498570184	0.43688927	0.222759915	0.321236787	0	0	0.093447647	0.375771459	0.50252258	0	0.197618363	0	0
AK2	33.09880358	89.07705853	33.39902379	20.40875701	8.793712878	66.25316389	42.22498787	32.11937395	52.67348209	39.73031235	14.47653516	33.48788583	6.268069404	51.29822648	4.538685303	16.51664052	24.50377738	28.42990268	34.34657188	11.64886574	16.86976052	23.4553136	21.54931698	21.62711473	68.34557898	23.93657764	14.21759396	11.23524307	23.23549978	13.94652697	38.74542636	56.28800372	14.86283257	22.5785672	22.4302593	24.66781235	78.44170892	17.69401543	30.07258855	38.22717769	38.43491378	25.58938123	5.139620597	25.74034493	12.39555696	1.441244774	19.26779037	8.300007937	29.81090012
AK3	2.51094372	10.31418572	6.337250668	2.171144362	2.676347398	1.902832383	5.629998383	6.287919768	7.637654903	2.563245958	3.428653063	4.900666218	0.338814562	5.658797166	1.452379297	1.573013382	2.253220909	3.66837454	7.926131973	1.664123678	3.694108144	3.079990675	4.552672601	14.16948896	7.59395322	6.383087372	1.579732662	6.965850703	4.356656208	3.061432751	4.250553103	5.218755312	10.82601385	3.838356425	3.867286086	2.444557981	7.478552757	4.805781967	6.682797455	9.315866833	6.033868185	2.476391732	2.149295886	8.830629282	0.837537633	0.96082985	3.063084623	1.29687624	2.873339771
AK4	0.913070444	0.312551083	0.513831135	0.868457745	0	1.383878097	0.625555376	1.35955022	2.106939284	0.640811489	0	0.680648086	0.338814562	0.861121308	0.181547412	0.393253346	0.281652614	0.917093635	0.440340665	0.832061839	0.615684691	0.473844719	0.607023013	0.994350103	1.186555191	0	0	0.224704861	0.968145824	0.680318389	1.798310928	1.11830471	0.36698352	0.451571344	1.289095362	0.444465087	3.489991287	0	0	0.481855181	0.661245828	1.444561844	0	1.503085835	0.335015053	0	0.098809181	0	0.718334943
AK5	0.456535222	0	0.513831135	0.868457745	0	0	0.938333064	1.019662665	1.053469642	1.281622979	0	1.225166555	0.169407281	0.369051989	0	0	0	0.366837454	0	0.20801546	0.492547753	2.369223596	0	0	1.186555191	1.595771843	0.263288777	0	2.178328104	0	0.653931247	2.422993538	0.55047528	0.677357016	1.804733507	0.888930175	2.326660858	0	0.44551983	1.284947149	0.743901557	0.206365978	0.093447647	0	1.005045159	0	0.296427544	0	0
AKAP1	0.456535222	3.438061908	3.425540901	9.987264067	0.764670685	12.8008724	5.004443007	1.869381553	8.164389724	2.990453618	1.523845806	6.125832773	0.338814562	2.214311935	0.363094824	3.53928011	0.281652614	0.733674908	5.284087982	2.912216436	6.033709968	13.5045745	1.214046027	1.988700205	11.62824087	6.383087372	2.896176547	0.674114584	5.566838488	1.700795973	6.212346843	12.86050416	1.100950561	2.709428065	9.281486605	4.444650874	7.81093288	2.839780253	1.336559491	3.372986267	1.405147385	1.238195866	0.186895294	3.00617167	3.517658057	0.96082985	3.359512167	1.29687624	3.412090978
AKAP10	11.18511293	22.19112686	6.508527713	12.80975174	2.676347398	16.95250669	9.696108326	15.80477131	9.744594186	16.4474949	8.190671206	6.534221624	3.049331061	20.05182474	2.360116357	6.29205353	8.731231022	7.520167806	11.44885729	6.240463791	9.358407298	7.107670788	13.3545063	18.14688937	16.13715059	12.76617474	5.792353093	13.93170141	7.745166592	7.483502279	10.13593432	13.41965652	21.65202769	10.16035524	6.703295882	5.333581049	17.94852662	10.92223174	9.133156521	23.45028548	16.44848998	16.92201017	2.709981769	14.46720116	5.360240849	4.804149248	13.33923949	3.89062872	17.95837357
AKAP11	0.456535222	3.750612991	1.884047496	0.217114436	2.294012055	2.767756194	1.876666128	1.869381553	2.370306694	1.922434468	0	3.947758898	0.847036406	5.781814496	0.181547412	0	0.563305227	0.183418727	1.321021995	0.624046379	0.615684691	0	1.517557534	1.74011268	2.373110381	1.595771843	0.526577554	0.224704861	0	0.680318389	1.798310928	3.354914129	1.100950561	0.451571344	1.031276289	0.888930175	2.326660858	1.092223174	4.009678473	8.191538077	2.149048943	1.238195866	0.186895294	0.187885729	1.005045159	0	0.592855088	1.037500992	1.25708615
AKAP12	3.652281774	3.438061908	2.740432721	1.302686617	0	0.345969524	1.56388844	1.699437775	1.580204463	0.42720766	1.904807257	2.314203492	0.338814562	3.075433242	1.270831885	0	3.379831363	2.751280905	11.44885729	2.288170057	0.492547753	1.184611798	1.669313287	5.468925565	1.423866229	0	3.422754101	3.819982644	3.63054684	4.762228723	2.288759363	7.455364731	3.669835202	2.935213737	1.804733507	2.000092893	4.154751532	1.310667809	2.227599152	3.372986267	0.743901557	2.68275771	2.523086475	8.079086364	1.340060212	0.96082985	1.383328539	0.778125744	0.538751207
AKAP13	178.7335393	188.7808539	107.9045384	105.517616	42.05688768	140.2906421	141.6882926	125.9283391	145.3788106	121.754183	103.6215148	133.2708952	43.36826399	208.8834258	85.87192593	121.9085371	106.4646879	121.0563598	472.9258744	125.2253067	81.63978998	65.15364889	93.63329983	242.3728375	125.0629171	183.5137619	68.71837079	121.56533	80.3561034	343.2206273	175.4170569	155.6307388	193.5838069	244.3000972	58.7827485	217.3434277	272.3855104	252.7404426	89.54948589	102.4745352	57.28041989	241.0354619	21.67985415	217.3837889	72.02823641	80.22929244	180.4255652	96.74696751	267.2205987
AKAP5	5.478422662	3.438061908	4.110649082	2.822487671	0.764670685	6.054466674	2.502221504	2.549156663	1.316837052	0	3.619133789	4.35614775	0.847036406	3.321467902	0.907737061	1.179760037	3.661483977	2.017605997	25.53975858	4.160309194	1.723917134	0.710767079	2.731603561	10.6892636	1.898488305	6.383087372	3.422754101	11.23524307	5.324802032	4.422069529	3.106173422	2.795761774	8.073637445	4.289927769	3.093828868	3.555720699	6.979982573	1.092223174	3.564158642	6.264117353	2.479671857	3.095489665	2.055848239	14.46720116	1.507567739	1.441244774	4.149985618	0	1.25708615
AKAP7	0	4.375715156	4.453203172	0.651343309	0	0.864923811	0	1.869381553	2.106939284	2.349642128	0	0.408388852	0	1.476207956	1.633926709	0	0.844957841	0.366837454	1.321021995	0.20801546	0.492547753	0.473844719	1.062290274	2.237287731	2.373110381	0	0	0.224704861	0	0.340159195	0.98089687	1.491072946	2.568884642	0.225785672	0	0.222232544	1.32952049	0.87377854	7.79659703	6.745972534	0.5785901	2.476391732	0.467238236	0.187885729	0.837537633	0	0.296427544	1.815626736	1.436669885
AKAP8	11.86991577	33.75551692	17.81281269	40.1661707	3.823353425	21.10414098	21.89443816	19.88342197	32.39419148	14.52506043	14.85749661	18.10523908	3.557552905	24.97251793	1.452379297	7.865066912	8.731231022	13.02272962	17.17328594	14.35306672	28.19835883	31.27375147	18.81771342	18.89265195	30.61312392	19.14926212	11.58470619	16.17875002	18.1527342	11.56541261	25.83028424	26.09377656	8.440620965	18.74021078	24.2349928	15.7785106	34.06896256	12.45134419	14.25663457	17.98926009	12.64632647	9.286468996	2.616534122	30.62537389	10.05045159	6.245394022	17.19279756	5.446880209	20.83171334
AKAP8L	1.369605665	0	0.171277045	2.605373235	1.911676713	0	1.56388844	2.71910044	1.316837052	0.21360383	0.380961451	2.450333109	0.169407281	0.861121308	0.181547412	1.179760037	0.844957841	1.283931089	0	1.040077299	3.94038202	5.449214271	0.91053452	0.745762577	1.898488305	0	0.263288777	0.449409723	0.726109368	0.680318389	1.144379682	2.236609419	0.18349176	1.354714032	1.289095362	1.111162718	1.495710551	1.529112444	0.668279745	0	0.082655729	1.031829888	0.093447647	0.375771459	0.335015053	0	1.086900995	0.518750496	0.538751207
AKAP8L	53.18635334	59.69725677	51.72566761	99.4384118	27.14580932	69.8858439	67.24720291	72.22610544	72.68940528	41.01193533	64.95392747	87.12295499	13.89139706	48.59184523	14.88688779	25.16821412	34.07996625	40.35211994	134.3039029	34.73858177	91.12133421	106.8519842	71.62871559	36.54236627	81.39768607	52.66047082	61.87286259	46.96331603	45.26081727	75.51534118	70.1341262	67.09828258	23.4869453	70.21934401	62.65003459	68.89208854	113.5078118	50.67915529	40.31954464	15.57998419	22.81298108	44.16231922	9.625107663	68.3904055	39.53177626	36.51153428	87.44612553	16.34064063	50.46302972
AKAP9	13.92432427	41.2567429	38.87988923	14.11243836	0.382335343	25.60174479	12.19832983	14.95505242	17.38224909	2.563245958	8.952594109	13.4768321	1.863480093	35.18295629	9.077370605	4.719040147	6.478010113	12.47247343	22.01703326	11.23283482	4.925477525	7.581515507	20.79053821	33.06214092	14.00135125	14.36194659	4.212620432	6.067031258	8.229239505	13.60636778	14.87693586	17.89287536	48.99229995	13.09556898	8.508029388	7.333673942	32.07468182	10.26689784	35.19606659	75.33002663	16.28317853	10.73103084	6.634782952	9.5821722	7.872853747	4.804149248	9.485681413	4.668754464	16.88087115
AKD1	1.826140887	1.562755413	3.082986811	0.651343309	0	4.151634291	1.251110752	2.209269108	1.053469642	1.068019149	0.761922903	0.680648086	0.677629125	4.797675858	0.363094824	0	1.689915682	1.467349816	3.082384656	1.664123678	0.369410814	0.710767079	3.186870821	3.48022536	2.373110381	0	0	1.797638891	0.484072912	0	2.452242175	0.372768237	5.321261043	1.806285376	0.515638145	1.111162718	2.326660858	0.87377854	1.559319406	9.476485226	4.628720799	1.031829888	0.467238236	3.945600317	0.837537633	0.480414925	1.086900995	1.037500992	2.873339771
AKIP1	4.793619829	9.68908356	5.823419533	3.47383098	1.147006028	7.957299057	1.251110752	4.07865066	13.43173793	2.990453618	3.047691612	6.534221624	0.847036406	5.043710518	1.452379297	1.179760037	2.253220909	2.751280905	13.65056062	2.496185517	3.94038202	3.316913034	3.186870821	5.468925565	7.831264258	0	2.106310216	6.067031258	4.84072912	6.122865501	3.760104668	8.014517086	3.669835202	3.386785081	2.320371651	4.444650874	8.974263309	1.310667809	4.009678473	7.709682896	2.727639042	9.492834973	2.33619118	12.7762296	3.517658057	1.921659699	4.940459069	1.037500992	2.693756035
AKIRIN1	18.9462117	50.94582646	22.77984699	22.79701581	10.32305425	38.57560195	9.07055295	27.36094818	42.40215308	34.3902166	12.76220862	25.86462726	5.759847561	23.74234463	6.535706836	22.80869404	12.95602023	11.37196107	16.29260461	8.320618388	19.33249929	12.08304034	22.00458424	32.56496586	23.25648174	23.93657764	7.372085755	27.63869795	11.13367698	17.34811892	17.81962647	34.48106188	42.38659659	22.5785672	7.734572171	19.55646384	23.93136882	46.09181796	16.70699364	51.87974115	30.00402947	23.1129895	11.8678512	61.81440497	14.40564728	8.167053721	14.92018639	9.856259425	23.34588564
AKIRIN2	92.90491764	71.57419791	25.69155676	188.2382162	11.47006028	65.21525532	68.18553597	141.7331104	188.5710659	72.83890597	81.90671206	111.7624157	39.47189652	100.013089	15.97617227	77.47090908	48.44424954	48.60596265	66.49144044	43.26721562	205.7618236	98.32277923	52.20397916	73.83049513	93.02592694	73.40550477	21.32639093	16.40345488	31.22270283	73.47438601	83.04926832	84.6183897	46.42341531	79.47655656	33.51647941	46.44660163	83.75979088	180.8721577	15.37043415	33.40862588	59.42946883	39.20953576	3.644458241	35.69828859	13.40060212	23.05991639	37.94272565	20.49064459	68.60098703
AKNA	424.8060239	515.7092862	229.6825174	1104.895366	219.0781513	663.7425322	595.2159402	837.6528793	851.466838	387.6909511	515.6313246	722.3037487	144.3350036	444.2155775	50.28863315	501.3980156	288.4122763	300.6232935	330.2554989	251.9067217	632.1850403	729.0101005	306.0913545	273.9434533	576.4285116	566.4990042	259.0761565	163.1357294	337.8828926	380.6381386	739.59624	572.9447796	100.7369763	591.1068894	311.7032585	1179.610342	676.8921195	596.3538532	213.6267586	99.74402247	97.61641543	258.1638381	27.75395122	340.0731702	278.5650166	266.6302832	630.797814	118.0157379	404.4225727
AKR1A1	45.19698696	52.50858187	32.88519265	37.56079747	17.9697611	70.92375247	77.56886661	21.9227473	68.47552672	51.26491916	23.23864854	54.31571725	8.131549497	55.97288501	20.33331016	7.078560221	25.06708261	32.28169595	51.51985782	21.63360781	11.45173525	58.75674518	25.79847807	16.15818917	99.43332497	30.31966502	33.43767468	22.47048614	30.98066637	40.13878495	35.47577013	41.7500425	10.64252209	25.0622096	17.27387785	31.77925375	83.59360082	14.63579054	19.1573527	34.85419143	22.31704671	44.57505118	5.04617295	31.18903108	21.4409634	6.725808947	48.21888052	6.225005953	20.1133784
AKR1B1	14.38085949	62.51021651	26.89049608	21.06010032	11.85239562	29.92636385	34.09276799	10.87640176	29.23378256	13.24343745	15.61941951	34.03240429	2.87992378	11.194577	1.633926709	3.932533456	5.351399659	18.3418727	23.77839592	11.64886574	8.865859545	23.4553136	5.463207121	10.44067608	9.967063601	30.31966502	22.11625727	11.23524307	28.31826535	8.503979863	35.63925294	34.667446	3.119359922	9.482998226	31.45392683	17.11190586	38.22371409	6.553339046	9.355916437	13.01008989	17.85363737	5.778247375	2.055848239	8.079086364	18.76084297	3.362904473	24.50467698	2.853127728	11.85252655
AKR1B10	0.456535222	2.187857578	1.198939316	1.73691549	0.382335343	0.518954286	0.938333064	0.339887555	0.526734821	0.21360383	0.761922903	1.769685023	0.169407281	1.353190627	0.181547412	0	0.563305227	1.283931089	5.724428647	0.624046379	0.985095505	0.947689438	0.607023013	3.231637834	0.474622076	0	2.106310216	4.269392367	0	3.061432751	1.307862493	0.186384118	1.284442321	2.25785672	0.515638145	1.333395262	1.32952049	0.43688927	0.668279745	1.76680233	0.661245828	1.444561844	1.214819414	2.630400212	0.670030106	0.480414925	1.482137721	0	0.359167471
AKR1C1	0.913070444	0.625102165	0	0.217114436	0	1.902832383	0	0.169943778	0.790102231	0.42720766	1.33336508	0	0.677629125	0.492069319	0	0	0.563305227	2.934699632	3.082384656	0.20801546	0	0	1.062290274	0.248587526	0	0	0	0.898819446	0.242036456	0	2.452242175	0	0.917458801	0.677357016	0.257819072	0.888930175	0.332380123	0.87377854	0	0.481855181	2.8929505	0.206365978	0.280342942	0.187885729	0	0.480414925	0.494045907	0.518750496	1.616253621
AKR1C3	1.597873276	2.500408661	2.055324541	0.217114436	0	4.497603815	2.502221504	3.738763105	1.843571873	3.204057447	3.238172337	3.947758898	0.338814562	0.984138638	0.544642236	0.393253346	1.971568295	1.467349816	1.761362661	0.832061839	0.738821629	4.975369551	5.918474381	1.988700205	2.610421419	0	0.263288777	1.348229168	0.242036456	0	0.490448435	0.745536473	2.385392882	1.12892836	0.515638145	2.666790524	0.664760245	2.839780253	2.004839236	6.424735747	3.719507785	1.444561844	0.467238236	0.751542918	0.837537633	0.480414925	1.976183628	0.518750496	0.718334943
AKR1C6P	0.228267611	0	0.34255409	0.217114436	0	0	0	0.169943778	0.26336741	0.21360383	0	0.816777703	0.169407281	0.369051989	0.363094824	0	0.281652614	0.183418727	1.761362661	0.416030919	0.123136938	0.23692236	0	0.994350103	0	0	0.263288777	0.224704861	0.242036456	0	0.163482812	0.186384118	0.18349176	0	0	0.222232544	0.664760245	0	0	0.321236787	0	0	0.093447647	1.127314376	0	0	0.197618363	0	0
AKR1D1	1.141338055	2.500408661	1.541493406	1.085572181	0	0	0.938333064	1.529493998	0.790102231	1.922434468	0.571442177	0.95290732	0.677629125	0.984138638	0.726189648	0	0.844957841	0.733674908	7.045450642	1.248092758	0.738821629	0	0.607023013	4.474575462	0.237311038	1.595771843	0.526577554	4.269392367	2.662401016	1.020477584	0.817414058	1.304688828	1.100950561	1.580499704	0.515638145	0.666697631	1.495710551	0.43688927	0.668279745	1.284947149	0.495934371	0.619097933	0.093447647	5.260800423	0.670030106	0.96082985	1.580946902	0	0.718334943
AKR1E2	1.141338055	0	0.171277045	0	0	0.691939048	0	0	2.106939284	0	0.190480726	0.136129617	0	0	0.363094824	0	0	0	0	0.20801546	0	0	0	0.497175051	0	0	0.263288777	0.224704861	0	0	0.163482812	0.186384118	0	0.225785672	0.515638145	0	0.332380123	0.218444635	0.222759915	0.160618394	0.165311457	0	0	0.187885729	0	0.480414925	0.197618363	0	0
AKR7A2	13.23952143	33.44296583	10.79045384	18.67184152	4.58802411	25.25577527	30.02665804	11.38623309	23.96643435	7.689737874	8.762113384	24.77559033	3.218738343	10.57949035	2.541663769	1.966266728	8.167925795	9.72119253	22.01703326	11.02481936	6.033709968	21.55993472	10.16763548	6.960450719	34.8847226	17.55349027	17.1137705	10.11171876	15.00626027	15.98748214	11.280314	10.62389474	2.568884642	7.902498522	7.218934026	12.88948753	27.25517005	3.932003428	6.46003754	6.103498959	12.23304783	14.65198442	3.083772358	13.71565825	7.70534622	2.402074624	15.51304148	1.556251488	5.746679542
AKT1	99.98121358	228.1622903	53.78099215	237.0889644	50.08592987	135.274084	151.0716233	173.5125968	255.4663881	115.1324643	138.0985262	108.3591753	36.08375089	110.5925794	11.61903437	46.40389478	67.59662727	99.41295002	69.57382509	51.58783401	282.8455469	240.2392726	112.7545247	56.92654338	183.6787435	154.7898688	56.0805095	18.6505035	78.90388466	46.26165045	175.7440225	169.6095476	24.95487938	139.9871167	138.1910228	169.5634308	191.4509506	102.887423	81.97564878	41.27892717	32.15307841	51.38512844	9.06442178	28.18285941	66.66799556	65.81684469	106.0222516	22.04689608	86.5593606
AKT1S1	27.62038092	39.3814364	15.07237997	75.12159494	40.14521096	76.45926486	46.91665319	88.20082052	62.68144369	32.46778213	33.90556918	58.94412424	26.76635043	17.46846082	10.5297499	20.44917397	29.85517704	33.56562704	29.0624839	36.40270545	70.18805473	87.42435069	32.17221971	14.91525154	63.59935822	35.10698054	59.76655237	45.83979173	22.50939041	47.28212804	28.11904361	46.03687722	9.725063286	18.06285376	32.74302219	27.77906796	27.75374023	20.53379568	40.31954464	16.70431294	13.8861624	32.81219045	6.7282306	15.59451554	33.83652036	66.29725962	54.24624058	11.93126141	37.89216823
AKT2	106.6009743	181.2796279	63.88633781	265.74807	73.02605042	147.7289868	180.7855036	185.7485488	236.2405672	167.8926102	160.0038096	182.8220759	61.49484307	138.7635479	29.41068076	127.0208306	71.25811124	136.0966954	110.0851663	93.19092595	156.9995961	289.0452787	206.0843131	105.1525234	258.9063426	188.3010775	95.31053726	68.98439245	103.1075303	104.4288727	164.954157	177.2512965	46.42341531	173.4033961	104.6745434	296.2359807	206.9066263	137.4016753	101.8012812	27.7869821	82.4904171	137.8524731	20.1846918	129.6411533	103.0171288	89.83759093	149.3006731	104.2688497	172.57997
AKT3	3.195746553	5.625919486	0.513831135	0.868457745	0	0	0.312777688	1.699437775	1.053469642	0.21360383	0.571442177	2.178073875	0.338814562	3.444485232	0.363094824	0	0.563305227	0.366837454	0.88068133	0.832061839	0.861958567	0.23692236	0.607023013	1.242937628	0.237311038	3.191543686	0.263288777	0.898819446	1.694255192	0.340159195	1.798310928	4.100450602	2.385392882	1.580499704	2.836009796	0.888930175	3.656181348	0.655333905	4.455198303	6.103498959	1.570458843	0	1.495162355	0.375771459	0.50252258	0	1.284519358	0.518750496	0.897918678
AKTIP	5.934957883	14.68990088	4.795757262	6.079204215	0.382335343	12.28191811	4.691665319	9.176963985	10.27132901	9.612172342	5.523941046	9.801332437	1.694072812	11.93268098	1.089284473	1.573013382	6.759662727	6.419655444	2.642043991	2.912216436	8.988996483	9.476894384	8.801833695	12.92655134	11.86555191	6.383087372	1.053155108	4.044687505	2.178328104	2.381114362	9.8089687	9.878358269	8.073637445	8.354069866	3.609467013	3.333488155	9.639023554	13.32512273	4.455198303	9.797722014	11.32383481	3.301855643	0.467238236	5.072914694	1.842582792	2.882489549	3.161893804	1.29687624	16.52170368
ALAD	28.07691614	30.31745501	11.47556202	22.1456725	8.029042193	45.6679772	20.95610509	26.51122929	23.43969953	19.01074085	15.42893878	28.58721961	3.896367467	26.20269123	5.809517187	7.471813566	6.759662727	18.70871015	15.85226395	13.52100488	16.74662359	21.08609	18.66595766	21.87570226	33.93547845	17.55349027	8.425240863	12.13406252	10.40756761	19.38907409	25.01287018	32.43083658	9.908555046	25.96535229	16.7582397	19.11199876	42.37846562	20.97068495	11.13799576	8.673393258	15.45662124	11.14376279	6.354440011	6.20022907	13.56810965	5.284564172	17.78565265	17.37814162	44.89593392
ALAS1	40.40336713	19.37816712	16.61387337	23.23124468	20.6461085	33.73202861	29.71388035	53.19240236	27.91694551	41.01193533	38.4771066	56.76605036	22.5311684	39.98063215	7.443443896	87.30224272	16.89915682	39.25160757	46.23576984	12.8969585	52.21006177	20.61224528	20.33527095	49.46891761	26.57883627	31.91543686	13.95430518	14.83052085	36.54750486	33.67576026	46.59260132	38.20874425	25.50535466	56.22063234	18.04733507	18.22306858	68.13792512	56.3587158	9.801436267	3.533604661	22.31704671	32.60582447	1.68205765	52.23223277	13.56810965	8.647468646	22.03444745	12.70938715	44.35718271
ALAS2	676.5851987	949.5301888	1425.196292	983.9626251	3735.033961	2225.967919	2153.787159	1212.548852	1194.897941	223.429606	1211.838377	1098.974399	1426.070493	381.2307047	2296.756311	412.9160129	1509.094704	568.9648911	801.8603512	2461.238919	91.12133421	4018.913986	1448.053399	1472.383915	1001.452581	1109.061431	4301.348749	1969.313405	3136.066361	1826.995034	561.7269409	2004.93396	1032.508134	560.1742524	1366.183264	1190.944202	408.4951706	119.052326	1915.95803	1584.179217	194.4062736	1959.85769	3556.991244	370.6985441	5186.870559	3095.31336	926.8301214	1997.967536	984.478039
ALCAM	2.51094372	4.688266239	1.370216361	1.085572181	1.52934137	3.459695242	1.876666128	10.02668287	3.687143746	2.136038298	3.047691612	1.90581464	0.677629125	16.23828752	0.363094824	3.146026765	2.253220909	0.550256181	5.284087982	0.624046379	0.615684691	1.895378877	30.35115067	16.65536422	8.068575296	0	0.526577554	0.898819446	2.178328104	0	3.433139045	2.236609419	23.4869453	4.289927769	0.257819072	1.333395262	2.492850919	6.116449777	4.900718133	9.958340407	14.79537541	2.476391732	0.467238236	6.20022907	0.335015053	0.480414925	0.889282632	5.446880209	18.67670851
ALDH16A1	22.82676109	42.50694723	28.43198948	142.6441846	22.94012055	64.00436198	122.9216314	86.50138275	119.8321718	37.38067022	30.66739684	99.64687977	13.21376793	53.75857308	8.351180957	13.37061375	19.43403034	48.05570647	64.73007778	68.6451017	113.6553939	135.5195897	31.86870821	9.694913501	78.78726466	49.46892713	63.18930647	29.21163198	34.61121321	58.16722226	60.16167469	76.60387261	3.486343442	56.22063234	67.80641603	81.33711099	98.71689639	18.7862386	27.39946956	16.70431294	22.89563681	37.35224196	2.896877064	25.36457347	34.84156552	10.08871342	73.11879423	9.337508929	26.57839288
ALDH18A1	0.228267611	9.68908356	4.453203172	6.94766196	0.764670685	14.35773526	5.317220695	1.529493998	5.530715619	3.844868937	0.380961451	5.853573539	0.508221844	1.845259945	0.544642236	2.359520074	1.689915682	3.484955813	2.201703326	2.080154597	0.738821629	3.790757754	1.214046027	2.983050308	5.220842839	12.76617474	2.106310216	0.674114584	3.388510384	2.381114362	7.683692148	10.06474239	0.55047528	1.806285376	4.898562375	3.777953243	6.813792512	1.966001714	4.232438388	2.569894299	2.231704671	0.825463911	0.373790589	0.939428647	3.350150531	0	4.446413162	1.037500992	5.38751207
ALDH1A1	5.934957883	14.3773498	2.226601586	1.954029926	3.441018083	22.14204955	2.502221504	1.699437775	22.6495973	0.21360383	1.714326532	4.35614775	0.169407281	20.05182474	1.270831885	5.898800184	4.506441818	0.366837454	6.605109977	3.744278275	1.477643258	1.184611798	3.035115067	0.248587526	16.13715059	0	1.579732662	0.449409723	7.503130136	7.143343085	2.288759363	12.67412004	3.486343442	2.032071048	1.546914434	3.333488155	14.45853533	2.402890984	4.900718133	14.13441864	1.818426028	8.254639107	0.654133531	1.503085835	0.837537633	0	3.260702986	0.259375248	2.873339771
ALDH1B1	0.684802833	4.063164073	1.370216361	3.690945416	0	4.497603815	5.629998383	1.019662665	3.687143746	0.640811489	0.952403629	1.633555406	0.677629125	1.230173297	0.181547412	0	0.563305227	0.550256181	5.724428647	1.248092758	1.354506319	3.316913034	1.214046027	1.491525154	5.220842839	1.595771843	2.369598993	3.595277782	1.21018228	4.081910334	2.779207798	3.354914129	1.467934081	2.25785672	2.062552579	1.77786035	3.656181348	0.43688927	0.891039661	0.963710362	1.901081757	0.412731955	0.467238236	1.878857294	1.005045159	0	2.470229535	0	1.975421092
ALDH1L2	1.369605665	3.125510826	1.541493406	1.954029926	0.382335343	1.729847621	3.127776879	1.189606443	1.053469642	1.281622979	1.33336508	1.089036937	0	1.230173297	1.089284473	0.786506691	1.126610454	1.650768543	5.284087982	1.040077299	0.615684691	1.421534158	0.607023013	3.728812885	0.949244152	1.595771843	3.159465324	6.067031258	3.146473928	3.401591945	1.634828117	0.745536473	2.935868162	2.709428065	0.773457217	2.000092893	2.65904098	0.218444635	0.44551983	2.409275905	2.149048943	1.238195866	0.934476472	8.642743553	0.837537633	0.480414925	3.754748893	0.518750496	1.616253621
ALDH2	115.9599463	71.88674899	15.5862111	69.04239073	54.67395398	93.41177154	85.38830881	103.8356481	89.01818473	119.8317485	51.8107574	67.24803089	29.13805237	137.1643226	9.803560254	47.97690816	60.27365931	58.32715518	37.42895654	82.37412204	89.02800627	75.57823271	50.83817738	10.19208855	121.9778736	23.93657764	70.29810345	47.86213548	46.71303601	59.86801823	92.20430578	43.61388368	12.29394793	45.38292008	53.88418613	101.3380399	103.037838	38.66470037	35.41882651	67.45972534	42.15442156	131.6614938	5.70030648	105.0281227	30.98889241	54.2868865	169.2601277	23.08439707	214.2433967
ALDH3A2	7.304563549	18.12796279	6.337250668	4.559403161	1.147006028	11.93594859	8.132219886	6.967694878	10.53469642	6.408114895	2.285768709	11.29875823	1.016443687	9.349317057	0.726189648	2.752773419	3.379831363	7.336749079	13.21021995	3.536262815	3.201560391	3.553835394	6.525497395	6.214688142	9.255130487	15.95771843	3.686042878	8.314079872	6.777020768	6.463024696	7.029760901	9.319205914	3.853326962	6.096213145	7.218934026	4.000185786	16.12043594	3.932003428	7.79659703	13.33132667	7.43901557	7.016443241	0.841028825	8.266972094	4.35519569	0.96082985	6.126169246	1.815626736	5.567095806
ALDH3B1	98.61160791	91.89001827	29.97348289	168.0465737	53.90928329	161.0488135	161.393287	203.4227017	191.7314748	119.4045409	197.3380319	164.1723183	25.91931402	118.5887058	21.96723686	53.87570835	59.42870147	123.0739658	108.7641443	81.75007567	234.0833194	156.8426021	199.1035484	76.31637038	207.4098473	92.55476689	59.76655237	162.9110245	57.60467653	74.83502279	200.2664443	80.70432322	52.29515163	133.2135465	55.9467387	153.1182226	235.4913168	107.2563157	36.755386	33.24800749	79.92808952	64.38618504	7.943050013	120.4347525	47.23712248	104.7304536	136.8507162	53.69067634	303.676097
ALDH4A1	6.848028327	9.063981394	3.768094992	11.72417956	3.441018083	9.341177154	19.39221665	9.51685154	9.481226776	13.88424894	7.809709755	6.534221624	1.863480093	4.18258921	0.726189648	1.179760037	3.09817875	9.354355076	9.687494633	3.536262815	12.55996769	14.68918629	8.650077942	4.474575462	72.61717766	3.191543686	5.265775539	4.269392367	0.726109368	4.081910334	9.318520265	6.337060022	3.486343442	5.870427473	2.836009796	8.44483666	9.472833492	2.621335619	3.118638812	2.248657511	3.140917685	7.635541174	0.280342942	12.21257241	3.685165584	6.245394022	19.36659955	2.853127728	11.49335908
ALDH5A1	2.51094372	12.81459439	7.364912938	3.256716544	5.735030138	11.76296382	5.317220695	3.39887555	6.320817851	0.640811489	1.523845806	5.581314304	2.710516499	4.797675858	2.178568945	1.966266728	4.506441818	3.484955813	11.44885729	5.824432872	1.600780196	4.027680113	5.007939861	8.203388347	2.610421419	4.787315529	3.159465324	8.763489595	4.84072912	4.081910334	2.779207798	5.032371194	5.137769283	4.064142097	1.546914434	2.666790524	4.154751532	1.966001714	6.237277624	7.709682896	2.3143604	3.920953576	4.672382361	12.40045814	4.690210743	4.323734323	2.964275442	5.446880209	4.130425921
ALDH6A1	2.739211331	4.688266239	1.370216361	0.868457745	0	2.940740956	2.502221504	2.379212885	2.106939284	0.21360383	0.380961451	2.858721961	0.338814562	0.492069319	0.181547412	0	0.844957841	2.934699632	1.321021995	1.248092758	0.246273876	1.184611798	0.758778767	0.994350103	3.559665572	1.595771843	0.263288777	1.123524307	1.694255192	0.680318389	1.471345305	2.236609419	1.284442321	0.903142688	0.773457217	1.333395262	3.656181348	0.87377854	0.891039661	1.284947149	0.909213014	0.619097933	0.373790589	0.563657188	1.005045159	0.480414925	1.976183628	0.518750496	1.25708615
ALDH7A1	0	1.25020433	1.370216361	0.217114436	0	0	0	0	0.790102231	0	0	1.633555406	0.338814562	0	0	0.393253346	0	0.550256181	3.082384656	0.416030919	0.123136938	0.23692236	0.303511507	1.491525154	0.474622076	0	0.263288777	0.449409723	0.484072912	0.680318389	0	2.982145893	0.18349176	0.451571344	0	0.222232544	0.664760245	0.43688927	1.113799576	0.803091968	0	0	0.280342942	0.939428647	0.335015053	0	0.197618363	0.259375248	0.359167471
ALDH8A1	2.054408498	2.187857578	0.856385225	0.651343309	0	3.459695242	0.312777688	0.67977511	0.790102231	0.21360383	1.33336508	0	0.169407281	0.246034659	0	0	0.563305227	0.366837454	0.440340665	1.040077299	0.123136938	0.710767079	0.758778767	0.994350103	0.949244152	0	0.526577554	2.921163198	0.726109368	0.340159195	0.653931247	1.863841183	1.651425841	1.12892836	0.773457217	0.444465087	1.994280735	0.43688927	0.44551983	0.642473575	0.330622914	1.031829888	0.280342942	2.442514482	0.335015053	0	1.284519358	0.259375248	0.538751207
ALDH9A1	21.68542304	37.50612991	7.364912938	12.15840843	8.029042193	20.58518669	17.82832821	13.25561465	22.38622989	19.86515617	12.95268935	26.54527535	4.743403873	26.20269123	2.360116357	9.044826949	13.51932545	17.24136034	18.9346486	4.992371033	7.757627102	7.107670788	13.20275054	13.17513886	19.69681616	19.14926212	5.792353093	4.943506951	14.03811445	9.524457446	19.78142021	19.57033242	15.04632433	29.35213737	11.08622011	12.44502245	43.20941593	14.4173459	13.14283499	16.22245776	12.64632647	9.286468996	1.868952944	12.02468668	6.030270955	2.882489549	13.14162112	4.928129713	16.88087115
ALDOA	1367.322989	815.1332233	335.3604543	958.9944649	779.5817634	1125.611847	1294.899628	1265.571311	1199.11182	1427.727999	1820.424296	1515.667158	379.9805317	823.6010223	313.1692859	677.9687678	696.8085661	1320.247997	2257.62659	547.080659	1193.566341	1050.750665	934.663685	497.9208139	1387.794951	912.7814942	830.1495138	1030.047085	1204.857478	1518.470644	1417.55946	567.7260243	562.95272	1285.397831	486.2467705	1341.617866	1702.284798	1029.748009	441.2873919	285.9007407	1363.65421	862.1970547	100.7365637	2480.655285	505.0351925	1282.227434	1583.61475	396.5847542	1921.366388
ALDOC	7.761098771	5.313368404	7.022358848	11.28995068	4.205688768	15.56862859	13.13666289	16.31460264	12.90500311	5.767303405	17.14326532	13.20457287	2.710516499	8.857247738	1.452379297	4.325786802	13.23767284	10.08802998	13.65056062	3.120231896	6.156846906	22.74454652	2.2763363	3.977400411	7.119331144	11.1704029	4.739197986	4.269392367	15.9744061	15.64732295	28.11904361	14.53796123	2.752376402	21.90121019	4.898562375	19.55646384	36.8941936	7.864006856	8.687636691	3.212367873	4.628720799	10.11193291	1.214819414	29.49805952	6.365286008	31.70738503	12.94400276	2.334377232	6.824181956
ALG1	7.304563549	16.87775846	11.98939316	17.15204046	6.499700823	12.8008724	15.01332902	11.55617687	16.32877945	18.36992937	8.190671206	16.33555406	1.185850968	9.964403705	1.997021533	16.12338717	5.914704886	9.170936349	19.81532993	9.776726606	5.048614463	13.03072978	8.194810682	9.19773845	15.18790644	12.76617474	13.16443885	20.89755211	15.49033318	11.56541261	13.07862493	13.2332724	7.339670405	10.61192659	7.218934026	6.222511223	15.12329558	5.242671237	8.019356946	8.352156471	4.959343714	9.492834973	2.33619118	16.34605846	5.527748376	1.921659699	15.01899557	1.037500992	5.207928335
ALG10B	0.684802833	1.562755413	1.198939316	0.217114436	0.382335343	1.037908573	0	0.339887555	1.316837052	1.708830639	0.571442177	0.680648086	0.169407281	3.198450572	0.363094824	0	0.281652614	0	2.642043991	0.20801546	0.246273876	0.23692236	0.151755753	1.988700205	0.237311038	1.595771843	0	1.797638891	0.968145824	1.360636778	0.98089687	0.931920591	0.73396704	0.225785672	0.257819072	0.222232544	0.332380123	0.218444635	0.44551983	2.088039118	1.322491657	0.206365978	0.280342942	2.254628753	0.167507527	0	0.494045907	0	0.179583736
ALG12	18.26140887	21.87857578	13.53088656	50.15343477	8.793712878	37.53769338	31.90332417	36.87779972	52.9368495	16.4474949	24.38153289	27.08979382	6.098662123	26.9407952	5.991064599	14.94362713	11.54775716	14.67349816	11.88919796	14.76909764	23.02660743	52.35984147	19.88000369	9.19773845	45.80103036	27.12812133	16.32390417	11.23524307	21.05717167	14.62684536	26.15724987	29.63507481	5.321261043	25.28799527	20.62552579	34.66827682	44.2065563	16.60179225	12.69731516	13.49194507	11.24117908	21.46206168	1.68205765	10.89737231	15.91321502	6.245394022	44.66174999	3.371878224	14.72586633
ALG13	1.597873276	5.000817321	2.911709766	3.690945416	2.294012055	9.860131441	5.004443007	2.549156663	6.584185261	1.708830639	2.66673016	0.95290732	1.185850968	7.504057112	0.726189648	2.359520074	0.563305227	3.118118359	1.761362661	1.664123678	2.339601824	3.553835394	3.945649587	7.209038245	5.220842839	3.191543686	2.63288777	2.022343753	1.452218736	3.061432751	2.94269061	5.591523549	3.486343442	2.709428065	3.093828868	0.888930175	6.647602451	5.679560507	2.673118982	8.352156471	4.876687985	2.889123688	0.467238236	0.751542918	1.340060212	0.96082985	1.778565265	0.778125744	1.616253621
ALG14	0.684802833	0	0.856385225	0.217114436	0	2.594771432	3.440554567	0.849718888	1.316837052	0.640811489	0.571442177	0.95290732	0.677629125	1.230173297	0.363094824	0	0.563305227	1.283931089	1.761362661	0	0.492547753	3.079990675	0.91053452	0.248587526	1.186555191	1.595771843	0.263288777	0.224704861	0.726109368	0	0.490448435	1.677457065	0.36698352	0.903142688	1.031276289	0.444465087	0.997140368	0.218444635	0.44551983	2.891131086	4.794032256	0	0.093447647	0.563657188	0.335015053	0	0.395236726	0.518750496	0.897918678
ALG1L	0	0	0.171277045	0.217114436	0	1.729847621	0.625555376	0.509831333	0	0	0	0.136129617	0	0	0	0	0	0	0	0	0.123136938	0.947689438	0.45526726	0.248587526	0.949244152	0	0	0	0	0.680318389	0.326965623	0.559152355	0	0.677357016	1.031276289	0	0.498570184	0	0	0.321236787	0.082655729	0.206365978	0.093447647	1.127314376	0.167507527	1.441244774	0.69166427	0	0
ALG1L2	0	0.937653248	0.171277045	0.651343309	0	0	0.938333064	0.169943778	1.053469642	0	0.571442177	0.272259234	0.338814562	0.246034659	0	0.786506691	0	0.366837454	1.321021995	0.20801546	0.615684691	0.23692236	0	0	0.474622076	3.191543686	0.526577554	0.224704861	0.484072912	0	0.326965623	0.372768237	0	0.677357016	0	0.444465087	0.498570184	1.747557079	0	0	0.247967186	0	0	0	0.167507527	0.480414925	0.494045907	0	0.538751207
ALG1L9P	1.826140887	3.125510826	1.370216361	2.605373235	0	0	1.251110752	0.849718888	2.106939284	0.21360383	1.904807257	2.450333109	0.338814562	2.091294605	0.181547412	0.786506691	0.281652614	0.733674908	1.761362661	0.624046379	1.231369381	1.895378877	1.82106904	2.485875257	0.711933114	1.595771843	0.263288777	3.14586806	0.242036456	2.721273556	0.490448435	2.050225301	1.467934081	0.677357016	0.773457217	1.111162718	1.661900613	1.092223174	2.004839236	3.533604661	1.653114571	1.031829888	0.560685883	3.381943129	2.010090318	0.480414925	1.185710177	0.259375248	0.538751207
ALG2	4.565352218	15.00245196	3.254263856	6.730547524	0	6.746405723	1.876666128	3.39887555	9.481226776	7.048926384	0.952403629	6.806480859	0.508221844	6.027849155	0.907737061	3.53928011	1.126610454	2.934699632	1.761362661	2.912216436	2.709012639	8.055360226	3.338626574	5.966100616	9.729752563	1.595771843	1.843021439	0.674114584	1.21018228	1.360636778	5.721898408	13.60604063	1.467934081	2.483642393	3.351647941	2.000092893	7.977122941	4.150448063	3.341398727	3.05174948	3.223573414	2.68275771	0.186895294	1.315200106	1.675075265	0.96082985	3.55713053	1.037500992	4.310009656
ALG3	5.478422662	33.13041475	8.221298164	17.58626934	4.970359453	19.2013086	28.77554729	8.327245098	17.38224909	23.28281745	9.333555561	16.74394291	2.710516499	11.194577	1.815474121	2.359520074	5.351399659	11.92221725	13.65056062	11.23283482	8.496448731	20.61224528	6.677253148	4.474575462	33.69816741	30.31966502	13.6910164	4.494097228	11.61774989	11.90557181	13.40559056	17.70649124	2.752376402	5.644641801	10.05494382	10.88939464	24.92850919	1.966001714	8.910396606	3.05174948	5.455278085	7.222809219	1.027924119	9.39428647	11.3905118	4.804149248	19.36659955	2.334377232	5.746679542
ALG5	5.934957883	10.31418572	5.480865442	2.605373235	3.441018083	5.362527626	2.189443816	3.228931773	2.897041515	6.835322555	1.33336508	4.35614775	0.847036406	7.504057112	0.907737061	1.179760037	0.563305227	2.201024724	1.761362661	3.120231896	1.600780196	2.606145956	2.428092054	1.74011268	4.746220762	1.595771843	3.159465324	1.123524307	3.146473928	0	2.125276552	3.354914129	1.834917601	0.451571344	4.125105158	2.444557981	3.98856147	0.655333905	6.014517709	6.264117353	11.32383481	4.333685531	0.373790589	1.127314376	1.005045159	0.480414925	2.272611172	1.29687624	4.848760863
ALG6	2.054408498	4.063164073	1.541493406	0.217114436	1.147006028	2.940740956	1.251110752	2.889044218	2.106939284	6.194511065	1.714326532	2.450333109	0.677629125	3.813537221	0.363094824	1.179760037	1.126610454	0.917093635	1.321021995	0.832061839	0.369410814	0.710767079	1.972824794	3.728812885	3.322354534	3.191543686	0.263288777	0.674114584	2.178328104	0.680318389	1.634828117	2.422993538	1.651425841	1.12892836	0.515638145	0.666697631	3.157611164	1.529112444	1.336559491	8.512774864	6.447146828	1.238195866	0.373790589	0.751542918	0.335015053	0	0.395236726	0.778125744	2.334588564
ALG8	2.51094372	12.81459439	3.082986811	1.085572181	1.52934137	5.881481912	7.193886823	1.869381553	4.477245978	3.844868937	1.33336508	4.764536601	0.508221844	7.381039782	0.181547412	0.786506691	1.408263068	3.301537086	8.366472638	1.872139137	0.985095505	2.606145956	0.758778767	1.242937628	7.119331144	4.787315529	0.789866331	0.674114584	4.598692664	2.040955167	2.94269061	5.032371194	1.651425841	1.806285376	3.093828868	2.000092893	6.315222328	0.43688927	1.559319406	2.891131086	2.810294771	2.889123688	0.841028825	0.939428647	2.010090318	0.480414925	3.55713053	0.259375248	2.334588564
ALG9	1.826140887	8.126328147	1.884047496	1.954029926	0.764670685	3.28671048	0.938333064	1.699437775	4.213878567	1.495226809	1.904807257	4.35614775	0.169407281	3.444485232	0.181547412	0	1.126610454	0.733674908	5.284087982	1.456108218	0.861958567	1.184611798	0.607023013	3.48022536	2.373110381	3.191543686	0.526577554	3.14586806	3.146473928	2.381114362	5.558415597	2.982145893	1.651425841	2.483642393	3.867286086	0.888930175	4.487131654	0.43688927	2.450359067	2.248657511	1.818426028	2.063659777	0.841028825	3.757714588	2.512612898	0	2.667847897	0.518750496	1.436669885
ALKBH1	5.250155051	7.188674899	3.254263856	2.605373235	0.764670685	6.57342096	8.132219886	4.588481993	5.267348209	2.776849788	2.66673016	4.220018132	0.508221844	3.321467902	0.726189648	0.786506691	1.408263068	2.201024724	1.321021995	2.704200976	2.585875701	2.132301236	3.490382327	3.728812885	6.882020105	3.191543686	2.369598993	0.898819446	0.968145824	2.381114362	3.760104668	6.150675903	2.752376402	2.483642393	3.351647941	4.666883417	7.478552757	1.966001714	1.559319406	3.533604661	3.967474971	1.650927821	0.747581178	2.442514482	1.005045159	0.96082985	1.284519358	0.259375248	2.873339771
ALKBH2	0.228267611	9.68908356	0.856385225	1.519801054	0	5.881481912	0.625555376	0.339887555	2.370306694	1.495226809	0	3.130981195	0.338814562	0.984138638	0.181547412	0.786506691	0	0.917093635	5.284087982	1.872139137	0.985095505	2.606145956	0.607023013	0.248587526	4.508909724	3.191543686	1.843021439	0.898819446	2.42036456	2.040955167	2.94269061	5.032371194	0.18349176	0.903142688	2.578190724	1.77786035	3.157611164	1.092223174	2.895878897	1.927420724	1.7357703	0.825463911	0	1.503085835	1.507567739	2.402074624	1.185710177	0.259375248	0.897918678
ALKBH3	1.369605665	9.68908356	2.397878631	2.171144362	0.382335343	1.210893335	6.568331447	2.03932533	5.79408303	4.058472767	1.523845806	2.586462726	1.016443687	5.535779836	0.544642236	0	0.563305227	4.035211994	3.082384656	1.664123678	1.231369381	3.079990675	1.062290274	0.994350103	1.423866229	4.787315529	0.789866331	1.57293403	2.178328104	1.020477584	3.92358748	4.286834721	0.917458801	1.806285376	3.867286086	1.555627806	4.154751532	0.655333905	1.336559491	6.906590928	5.537933813	0.619097933	0.467238236	1.127314376	1.340060212	0.480414925	2.371420353	0.518750496	0.538751207
ALKBH4	14.6091271	20.62837145	7.707467028	37.34368303	4.205688768	14.70370478	14.07499596	16.31460264	23.96643435	10.89379532	22.66720636	13.06844325	2.032887374	14.02397559	1.815474121	5.898800184	11.82940977	10.63828616	11.00851663	14.9771131	27.70581108	24.40300304	10.01587972	7.209038245	20.64606032	9.574631058	17.90363683	16.40345488	18.1527342	10.88509422	16.67524679	15.09711358	3.853326962	14.45028301	7.218934026	23.77888217	19.27804711	9.3931193	4.232438388	5.782262172	7.108392656	11.55649475	1.214819414	20.29165878	11.89303438	10.08871342	15.01899557	3.631253472	8.799603048
ALKBH5	45.19698696	102.5167551	22.09473881	66.00278862	26.38113863	81.82179248	42.22498787	66.27807323	71.37256823	39.94391618	34.28653063	60.30542041	10.33384415	43.54813471	7.988086133	18.48290724	14.64593591	27.8796465	22.89771459	18.30536045	56.88926541	45.01524832	26.10198958	28.58756545	60.03969264	55.8520145	13.16443885	10.11171876	20.57309876	29.59384992	44.30384196	61.50675903	14.86283257	30.93263707	35.83685106	39.55739278	69.13506549	26.65024546	25.17187041	16.06183937	30.83058675	28.6848709	5.70030648	19.54011586	20.93844082	20.17742684	20.55230973	9.078133681	36.27591461
ALKBH6	6.619760716	17.19030954	8.392575209	19.10607039	8.411377535	10.55207049	14.70055133	13.76544598	22.91296471	8.971360853	11.61932427	13.20457287	1.185850968	12.17871564	2.541663769	3.53928011	3.943136591	8.620680168	11.00851663	7.28054109	24.8736615	22.74454652	9.257100955	8.451975873	9.729752563	17.55349027	8.161952086	13.25758682	6.292947856	8.503979863	18.14659209	16.96095476	5.321261043	9.708783898	12.63313455	8.889301748	16.12043594	6.771783681	7.79659703	5.139788597	12.1503921	11.35012877	1.214819414	10.70948658	9.715436539	10.08871342	15.9082782	1.29687624	11.67294282
ALKBH7	11.18511293	50.32072429	20.38196836	74.47025163	19.88143781	33.38605909	35.34387874	45.88481993	82.43399947	23.06921362	16.38134241	38.11629281	4.743403873	14.02397559	4.720232715	4.325786802	12.11106239	19.44238506	36.54827521	19.13742229	38.54186163	62.78442529	18.96946917	5.717513091	55.05616084	30.31966502	41.59962676	22.695191	14.2801509	17.00795973	39.2358748	42.86834721	5.137769283	12.41821196	22.68807837	20.00092893	28.25231042	10.48534247	22.0532316	38.70903287	55.37933813	23.31935548	1.868952944	18.78857294	16.4157376	13.93203282	28.85228097	2.853127728	13.28919644
ALKBH8	0	2.500408661	0.34255409	0.651343309	0	1.383878097	1.56388844	0.509831333	0.790102231	0	0	0	0.338814562	0.738103978	0	0	0.281652614	0.183418727	0	0.624046379	0.246273876	1.658456517	0.151755753	0.497175051	0.474622076	1.595771843	0	0	0	0	0.490448435	3.727682366	0	0.451571344	0.257819072	0.222232544	0.830950306	0	0.668279745	1.927420724	0.330622914	0	0.093447647	0.187885729	0.167507527	0	0.197618363	0	0.179583736
ALMS1	0.913070444	1.875306495	1.712770451	1.302686617	0.764670685	1.210893335	0.625555376	0.509831333	2.370306694	0	0.571442177	3.130981195	0.169407281	1.107155967	0	0	0.281652614	0.917093635	4.403406652	1.872139137	0.123136938	0	0.758778767	1.988700205	1.898488305	4.787315529	0.263288777	0.898819446	1.936291648	0.680318389	2.452242175	2.795761774	0	1.354714032	1.289095362	1.77786035	4.985701838	0.218444635	0.891039661	3.694223054	0.330622914	1.031829888	0.654133531	0.563657188	0.837537633	0	1.482137721	0.518750496	1.25708615
ALOX12	35.6097473	50.32072429	29.80220584	47.3309471	24.46946192	59.67974293	24.39665966	32.96909284	49.24970575	17.51551405	35.04845353	49.9595695	6.606883967	48.22279324	8.895823193	20.84242732	26.47534568	22.37708469	51.96019849	28.70613344	48.26967975	54.01829799	21.09404972	22.12428979	32.9862343	22.3408058	31.85794201	33.03161463	44.77674436	30.27416831	29.91735453	33.54914129	18.89965129	29.57792304	17.01605878	46.89106672	53.18081961	23.8104652	25.17187041	13.17070828	38.26960232	41.68592749	5.233068244	41.5227462	26.29868167	17.77535222	27.37014324	4.668754464	19.03587598
ALOX12	0	3.438061908	0.513831135	1.085572181	0	2.248801908	2.502221504	1.35955022	2.897041515	3.844868937	1.142884354	0.816777703	0.338814562	1.845259945	0	1.179760037	0.281652614	0	0	0.20801546	1.231369381	1.421534158	1.972824794	1.242937628	2.610421419	0	0.526577554	1.123524307	0	0	1.634828117	2.422993538	0.55047528	1.806285376	0.773457217	0.222232544	1.32952049	0.218444635	0.668279745	0.481855181	1.7357703	0.412731955	0	1.127314376	0.335015053	0	0.889282632	0.259375248	0.179583736
ALOX12B	0	2.812959743	0.513831135	0.651343309	0.382335343	0.518954286	0	0	0.526734821	1.068019149	0	0	0	0.246034659	0	0	0	0.366837454	0	0.20801546	0.615684691	0.23692236	0	0.248587526	0.711933114	4.787315529	0	0	0.968145824	0	0.653931247	1.11830471	0.36698352	0	0.773457217	0.444465087	0.498570184	0.43688927	1.113799576	0	0.165311457	0.206365978	0.280342942	0.187885729	0.167507527	0	0.494045907	0	0.179583736
ALOX12P2	0.228267611	0.312551083	0.171277045	0.651343309	0	0	0	0	0.526734821	0	0.190480726	0.95290732	0	0.615086648	0	1.179760037	0	0.183418727	0	0	0	0	0.303511507	1.491525154	0.949244152	0	0	0.224704861	0.484072912	0	0.490448435	0.372768237	0.36698352	0.451571344	0	0	0	0	0	0.321236787	0.165311457	0	0	0.939428647	0.837537633	0	0.69166427	0.259375248	0.179583736
ALOX15	0.456535222	1.25020433	2.055324541	0.651343309	0	0	0.312777688	5.608144658	0.526734821	0	0	0.816777703	0	0	0.181547412	0.393253346	1.408263068	0.550256181	0.88068133	0	0.123136938	8.055360226	0.91053452	0.248587526	0	4.787315529	3.159465324	1.797638891	0.484072912	0.340159195	0.490448435	2.982145893	0.55047528	0.451571344	2.062552579	0	1.994280735	0.218444635	0.891039661	0.481855181	0.413278643	0	0.093447647	0.563657188	5.360240849	0	1.185710177	0	0
ALOX15B	10.5003101	0	0.513831135	0.217114436	5.352694795	6.746405723	29.40110267	1.019662665	1.316837052	12.38902213	4.571537418	0.680648086	1.016443687	1.230173297	0.363094824	1.966266728	0.281652614	1.100512362	0.88068133	0.20801546	1.231369381	0.473844719	36.1178693	0.994350103	19.9341272	0	0.526577554	1.57293403	3.872583296	0.340159195	0.653931247	0.186384118	1.100950561	0.225785672	0	21.33432419	0.664760245	0.218444635	1.113799576	0.160618394	0.743901557	7.635541174	0	2.818285941	0.837537633	13.93203282	1.086900995	1.037500992	1.25708615
ALOX5	753.0548484	325.9907791	118.5237152	875.8396358	350.9838444	435.4026463	884.2225238	883.8775868	618.1233123	1140.430847	1350.889307	599.7870933	233.4432335	736.8738049	147.4164986	1147.513262	474.5846539	963.6819915	638.0536238	404.7980846	2075.349955	947.9263607	1336.057653	1127.841604	770.5489408	887.2491447	385.4547695	394.5817366	482.6206933	709.5720797	1038.115854	222.7290213	596.5317121	938.5910387	221.2087641	684.6984671	727.7462783	1843.235829	193.8011262	139.7380025	457.9953919	709.6925972	34.76252476	868.9714985	316.2542101	946.8978167	1144.506748	356.9003413	1648.578694
ALOX5	1.141338055	3.750612991	2.911709766	11.28995068	0.764670685	4.151634291	12.51110752	8.15730132	1.843571873	1.922434468	13.52413153	3.267110812	4.573996592	12.91681962	1.452379297	0.393253346	4.506441818	9.170936349	11.44885729	5.616417412	30.29168678	6.396903709	8.043054928	3.977400411	8.78050841	9.574631058	2.369598993	2.247048614	3.872583296	2.721273556	7.84717496	2.422993538	1.834917601	4.289927769	0.257819072	1.77786035	2.492850919	8.082451491	1.113799576	0.642473575	4.876687985	5.778247375	0.373790589	8.079086364	2.177597845	4.323734323	4.940459069	2.075001984	3.232507242
ALOX5AP	632.986085	276.295157	121.435425	294.4071755	221.3721633	465.1560253	517.0215182	629.9815832	202.2661712	1276.923695	646.8725446	289.819955	206.5074758	600.6936209	158.3093434	1116.052995	245.0377738	690.3880883	834.8859011	196.7826249	674.7904209	360.5958313	2099.389092	1275.751182	664.9455288	416.496451	307.2580027	598.164341	824.3761692	712.9736717	652.9503498	128.4186575	1624.085569	272.5233062	54.65764334	648.696795	442.5641332	562.7133794	212.9584789	182.783732	1440.937316	929.2659975	57.28340774	1792.80563	106.5347869	421.323889	566.2754185	402.2910097	1229.430254
ALPK1	139.2432427	95.64063127	61.48845918	101.3924417	42.43922302	75.24837152	75.69220048	74.94520588	79.53695795	73.26611363	88.38305674	85.35326997	25.07227762	257.9673404	16.70236191	49.94317489	119.4207082	57.41006154	130.3408369	78.21381285	115.1330371	42.64602473	135.2143762	135.728789	62.17549199	60.63933003	56.87037583	46.06449659	62.68744211	65.65072454	83.37623395	29.26230657	128.9947074	101.3777667	33.77429848	73.33673942	104.8659287	96.77097325	63.93209565	81.27290719	83.81290876	102.5638909	10.83992708	105.5917799	37.52168594	26.42282086	64.62120463	32.68128125	73.62933163
ALPK3	2.282676109	2.812959743	0	1.73691549	0.382335343	0	1.56388844	2.03932533	0.26336741	0.854415319	0.761922903	2.858721961	0.338814562	1.722242616	0	1.179760037	1.126610454	0.183418727	0	0.416030919	0.369410814	0.23692236	1.517557534	0.248587526	1.898488305	1.595771843	1.053155108	1.348229168	2.662401016	2.721273556	0.490448435	1.11830471	0.18349176	3.612570753	0	3.777953243	3.656181348	1.092223174	1.113799576	0.481855181	0.5785901	3.301855643	0	2.066743023	0.50252258	0.480414925	1.185710177	0	0
ALPL	2936.662814	593.2219547	562.473816	3253.025598	1073.215306	1341.323845	1995.208871	4747.379424	3418.24562	3472.343858	6659.015691	3144.321898	1354.750028	3515.9583	475.4726723	2479.069091	3177.041482	2870.319658	2011.035818	1116.418972	6279.737571	2050.089178	2273.756453	1812.700237	3193.49464	2459.08441	1464.148889	2664.100837	4404.579427	3632.219879	5985.432701	191.2301054	1585.368807	7933.431159	736.5890898	1589.629385	3235.055733	7808.085029	265.3070589	196.9181506	3269.69531	2505.282969	82.88806308	6226.533072	733.1804436	4084.007275	4437.816764	1373.391938	7128.21722
ALPL	15.06566232	3.438061908	7.193635893	12.15840843	0	5.016558101	3.127776879	6.7977511	2.370306694	16.4474949	11.61932427	6.398092007	3.388145624	12.30173297	1.815474121	12.58410706	14.36428329	11.18854235	5.284087982	2.080154597	13.79133707	8.292282586	18.36244616	9.943501027	6.407398029	6.383087372	11.58470619	14.83052085	14.2801509	7.483502279	18.96400615	0.186384118	11.37648913	18.51442511	2.062552579	2.889023068	9.14045337	15.07267981	1.113799576	0.963710362	7.025736927	16.50927821	0.560685883	49.60183256	6.532793535	10.56912834	31.02608296	2.334377232	11.31377535
ALPL	8.217633993	4.688266239	5.138311352	5.862089779	0	8.649238106	3.127776879	6.287919768	3.950511157	7.048926384	5.714421772	6.26196239	0.847036406	7.381039782	1.815474121	5.505546838	8.731231022	8.620680168	13.21021995	4.368324654	5.91057303	0.947689438	9.864123969	6.711863193	3.559665572	4.787315529	3.949331655	17.30227433	9.923494697	6.80318389	9.8089687	0.372768237	8.807604486	11.2892836	1.031276289	1.555627806	2.65904098	6.771783681	0.44551983	1.927420724	3.802163514	13.62015453	1.401714708	42.08640339	1.507567739	5.284564172	8.102352874	5.446880209	3.950842185
ALPP	0.684802833	0.625102165	0.68510818	1.302686617	0	0.172984762	0.312777688	0.339887555	0	0.21360383	0.190480726	0.816777703	0	0.615086648	0	0	0	0.550256181	3.522725321	0.832061839	0.369410814	0	0.45526726	0.994350103	1.423866229	1.595771843	1.316443885	2.696458337	0.726109368	2.040955167	0.326965623	0.372768237	0.917458801	0.677357016	0.257819072	1.111162718	0.830950306	0.87377854	0.44551983	0.963710362	0.743901557	0.206365978	0.934476472	3.757714588	0.167507527	0.480414925	1.086900995	0	0.179583736
ALS2	0.913070444	2.812959743	1.198939316	1.73691549	0	2.42178667	1.251110752	2.71910044	2.633674104	2.136038298	2.857210886	2.586462726	0	3.690519891	0	1.179760037	0.563305227	1.467349816	0	0.20801546	1.231369381	2.606145956	1.972824794	2.734462782	5.220842839	3.191543686	1.053155108	1.348229168	0.968145824	1.700795973	2.615724987	3.354914129	1.651425841	3.386785081	0.773457217	0.888930175	6.149032267	2.402890984	0.891039661	3.533604661	2.066393214	0.412731955	0.093447647	2.442514482	1.005045159	1.441244774	1.778565265	1.29687624	2.334588564
ALS2CL	0.456535222	5.313368404	1.712770451	10.42149294	2.294012055	0.864923811	1.251110752	1.019662665	4.213878567	2.563245958	0	5.853573539	0	0.615086648	0	1.179760037	3.661483977	2.567862178	2.201703326	4.368324654	1.354506319	6.633826069	0.303511507	0.745762577	4.746220762	4.787315529	2.896176547	0.674114584	5.324802032	0.680318389	1.471345305	10.62389474	0.55047528	1.12892836	5.41420052	2.444557981	6.813792512	0.43688927	3.786918558	1.76680233	1.405147385	2.063659777	1.214819414	1.127314376	6.365286008	0.96082985	6.719024334	0	0.538751207
ALS2CR12	1.369605665	0	0.68510818	0.868457745	2.294012055	2.075817145	0.938333064	0.67977511	0.26336741	0	0.571442177	0	0.338814562	0.615086648	1.089284473	0	0.563305227	1.283931089	0	0.20801546	0.246273876	0.23692236	0	2.983050308	0	1.595771843	1.053155108	1.348229168	0.242036456	0	1.307862493	1.491072946	2.385392882	0.451571344	0.515638145	0.888930175	1.32952049	0	3.118638812	2.088039118	0.413278643	2.063659777	1.775505297	0.187885729	1.005045159	0.480414925	0.395236726	2.334377232	0.359167471
ALS2CR8	1.141338055	3.438061908	2.569155676	1.085572181	0.382335343	0.691939048	0.938333064	1.699437775	2.370306694	0	1.142884354	1.225166555	0.847036406	2.337329264	0.544642236	0	1.689915682	0.733674908	4.843747317	0.624046379	0.615684691	0.947689438	0.45526726	4.474575462	1.186555191	7.978859215	1.053155108	12.58347224	2.904437472	4.762228723	1.634828117	1.491072946	4.954277523	1.580499704	1.804733507	0.888930175	3.157611164	1.092223174	2.004839236	5.139788597	1.405147385	1.238195866	1.121371767	9.770057929	2.177597845	0.96082985	1.778565265	0.259375248	1.077502414
ALX3	0.684802833	0.312551083	0.34255409	2.388258799	2.676347398	1.383878097	0.312777688	1.019662665	1.843571873	0.21360383	0	0	0.338814562	0.984138638	0	0	0.563305227	0.917093635	0	0.416030919	1.847054072	1.184611798	0.758778767	0.497175051	0.711933114	3.191543686	0.263288777	0	0.242036456	0	1.144379682	1.304688828	0.18349176	0.677357016	0.257819072	0.222232544	1.828090674	0.218444635	0.668279745	0	0	0.412731955	0	0	0	0	0.197618363	0.518750496	0.897918678
ALYREF	21.0006202	45.00735589	26.03411085	26.92219009	3.441018083	34.76993719	37.53332255	19.03370308	31.07735443	23.28281745	13.90509298	19.33040564	7.962142216	10.82552501	8.532728369	7.471813566	8.731231022	26.59571541	24.21873658	11.8568812	13.66820013	27.00914899	16.54137712	15.16383907	45.08909724	19.14926212	18.95679194	11.45994793	13.55404154	8.844139057	26.48421549	23.11163067	8.073637445	14.22449734	18.04733507	9.778231922	34.40134268	9.174674665	4.455198303	6.745972534	8.513540042	11.35012877	1.962400592	14.46720116	12.06054191	6.245394022	22.92373008	4.150003968	18.1379573
AMBRA1	16.89180321	34.38061908	12.33194725	26.92219009	6.499700823	35.80784576	10.00888601	21.75280352	29.49714997	13.02983362	11.61932427	23.27816454	2.032887374	14.5160449	3.812495654	10.22458699	10.98445193	15.40717307	12.32953862	10.19275753	13.66820013	24.6399254	16.38962136	18.14688937	27.76539146	19.14926212	10.00497352	13.70699655	15.73236964	15.30716375	28.28252642	33.17637305	8.073637445	24.15906691	15.21132527	18.44530113	37.72514391	15.50956908	7.128317285	6.58535414	5.372622356	12.79469062	2.990324711	18.78857294	14.57315481	5.764979097	20.94754645	3.371878224	19.93379466
AMD1	19.63101454	40.63164073	8.735129299	13.46109505	4.970359453	12.45490287	9.07055295	10.53651421	20.54265801	23.71002511	8.762113384	10.61811014	4.23518203	31.36941907	1.270831885	12.9773604	7.604620567	7.336749079	6.605109977	4.992371033	8.988996483	6.870748428	8.194810682	10.6892636	12.34017398	11.1704029	3.686042878	6.965850703	11.61774989	3.061432751	8.174140583	15.84265005	13.76188201	10.16035524	6.445476809	9.111534291	24.09755888	8.51934076	13.36559491	37.42408572	32.15307841	14.65198442	3.3641153	8.830629282	6.365286008	2.402074624	2.964275442	6.484381201	14.72586633
AMDHD1	1.369605665	0	0	0.217114436	0	1.037908573	0	0.169943778	0.526734821	0	0	0.544518469	0	0.615086648	0	0	0	0.183418727	0	0.832061839	0.492547753	0.23692236	0.45526726	0	0.474622076	0	0	0	0.968145824	0	0	1.491072946	0	0	0.773457217	0	1.163330429	0	0.44551983	1.927420724	0.991868743	0.412731955	0	0	0.335015053	0	0.197618363	0.778125744	0.179583736
AMDHD2	4.337084607	21.5660247	7.022358848	39.94905627	6.882036165	19.54727812	15.01332902	13.5955022	27.6535781	8.971360853	10.28595919	14.56586904	2.710516499	9.103282398	2.178568945	7.471813566	6.478010113	9.170936349	4.403406652	12.48092758	80.65469447	36.48604338	17.75542314	3.977400411	29.18925769	12.76617474	11.32141741	5.392916674	11.13367698	7.483502279	20.59883427	18.82479595	1.284442321	9.031426882	21.14116393	15.55627806	16.95138625	5.898005142	8.464876776	4.497315023	18.10160455	6.603711286	0.373790589	7.891200635	10.21795912	11.52995819	15.4142323	1.29687624	8.799603048
AMER1	0.456535222	4.688266239	1.541493406	1.085572181	4.205688768	0	0.312777688	1.019662665	2.370306694	0	0	4.900666218	0.338814562	1.599225286	0.181547412	0	0.844957841	0.366837454	0.440340665	1.040077299	0.615684691	0.710767079	0.303511507	1.491525154	1.898488305	1.595771843	0	0.898819446	0.726109368	1.360636778	2.125276552	5.218755312	0.55047528	0.677357016	1.546914434	0	1.828090674	0.655333905	0.668279745	0.803091968	0.165311457	0.206365978	0.093447647	0.563657188	2.010090318	0.480414925	0.69166427	0	0.718334943
AMER3	0.228267611	2.187857578	0	0.651343309	0	0.518954286	0.312777688	0	0	0	0.952403629	0	0	0	0	0	0.281652614	0.366837454	0.88068133	0.20801546	0	0.947689438	0.303511507	0.745762577	0	0	0.263288777	2.247048614	0	1.020477584	0	0	0.18349176	0.451571344	0.257819072	0	0.332380123	0	0.44551983	0.642473575	0.413278643	0	0.373790589	2.818285941	0.50252258	0.480414925	0.494045907	0	0.179583736
AMFR	20.08754976	55.32154161	18.15536678	31.04736438	9.558383563	50.16558101	32.52887955	55.23172769	27.6535781	14.73866426	17.14326532	23.68655339	12.53613881	21.15898071	8.169633545	3.146026765	15.49089375	19.99264124	14.09090128	13.31298942	18.1011299	54.72906507	30.04763917	17.15253927	60.51431472	25.53234949	19.22008072	10.78583335	22.75142687	16.66780053	57.21898408	34.667446	7.156178645	17.61128242	20.10988765	18.88976621	48.52749789	11.79601028	23.83531092	23.28966708	74.22484425	20.63659777	6.541335305	14.65508689	18.25832039	16.33410744	16.10589657	16.34064063	38.2513357
AMICA1	197.2232158	205.6586123	67.48315576	121.3669699	51.2329359	119.1865011	189.5432789	83.61233853	123.2559481	220.6527562	105.9072835	181.3246501	52.51625717	274.9437319	24.69044805	193.480646	189.552209	146.1847254	181.420354	64.69280797	208.4708362	87.66127305	159.6470525	308.4971194	144.2851112	145.2152377	81.88280964	69.20909731	88.82737936	167.0181645	150.4041867	71.57150142	156.8854549	261.0082369	61.6187583	120.6722712	232.8322758	273.7111275	130.0917905	94.28299708	48.43625694	247.8455392	20.55848239	79.66354927	58.96264934	37.47236413	116.6936432	75.99694767	134.6878018
AMICA1	705.8034529	563.5296019	152.6078472	832.1996341	264.1937217	523.2789054	790.3892174	417.3819175	433.2393902	799.9463427	526.1077645	737.0057474	198.206519	632.06304	84.78264145	505.7238024	537.6748394	642.5158006	593.5792166	240.8819023	333.3316915	465.3155142	426.7371785	485.2428501	616.059455	558.520145	330.1641263	448.2861985	315.3735022	774.2023267	484.7265366	263.174375	495.0607688	701.5160831	122.9796975	424.686391	828.1250753	825.2838306	320.7742778	400.4216554	404.2691684	704.1207158	66.90851541	296.1079095	132.4984535	85.99427153	517.3648738	228.5095935	786.9359297
AMIGO1	0	8.126328147	0.68510818	3.47383098	1.147006028	4.670588577	2.502221504	1.019662665	7.374287492	0.854415319	0.380961451	2.722592344	0.169407281	1.599225286	0	0.393253346	0.281652614	0.917093635	1.321021995	2.080154597	1.600780196	8.529204945	0.303511507	1.491525154	0.949244152	4.787315529	1.053155108	0	1.21018228	0.680318389	4.087070292	5.40513943	0	1.354714032	6.961114954	0	4.154751532	1.092223174	1.113799576	0.642473575	0.413278643	0	0	0	1.842582792	0.96082985	2.074992809	0.259375248	0.359167471
AMIGO2	0.684802833	0.625102165	3.082986811	3.039602107	0.382335343	0.864923811	1.56388844	0.849718888	2.106939284	0.640811489	0.380961451	1.361296172	0	3.075433242	0.363094824	0.393253346	1.126610454	0.917093635	0	1.248092758	1.354506319	3.079990675	1.82106904	2.734462782	1.186555191	0	0.263288777	1.797638891	1.21018228	0.340159195	1.798310928	4.286834721	0.55047528	0.903142688	4.125105158	0.888930175	1.495710551	1.529112444	0.668279745	1.606183937	4.132786428	3.095489665	0.093447647	0.375771459	1.005045159	0.480414925	1.679756084	0	1.436669885
AMIGO3	1.141338055	4.375715156	2.911709766	6.730547524	1.911676713	1.729847621	4.691665319	5.778088435	6.05745044	0.640811489	2.476249435	3.539370047	0.508221844	4.305606539	0.907737061	1.966266728	0.563305227	3.301537086	1.321021995	4.160309194	6.772531597	19.19071113	5.918474381	3.231637834	7.356642182	0	1.316443885	1.123524307	3.146473928	3.401591945	6.375829655	3.541298247	0.36698352	2.935213737	3.093828868	7.111441398	4.653321716	1.747557079	2.004839236	0.321236787	0.743901557	4.540051509	0	3.00617167	3.85267311	5.284564172	5.434504976	0	2.334588564
AMMECR1	1.597873276	8.126328147	4.967034307	1.302686617	0.382335343	3.978649529	0.312777688	2.379212885	3.160408925	0.854415319	0.952403629	2.450333109	0.677629125	4.797675858	0.363094824	1.573013382	0.563305227	1.83418727	7.485791308	1.872139137	0.738821629	4.264602473	1.062290274	2.734462782	3.085043496	4.787315529	1.579732662	2.471753475	1.694255192	1.360636778	0.817414058	3.354914129	4.036818723	2.483642393	3.093828868	0.444465087	1.163330429	0.87377854	2.673118982	11.88576113	7.852294213	2.476391732	1.214819414	2.254628753	1.172552686	0	1.383328539	0.778125744	0.538751207
AMMECR1L	2.282676109	9.063981394	2.226601586	5.644975342	3.823353425	7.957299057	2.814999191	3.738763105	5.530715619	4.699284256	1.523845806	8.440036265	0.677629125	5.904831825	0.726189648	2.752773419	1.126610454	3.118118359	0	1.248092758	4.432929773	2.369223596	5.766718628	6.711863193	5.932775953	7.978859215	1.316443885	0.674114584	1.936291648	2.040955167	6.702795278	12.30135181	5.871736324	4.289927769	3.351647941	3.111255612	7.977122941	4.587337332	3.118638812	3.05174948	2.8929505	4.746417487	0.841028825	4.133486047	2.680120425	0.480414925	2.371420353	0.518750496	5.926263277
AMN	0	1.25020433	0.171277045	7.599005268	1.52934137	1.902832383	0.312777688	2.03932533	2.370306694	0.21360383	0.380961451	1.225166555	0	1.722242616	0	1.966266728	0	0.366837454	0.88068133	1.040077299	2.832149577	4.975369551	0	0	2.373110381	1.595771843	1.843021439	0	1.452218736	1.020477584	1.798310928	3.727682366	0.18349176	0.677357016	2.836009796	1.111162718	0.498570184	0	0.222759915	0	0.165311457	0.825463911	0	2.442514482	0.837537633	0.480414925	0.592855088	0	0.718334943
AMN1	36.97935297	37.50612991	16.27131928	11.50706512	1.147006028	10.37908573	19.39221665	13.76544598	11.58816606	10.89379532	7.809709755	23.41429415	2.87992378	58.92530092	3.44940083	4.719040147	18.02576727	6.786492898	22.01703326	25.16987062	8.865859545	8.292282586	17.14840013	12.67796381	12.10286294	9.574631058	13.6910164	9.212899317	23.47753623	9.184298252	8.501106206	10.06474239	11.19299737	22.80435288	8.250210316	16.66744078	27.42136011	14.4173459	20.49391219	49.79170204	25.12734148	24.14481939	4.485487066	27.80708795	11.55801933	5.284564172	8.991635506	2.075001984	6.465014484
AMOT	0	1.875306495	0.171277045	0.217114436	0	0.345969524	1.876666128	0	0	0	0	0.272259234	0	0.12301733	0	0	0	0	0	0.20801546	0.123136938	0.473844719	0	0.248587526	0	1.595771843	0	0	0	1.020477584	0.817414058	0.745536473	0.36698352	0.451571344	0	0.666697631	0.332380123	0	0.668279745	0.803091968	0.247967186	0	0.186895294	0	0.670030106	0	0.197618363	0	0
AMOTL1	0.684802833	0	0.34255409	1.302686617	0	2.248801908	0.312777688	2.03932533	0.26336741	0	0.571442177	0.136129617	0.338814562	0.12301733	0.181547412	0	0	0.550256181	0	0.416030919	0.123136938	0.473844719	3.642138081	1.242937628	2.610421419	0	0.789866331	0.674114584	0	0	0.653931247	0.372768237	0.917458801	0.677357016	0.515638145	0.222232544	0.664760245	0.43688927	0	0.803091968	30.91324248	0	0	1.127314376	0.50252258	0.480414925	1.482137721	0.778125744	0.718334943
AMPD2	153.6241021	185.9678941	23.12240108	403.1815081	102.8482071	94.10371059	173.9043945	297.4016106	323.9419148	63.86754512	160.1942903	213.1789805	34.55908536	141.4699292	7.624991308	14.55037379	165.6117368	67.86492898	71.33518775	58.45234418	204.899865	301.3652414	84.98322188	40.76835421	186.526476	105.3209416	97.68013626	37.97512158	79.87203048	59.86801823	196.9967881	155.8171229	27.52376402	171.3713251	159.0743677	135.5618517	278.8669228	100.9214213	134.1014689	73.08136912	58.43760009	102.5638909	8.503735897	84.3606925	60.80523213	108.573773	187.1445896	24.12189807	112.2398348
AMPD3	24.65290198	21.87857578	8.563852254	45.37691717	2.676347398	41.17037338	22.20721584	51.83285214	34.23776336	24.56444043	29.14355104	34.98531161	6.776291248	45.88546398	5.627969775	41.68485463	30.41848227	28.79674014	16.73294528	9.776726606	71.91197187	29.61529495	38.24244985	74.82484523	66.44709067	22.3408058	13.95430518	13.48229168	15.49033318	8.163820668	68.49929809	25.34824009	48.07484115	61.18791712	11.08622011	18.44530113	38.72228428	80.169181	18.48907296	17.6680233	49.42812568	23.31935548	4.392039419	95.44595054	8.040361274	11.04954327	29.54394524	32.16253076	98.23230341
AMPH	3.652281774	13.75224763	4.967034307	0.651343309	0	3.113725718	0.625555376	3.228931773	1.053469642	2.776849788	1.142884354	0.816777703	0.508221844	0.615086648	0	0	0.563305227	1.650768543	0.440340665	0.20801546	1.108232443	0.710767079	9.864123969	3.977400411	0.474622076	3.191543686	0	1.348229168	6.292947856	0.340159195	1.798310928	1.491072946	2.018409361	0.677357016	0.515638145	2.000092893	1.32952049	0.218444635	1.336559491	4.497315023	1.1571802	1.857293799	0.280342942	3.00617167	0.50252258	0.96082985	1.877374446	1.29687624	0.718334943
AMY2B	15.06566232	18.44051387	17.98408973	6.296318651	0	8.476253344	7.506664511	8.497188875	7.374287492	7.903341704	8.381151932	5.445184687	1.863480093	20.2978594	5.083327539	5.112293493	4.224789204	7.336749079	18.9346486	12.06489666	8.988996483	4.738447192	12.89923904	17.15253927	10.44168568	7.978859215	6.845508201	8.763489595	8.229239505	4.422069529	8.010657771	9.132821796	20.36758537	11.2892836	5.41420052	13.33395262	14.79091545	9.3931193	21.38495185	38.70903287	9.670720241	17.5411081	4.485487066	23.6736019	9.045406433	3.843319398	8.991635506	2.59375248	11.85252655
AMZ1	0	0.625102165	0.171277045	0.651343309	0	0.172984762	0	1.699437775	1.053469642	0	0.380961451	0.408388852	0	0.492069319	0	0	1.126610454	0	0	0	2.339601824	0	0	0.994350103	0	0	0.263288777	0.449409723	0	0	2.288759363	1.304688828	0	2.483642393	3.609467013	0	1.163330429	0.43688927	0	0	0.165311457	0	0.280342942	1.503085835	0.50252258	0	0.197618363	0.259375248	0
AMZ2	11.86991577	24.37898444	12.67450134	23.23124468	4.205688768	33.38605909	15.32610671	25.49156663	42.13878567	9.184964683	10.85740137	27.7704419	4.912811155	28.1709685	3.44940083	7.078560221	5.914704886	11.92221725	13.21021995	12.27291212	23.51915518	14.45226394	19.27298068	11.18643866	25.86690316	12.76617474	6.582219424	3.370572921	9.923494697	6.80318389	23.37804207	23.85716714	14.31235729	12.41821196	14.18004898	15.7785106	19.11185705	18.56779396	13.81111474	17.98926009	24.79671857	10.11193291	1.962400592	9.018515011	5.527748376	1.921659699	8.398780418	6.484381201	11.67294282
AMZ2P1	0.456535222	1.875306495	0.513831135	3.039602107	6.11736548	4.497603815	2.814999191	2.03932533	6.05745044	1.495226809	1.904807257	2.586462726	0.169407281	3.813537221	0	0.393253346	0.844957841	1.467349816	0	0.832061839	3.078423453	1.658456517	1.517557534	1.242937628	2.847732457	3.191543686	0.789866331	0.898819446	0.726109368	1.020477584	0.490448435	2.982145893	1.834917601	0.677357016	2.578190724	2.666790524	2.825231042	2.621335619	2.227599152	3.212367873	3.223573414	0.619097933	0	0.751542918	1.340060212	0	0.790473451	0.518750496	1.436669885
ANAPC1	1.141338055	16.87775846	3.082986811	2.822487671	0.764670685	8.649238106	2.502221504	3.738763105	6.320817851	4.485680426	1.33336508	7.623258562	1.185850968	2.829398583	0.726189648	1.179760037	0.844957841	3.484955813	2.642043991	1.248092758	1.108232443	4.264602473	0.91053452	3.48022536	4.983531801	12.76617474	2.63288777	0.224704861	5.324802032	2.721273556	5.721898408	15.84265005	0.73396704	1.580499704	5.929838665	3.333488155	6.647602451	2.184446349	5.123478049	3.05174948	3.884819242	1.444561844	0.841028825	2.442514482	3.517658057	1.441244774	2.667847897	1.29687624	1.975421092
ANAPC10	0.228267611	0	1.02766227	0.651343309	0	0	0	0.339887555	1.053469642	0	0	0	0	0.861121308	0	0	0.281652614	0.366837454	0	0	0.246273876	0.473844719	0.303511507	0	0.711933114	0	0.263288777	0.224704861	0	0.340159195	0.817414058	0.372768237	0	0.225785672	0.257819072	0.444465087	0.166190061	0	0	1.606183937	1.1571802	0.825463911	0	0	0	0	0.197618363	0	0.359167471
ANAPC11	25.33770481	54.07133728	40.59265968	53.41015132	17.20509041	41.86231243	95.39719482	54.04212125	50.82991022	55.53699576	55.04892974	34.30466353	10.16443687	43.42511738	17.61009897	29.10074757	20.56064079	42.36972593	51.07951716	41.18706102	33.24697329	93.34740968	43.25038971	18.14688937	129.3345158	41.49006792	71.08796978	48.08684034	35.57935903	36.39703381	46.42911851	52.93308959	16.14727489	34.7709935	17.53169692	40.00185786	58.33271151	22.93668666	23.61255101	33.89048106	84.63946604	57.57610777	3.737905889	49.2260611	17.25327523	12.01037312	63.13906691	11.41251091	46.15302007
ANAPC13	14.6091271	21.5660247	7.364912938	5.862089779	1.52934137	26.63965337	10.00888601	18.8637593	19.22582096	11.96181447	7.428748304	22.46138683	1.863480093	23.12725798	2.178568945	2.752773419	5.633052272	6.419655444	5.284087982	6.86451017	2.339601824	5.449214271	10.77465849	5.468925565	10.91630775	12.76617474	2.63288777	4.044687505	5.566838488	5.442547112	14.54997024	37.83597601	4.770785763	11.74085495	5.672019592	14.88958043	30.24659115	10.26689784	11.13799576	38.70903287	29.42543937	12.58832464	2.429638828	3.00617167	6.365286008	1.921659699	4.742840707	2.853127728	7.183349427
ANAPC15	12.09818338	8.438879229	6.337250668	5.644975342	1.147006028	8.822222868	12.19832983	16.6544902	6.320817851	8.971360853	10.66692064	14.15748019	2.202294656	10.33345569	0.907737061	1.573013382	3.379831363	8.070423987	4.843747317	3.120231896	9.481544236	5.212291911	12.74748328	5.717513091	8.305886334	11.1704029	7.108796978	5.842326396	12.58589571	7.143343085	11.60727963	12.30135181	10.82601385	10.16035524	5.41420052	4.889115961	12.79663472	8.737785395	3.564158642	8.512774864	19.75471913	9.080103018	1.401714708	20.10377305	2.177597845	1.921659699	7.80592533	2.075001984	18.1379573
ANAPC16	44.96871935	95.95318235	50.35545125	35.82388198	15.2934137	109.4993544	70.0622021	44.52526971	48.19623611	39.94391618	35.23893426	61.66671658	11.85850968	71.47306855	16.5208145	27.13448085	24.50377738	50.44014992	117.1306169	24.33780879	24.75052456	31.27375147	47.65130656	44.99434215	52.20842839	39.89429607	35.80727367	55.2773959	48.64932766	40.81910334	53.13191379	45.8504931	60.00180556	31.60999409	25.00845002	28.0013005	70.63077604	31.67447206	58.8086176	70.35085643	83.81290876	55.512448	14.48438532	68.01463404	16.75075265	12.49078804	27.86418915	15.30313963	32.68423989
ANAPC2	21.45715542	65.32317626	23.80750927	93.14209315	13.76407233	51.37647435	65.68331447	88.71065186	70.31909859	26.4868749	38.28662587	49.41505103	6.268069404	33.58373101	4.720232715	14.94362713	14.36428329	27.32939032	41.83236319	31.82636534	87.55036301	120.593481	29.74412766	13.17513886	69.05751209	39.89429607	48.44513496	17.97638891	27.59215599	29.93400912	59.99819188	86.85499912	5.688244564	30.93263707	57.23583407	43.33534602	55.83986059	20.09690641	17.82079321	7.227827715	16.69645717	20.84296375	1.68205765	27.43131649	22.27850103	22.09908654	53.15933959	8.300007937	33.40257484
ANAPC4	3.195746553	5.625919486	3.596817947	2.605373235	0.382335343	5.189542864	1.876666128	6.627807323	5.79408303	5.980907235	2.66673016	4.492277367	0.338814562	9.964403705	0.181547412	0.786506691	1.689915682	2.017605997	3.522725321	2.080154597	1.108232443	2.606145956	5.614962874	3.977400411	4.508909724	1.595771843	1.053155108	1.123524307	1.694255192	1.700795973	3.106173422	3.727682366	7.890145685	2.483642393	1.289095362	1.111162718	5.484272022	2.402890984	7.128317285	12.52823471	8.430884313	2.68275771	0.560685883	3.569828859	1.172552686	0.480414925	1.679756084	2.075001984	7.183349427
ANAPC5	33.5553388	65.32317626	28.26071244	29.52756333	24.85179726	61.75556008	42.85054325	32.79914906	41.34868344	20.29236383	15.42893878	35.39370047	5.421032998	44.65529068	4.720232715	9.83133364	22.53220909	31.36460231	30.82384656	14.14505126	12.31369381	31.51067383	18.2106904	21.12993968	42.47867582	39.89429607	30.54149813	16.40345488	30.01252055	18.3685965	43.4864279	46.22326133	13.02791497	25.73956661	32.48520312	25.11227744	76.61361825	14.85423517	23.38979109	17.34678652	30.0866852	18.77930397	4.765830008	28.18285941	18.59333545	0.96082985	22.33087499	3.89062872	24.96213926
ANAPC7	9.815507269	34.068068	10.2766227	11.28995068	5.352694795	30.27233337	12.51110752	15.46488375	12.90500311	13.45704128	9.143074835	17.28846138	2.541109218	19.55975542	2.541663769	5.112293493	9.012883636	10.82170489	17.17328594	6.032448332	6.895668535	10.42458382	12.14046027	13.67231391	17.32370578	12.76617474	7.108796978	7.639965288	9.197385329	7.483502279	14.54997024	20.50225301	14.49584905	14.22449734	7.734572171	12.2227899	27.25517005	9.174674665	12.02903542	9.155248439	7.604327027	11.76286073	1.962400592	9.957943658	6.532793535	3.362904473	7.707116148	2.334377232	15.26461753
ANGEL1	1.141338055	23.75388228	4.967034307	8.033234141	1.147006028	19.72026288	4.066109943	6.11797599	9.744594186	3.844868937	1.142884354	8.031647413	1.016443687	4.920693188	0.363094824	1.966266728	3.379831363	3.851793267	7.485791308	1.664123678	2.832149577	6.396903709	3.035115067	4.225987937	9.017819449	6.383087372	4.212620432	3.819982644	6.0509114	6.80318389	7.84717496	16.58818653	0.18349176	3.386785081	4.38292423	6.222511223	17.78233656	1.966001714	3.341398727	6.58535414	2.231704671	2.476391732	0.841028825	2.254628753	7.70534622	1.921659699	8.596398781	0.778125744	2.334588564
ANGEL2	3.424014164	10.00163464	4.967034307	3.039602107	0	4.324619053	4.066109943	3.568819328	5.530715619	5.767303405	2.66673016	2.722592344	1.185850968	8.488195749	0.726189648	0	1.971568295	3.484955813	3.522725321	1.456108218	2.339601824	1.895378877	1.214046027	6.711863193	3.085043496	4.787315529	1.579732662	6.067031258	3.388510384	5.782706307	5.721898408	4.659602957	5.321261043	4.741499113	4.125105158	2.000092893	5.151891899	3.713558793	3.786918558	9.63710362	4.546065071	4.333685531	1.68205765	6.20022907	1.340060212	0	2.371420353	0.778125744	4.489593392
ANGPT2	1.141338055	0	3.082986811	1.302686617	0.382335343	1.902832383	1.251110752	0.509831333	1.580204463	0	1.714326532	1.497425789	0.338814562	1.107155967	1.089284473	0.393253346	1.971568295	0.917093635	8.806813303	3.120231896	0.492547753	0.473844719	0.607023013	3.231637834	0.711933114	0	6.845508201	6.516440981	3.872583296	3.401591945	2.125276552	0.186384118	2.935868162	1.806285376	0.257819072	0.444465087	1.163330429	0.218444635	1.559319406	2.891131086	1.570458843	0	0.467238236	4.321371776	0.837537633	0.96082985	1.284519358	0.259375248	0.359167471
ANGPTL4	0	0	0.513831135	0.651343309	0	0	0	0	0	0	0	0	0	0.12301733	0	0	0	0.183418727	0	0.20801546	0.492547753	0	0.151755753	0.248587526	0.711933114	0	0.789866331	0.224704861	1.452218736	0.340159195	0.163482812	1.11830471	0	0	0.773457217	0.444465087	0.664760245	0.218444635	0.668279745	0	0	0.206365978	0	1.315200106	0.335015053	0	0.494045907	0	0.359167471
ANGPTL6	0	0.625102165	0.68510818	2.605373235	0	1.210893335	0.625555376	0.509831333	1.843571873	0.854415319	0.761922903	0.272259234	0	0.246034659	0	0	0.281652614	0.366837454	0	0.832061839	1.231369381	1.895378877	0.607023013	0.497175051	0.237311038	0	2.896176547	0.224704861	0.726109368	1.020477584	1.471345305	0.931920591	0	0.903142688	0.515638145	0.666697631	0.830950306	0	0.222759915	0.481855181	0.5785901	0.206365978	0	0.375771459	0.837537633	0	1.482137721	0.259375248	0.179583736
ANK1	10.72857771	38.75633424	59.94696578	15.41512497	43.96856439	79.57299057	23.77110428	47.5842577	8.164389724	10.68019149	10.09547846	19.0581464	24.90287034	7.99612643	17.61009897	18.0896539	40.83962897	24.57810942	14.97158262	33.07445809	16.37721277	85.76589417	30.50290643	51.70620534	39.8682544	31.91543686	51.07802273	22.91989586	51.31172868	47.62228723	13.24210774	38.58151248	15.22981609	11.74085495	60.32966294	19.77869639	8.808073247	11.79601028	49.00718133	16.38307615	6.695114013	11.76286073	35.69700124	5.260800423	55.27748376	48.04149248	34.28678594	73.40319519	32.86382363
ANK3	1.141338055	3.750612991	0.856385225	2.171144362	0.382335343	3.459695242	0.938333064	1.189606443	1.316837052	0	0.190480726	1.633555406	0.338814562	0.738103978	0.181547412	0	0	0.917093635	3.082384656	1.872139137	0.123136938	1.421534158	0	3.231637834	0.949244152	0	1.579732662	0.449409723	3.388510384	0	1.96179374	3.168530011	0.55047528	1.12892836	1.031276289	0.444465087	3.489991287	1.092223174	2.227599152	1.124328756	1.570458843	1.031829888	1.121371767	0.563657188	1.507567739	0.480414925	1.877374446	0.518750496	0.359167471
ANKAR	0.228267611	3.125510826	1.712770451	0.651343309	0	0.345969524	0	0	0.26336741	0.640811489	0	0.544518469	0	0.246034659	0	0	0.563305227	0	0.440340665	0.20801546	0	0	0.303511507	0.994350103	0	1.595771843	0.789866331	0.224704861	0.242036456	0	0.817414058	0.372768237	0.55047528	0	0	0	0.332380123	0.218444635	0.44551983	1.927420724	0.5785901	0	0.093447647	0.187885729	1.005045159	0	0.197618363	0	0.359167471
ANKDD1A	2.739211331	14.3773498	2.740432721	8.250348577	0	2.940740956	4.066109943	5.778088435	3.423776336	1.281622979	1.523845806	4.220018132	0.508221844	4.428623869	0.363094824	1.966266728	2.816526136	2.017605997	3.082384656	2.912216436	10.83605056	5.92305899	5.766718628	6.214688142	5.458153877	3.191543686	2.106310216	2.921163198	2.662401016	1.360636778	23.21455926	1.863841183	2.752376402	5.870427473	2.062552579	1.555627806	15.4556757	2.184446349	2.227599152	4.979170204	1.983737485	4.540051509	0.747581178	33.44365983	1.842582792	5.764979097	3.458321349	1.037500992	6.465014484
ANKDD1A	27.1638457	80.6381793	46.41607921	24.09970242	4.205688768	17.99041526	35.03110105	22.77246619	20.54265801	16.87470256	13.14317008	26.68140497	5.421032998	41.33382278	8.169633545	21.62893401	21.96890386	33.01537086	67.81246243	14.35306672	14.28388482	16.34764281	26.40550109	33.31072844	25.39228108	38.29852423	13.42772763	9.887013902	24.2036456	15.98748214	54.27629347	28.70315422	23.11996177	37.48042156	9.281486605	23.11218454	43.20941593	7.427117586	35.86434634	15.2587474	11.15852336	31.78036056	5.793754127	68.3904055	9.547929012	3.362904473	6.42259679	10.89376042	15.0850338
ANKEF1	0	1.25020433	0.856385225	0.217114436	0	2.594771432	0	0.169943778	0	0	0	0	0	0.246034659	0	0	0	0	0	0.20801546	0.246273876	0	0	0.745762577	0.474622076	1.595771843	0	0	0	0	0	0.186384118	0	0.451571344	0.773457217	0.222232544	0.166190061	0	0	0.160618394	0.495934371	0.619097933	0.093447647	0	0	0	0	0	0.179583736
ANKFY1	13.69605665	31.88021042	18.66919791	24.31681686	10.70538959	22.66100384	20.6433274	17.16432153	33.44766113	23.06921362	16.76230386	12.25166555	3.726960186	33.46071368	5.446422363	13.7638671	12.67436761	11.37196107	15.41192328	8.944664767	17.73171909	26.77222663	23.52214177	16.65536422	28.71463561	20.74503396	3.949331655	8.988194456	7.019057224	16.66780053	23.8684905	44.35942015	10.82601385	17.15971108	16.7582397	15.33404551	48.52749789	18.56779396	8.910396606	10.1189588	13.47288376	21.46206168	2.523086475	18.78857294	25.29363651	5.764979097	20.45350055	10.11563467	24.60297179
ANKH	40.63163474	103.1418572	69.36720325	42.5544295	39.76287562	111.4021868	30.65221342	44.69521348	48.72297093	13.02983362	40.0009524	34.98531161	57.09025376	44.28623869	37.94340913	10.61784033	24.22212477	41.63605102	44.47440718	52.00386493	12.9293785	45.25217068	22.763363	40.51976669	26.57883627	65.42664556	51.07802273	48.3115452	36.78954131	85.37995782	50.35270599	76.97664085	38.53326962	30.25528005	59.81402479	30.22362594	54.34415004	12.23289955	52.57133998	29.71440283	26.0365545	41.89229347	30.65082829	40.20754609	67.17051814	32.66821488	38.53558074	58.61880605	21.72963202
ANKIB1	2.51094372	8.438879229	6.165973623	3.039602107	0	2.075817145	0.938333064	3.058987995	3.423776336	4.058472767	1.523845806	1.633555406	0.677629125	5.412762507	1.089284473	0.786506691	1.408263068	2.751280905	2.201703326	2.288170057	2.339601824	0.710767079	3.490382327	5.468925565	3.559665572	1.595771843	0.789866331	1.57293403	1.694255192	1.700795973	3.433139045	6.896212377	4.954277523	4.064142097	2.062552579	2.222325437	8.309503063	1.966001714	3.118638812	11.88576113	6.364491099	0.825463911	1.214819414	2.254628753	1.842582792	0.480414925	2.173801991	2.59375248	3.591674714
ANKK1	0.456535222	2.500408661	0.513831135	2.388258799	0	0	1.876666128	0.509831333	1.843571873	0	0.952403629	0.408388852	0	0.615086648	0	0.393253346	0	0.183418727	0.440340665	0.624046379	0.738821629	2.369223596	0.151755753	0	0.474622076	1.595771843	1.843021439	0.224704861	1.21018228	0.340159195	0.98089687	1.11830471	0.18349176	0.225785672	1.289095362	0.666697631	1.163330429	0	0.222759915	0.321236787	0.082655729	1.031829888	0	1.315200106	1.507567739	0	0.889282632	0	0.359167471
ANKLE1	4.108816996	1.875306495	4.624480217	4.559403161	0.764670685	3.113725718	4.378887631	6.7977511	6.847552672	1.708830639	0.952403629	3.130981195	0.847036406	6.888970463	0.726189648	1.179760037	1.408263068	3.301537086	6.605109977	2.496185517	5.294888339	4.738447192	2.579847807	5.468925565	6.407398029	4.787315529	2.369598993	2.247048614	4.598692664	2.381114362	8.174140583	2.609377656	2.935868162	4.967284785	1.546914434	6.00027868	9.306643431	1.747557079	0.668279745	2.891131086	1.901081757	3.508221621	1.121371767	11.83680095	1.842582792	0.96082985	3.260702986	1.037500992	5.028344599
ANKLE2	20.31581737	41.2567429	14.38727179	27.5735334	13.38173699	38.57560195	22.51999353	24.30196018	31.86745666	29.69093235	18.28614967	26.54527535	5.251625717	35.18295629	3.267853418	14.94362713	9.857841476	19.99264124	30.82384656	10.40077299	13.54506319	15.63687573	19.12122492	19.14123948	34.8847226	20.74503396	14.48088273	7.864670149	17.66866129	11.56541261	23.21455926	27.95761774	16.33076665	21.44963884	19.33643043	25.11227744	39.55323458	25.99491155	17.37527338	12.6888531	15.70458843	15.27108235	3.831353536	18.60068721	15.91321502	8.167053721	14.22852212	4.668754464	24.78255552
ANKMY1	2.282676109	26.8793931	6.165973623	14.11243836	1.147006028	5.016558101	10.3216637	12.0660082	12.11490088	3.417661277	1.142884354	7.895517796	1.524665531	10.70250768	0.363094824	1.966266728	2.534873522	5.319143082	5.284087982	4.992371033	6.649394659	21.55993472	5.918474381	5.468925565	17.79832786	11.1704029	5.265775539	3.370572921	5.808874944	6.463024696	8.82807183	17.70649124	2.201901121	8.579855538	10.57058197	5.333581049	13.62758502	7.208672951	5.346237964	2.088039118	5.124655171	4.952783464	0.747581178	7.515429176	6.365286008	1.441244774	13.14162112	1.29687624	5.567095806
ANKMY2	0.684802833	3.438061908	1.198939316	0.651343309	0	4.843573339	1.56388844	1.35955022	2.370306694	1.495226809	0.952403629	2.314203492	0.508221844	1.968277275	0.544642236	0	0.563305227	0.733674908	0.88068133	1.248092758	0.246273876	0.710767079	1.214046027	0.497175051	2.610421419	3.191543686	1.053155108	0.224704861	0.484072912	1.360636778	1.798310928	2.609377656	0.73396704	0.677357016	3.093828868	0.888930175	2.991421103	0.218444635	0.891039661	5.139788597	1.983737485	0.206365978	0	0.187885729	0.50252258	0.480414925	0.988091814	0.518750496	1.795837357
ANKRA2	1.369605665	5.938470569	3.768094992	1.954029926	0.382335343	3.459695242	1.251110752	2.889044218	4.740613388	3.631265107	1.714326532	2.858721961	0.508221844	4.05957188	0.907737061	1.573013382	1.971568295	0.917093635	2.201703326	2.080154597	0.738821629	1.184611798	3.186870821	3.48022536	3.79697661	6.383087372	1.843021439	4.269392367	1.21018228	1.360636778	2.615724987	1.863841183	3.302851682	1.580499704	1.031276289	1.555627806	3.656181348	1.310667809	2.673118982	12.84947149	4.546065071	1.031829888	0.654133531	4.321371776	2.010090318	0	1.976183628	0.259375248	2.693756035
ANKRD10	8.217633993	60.32235894	8.221298164	18.45472708	0.764670685	22.8339886	15.95166208	20.90308463	35.55460041	15.59307958	9.143074835	11.43488784	3.896367467	38.5044242	2.178568945	10.22458699	10.98445193	6.603074171	6.164769312	6.032448332	18.96308847	19.19071113	15.9343541	18.89265195	18.74757201	7.978859215	3.686042878	2.921163198	9.923494697	4.422069529	20.92579989	38.7678966	12.84442321	9.93456957	15.98478249	9.333766835	23.43279864	12.45134419	18.26631304	23.93214066	23.7221941	13.00105659	1.868952944	10.70948658	7.035316114	1.921659699	5.039268251	1.815626736	19.39504345
ANKRD11	183.2988916	259.7299496	158.2599896	281.1631949	32.49850411	153.7834535	180.7855036	212.4297219	195.4186185	70.06205618	156.5751566	167.5755587	27.9522014	149.5890729	60.81838306	81.79669589	83.93247886	141.5992572	285.7810917	89.86267859	213.7657246	202.0947727	226.7230955	157.6044913	175.8474792	189.8968493	111.6344414	124.7111981	123.9226655	165.3173685	195.5254427	141.2791617	117.2512347	206.3681043	111.3778393	170.6745936	252.1103229	177.1585989	83.98048801	70.02961964	63.72756672	100.7065971	31.95909535	261.1611639	85.59634606	110.9758476	219.6528102	41.24066444	146.5403283
ANKRD12	33.32707119	76.57501523	47.27246444	23.44835911	0.382335343	35.98083052	27.52443654	47.5842577	37.39817228	12.1754183	19.42903402	33.89627468	7.453920372	118.9577578	10.16665508	12.58410706	25.06708261	20.17605997	39.63065986	24.96185517	17.97799297	13.26765214	35.05557903	51.70620534	22.54454862	20.74503396	11.84799496	13.70699655	26.62401016	16.66780053	33.6774592	31.49891599	70.46083589	27.32006632	11.60185826	14.44511534	53.51319973	27.96091326	94.45020403	202.0579392	43.22894604	32.19309252	7.943050013	38.89234599	10.88798922	9.608298495	14.92018639	12.19063666	28.91298144
ANKRD13A	81.94807231	78.45032172	24.49261745	89.66826217	18.35209644	70.57778294	45.97832013	87.86093297	130.3668682	56.17780725	51.0488345	72.42095634	10.842066	154.7558008	9.622012842	62.9205353	61.68192238	36.86716412	38.74997853	28.29010252	43.95988691	45.7260154	83.76917586	73.5819076	61.46355887	39.89429607	27.64532158	21.12225697	41.87230689	33.33560106	104.3020338	66.53913023	66.2405254	84.44384135	46.40743303	58.44715899	155.3877073	89.99918957	50.34374083	80.95167041	92.07848161	61.49706135	12.42853708	90.7488073	42.37940421	18.73618207	29.14870851	24.90002381	103.4402317
ANKRD13B	0	3.125510826	1.884047496	0.651343309	0	1.037908573	0.312777688	0.339887555	1.580204463	0.854415319	0	1.90581464	0	0.369051989	0.181547412	1.179760037	0.281652614	1.283931089	1.321021995	0.20801546	0.985095505	1.421534158	0.151755753	0	0	4.787315529	1.053155108	0.898819446	1.452218736	1.020477584	1.307862493	1.304688828	0.18349176	0.677357016	1.546914434	1.333395262	0.830950306	0	0	0.481855181	0.082655729	0	0.280342942	1.878857294	1.675075265	0	3.161893804	0	0.538751207
ANKRD13C	0.913070444	4.063164073	1.541493406	2.171144362	0.764670685	1.210893335	0	3.39887555	5.79408303	1.068019149	0	2.178073875	0.338814562	3.813537221	0.181547412	0	0.281652614	1.467349816	1.321021995	0.624046379	3.817245082	0.947689438	2.428092054	1.988700205	1.186555191	1.595771843	0.263288777	0.449409723	0.484072912	0	1.471345305	2.795761774	1.651425841	0.903142688	1.804733507	0.888930175	1.661900613	2.402890984	3.564158642	3.05174948	2.727639042	0.619097933	0.373790589	0.187885729	1.675075265	0.480414925	0.69166427	2.075001984	1.436669885
ANKRD13D	832.9485122	1080.489092	366.3615994	2515.270744	477.9191781	927.3713097	1141.638561	1780.670901	1593.109466	886.6694976	1124.026763	1347.138692	289.0088217	1173.954377	223.8479591	1208.467531	713.7077229	608.3999174	908.8631329	663.7773319	1997.034863	2037.058448	1126.786469	395.0055783	1412.71261	884.057601	1046.572888	537.2693236	631.9571867	1069.800667	1220.072223	1059.407328	200.0060185	1097.318366	579.8350938	1340.728936	1197.565582	934.506148	484.9483353	363.3188065	555.2811845	1035.750842	51.39620597	965.9205349	559.1401236	709.0924289	1237.18976	184.4158013	978.1926082
ANKRD16	1.141338055	6.876123816	3.082986811	5.862089779	0	4.843573339	7.819442199	2.03932533	6.320817851	2.349642128	3.428653063	4.900666218	0	3.690519891	0.544642236	0.393253346	1.689915682	2.751280905	11.88919796	2.288170057	2.832149577	2.843068315	2.579847807	4.474575462	2.373110381	6.383087372	3.159465324	6.516440981	3.388510384	5.102387918	4.250553103	5.591523549	2.568884642	4.741499113	3.351647941	3.555720699	4.985701838	1.310667809	2.004839236	5.139788597	2.810294771	1.650927821	0.841028825	7.327543447	1.842582792	0.480414925	3.655939711	0.518750496	1.795837357
ANKRD17	23.73983153	42.19439615	21.58090768	12.37552287	2.294012055	26.81263813	11.25999677	14.10533353	17.90898391	9.825776172	18.4766304	21.3723499	4.912811155	23.12725798	5.991064599	12.58410706	13.23767284	21.0931536	57.24428647	8.736649308	13.29878932	8.529204945	18.66595766	31.81920329	19.69681616	20.74503396	10.2682623	11.23524307	16.94255192	25.17178039	25.176353	24.97547185	23.30345354	29.35213737	12.63313455	16.44520823	49.3584482	24.02890984	15.14767423	22.32595672	9.009474413	16.30291224	5.04617295	17.09760138	6.700301061	7.206223871	19.26779037	12.19063666	22.08879949
ANKRD18A	0	2.500408661	0.68510818	0	0	0.691939048	0	0.67977511	0	0	0	0.136129617	0	0	0	0	0	0	0.88068133	0.624046379	0	0	0	0	0	0	0.526577554	0	0	0	0	0	0.55047528	0.225785672	0.257819072	0.222232544	0	0	0.222759915	1.76680233	0.413278643	0	0	0	0.50252258	0	0.197618363	0	0.359167471
ANKRD19P	2.739211331	15.31500305	3.939372037	3.039602107	0.382335343	4.151634291	7.193886823	3.908706883	1.843571873	0.21360383	2.66673016	2.858721961	0.677629125	4.920693188	1.452379297	0	1.126610454	1.467349816	2.201703326	0.832061839	0.985095505	1.658456517	1.82106904	2.485875257	5.458153877	1.595771843	2.369598993	4.494097228	3.63054684	2.721273556	2.615724987	1.677457065	2.018409361	3.612570753	3.867286086	2.444557981	3.98856147	0.655333905	4.232438388	5.300406991	8.100261399	2.270025754	0.841028825	6.20022907	1.675075265	1.921659699	23.41777599	0.518750496	4.310009656
ANKRD2	1.826140887	0	0.171277045	0.217114436	0.382335343	0	0	0.67977511	0	0.21360383	0	0.408388852	0	0.738103978	0	0	0	0	0.440340665	0	0	0.473844719	0	0.745762577	0.237311038	1.595771843	1.316443885	0	0	0	0.326965623	0	0.18349176	0.451571344	0	0.888930175	0.664760245	0.218444635	0	0	0	0.206365978	0	0.375771459	0.335015053	1.441244774	0.296427544	0	0
ANKRD20A5P	0.228267611	0.625102165	1.370216361	0.434228872	0	0.518954286	0	0.169943778	0	0	0	0.544518469	0	0.615086648	0.181547412	0	0	0	0	0.20801546	0	0	0.151755753	0.745762577	0	3.191543686	0.789866331	0.224704861	0.484072912	0	0	0.186384118	0.36698352	0.225785672	0.515638145	0.222232544	0.498570184	0	0.44551983	0.963710362	0.165311457	0	0.093447647	0.375771459	0.335015053	0	0.592855088	0	0
ANKRD20A8P	0	0	0	0	0	0	0.938333064	0	0	0.21360383	0	0.136129617	0	0.246034659	0	0	0.281652614	0.183418727	0	0	0	0.473844719	0.607023013	0.497175051	0.237311038	0	0.263288777	0.449409723	0	0.340159195	0.326965623	0.745536473	0.36698352	0	0	0.222232544	0.498570184	0.43688927	0	0.321236787	0.082655729	0	0.280342942	1.315200106	0.335015053	0	0.395236726	0	0.538751207
ANKRD20A9P	52.50155051	81.57583255	56.35014783	41.46885732	10.70538959	29.2344248	37.84610024	27.70083573	30.55061961	26.4868749	34.47701136	34.71305238	7.792734935	75.16358845	16.33926709	17.69640055	37.178145	31.73143977	96.43460567	40.35499918	34.97089043	28.19376079	56.90840751	122.0564751	33.46085637	46.27738344	42.38949309	82.91609386	64.62373376	56.80658548	52.64146536	33.73552541	88.99350366	69.76777266	28.10227889	41.33525313	89.57644302	22.28135276	40.31954464	78.06053932	44.79940488	70.78353034	19.62400592	137.7202397	35.00907305	38.91360891	58.79146293	14.78438914	29.81090012
ANKRD22	15.52219754	3.750612991	13.87344065	13.24398061	5.735030138	13.83878097	33.46721261	6.457863545	63.47154592	35.45823575	13.52413153	8.848425116	6.098662123	241.4830182	35.76484018	57.8082418	19.43403034	17.05794161	133.8635622	91.94283319	14.89956951	6.396903709	22.00458424	74.82484523	23.25648174	4.787315529	5.002486762	46.51390631	4.114619752	26.53241717	48.55439506	0.931920591	209.7310818	11.2892836	1.031276289	14.66734788	11.96568441	63.13049948	42.10162396	13.49194507	67.36441878	144.8689163	5.419963539	79.47566354	0.837537633	1.441244774	7.11426106	38.64691196	80.09434611
ANKRD23	0.913070444	0.937653248	2.911709766	6.079204215	0.764670685	2.075817145	1.251110752	3.568819328	3.423776336	0.640811489	0.952403629	2.041944258	0.847036406	2.460346594	0.363094824	0.393253346	1.689915682	1.283931089	0	1.664123678	3.570971206	6.159981349	1.36580178	1.74011268	2.847732457	6.383087372	0.789866331	0.674114584	1.452218736	2.721273556	4.577518727	4.473218839	0.73396704	1.806285376	4.38292423	1.77786035	4.154751532	2.184446349	2.227599152	1.284947149	0.909213014	2.063659777	0.373790589	1.503085835	1.340060212	0.96082985	3.260702986	0.259375248	0.538751207
ANKRD24	0.228267611	3.125510826	0.34255409	1.085572181	1.911676713	1.037908573	2.189443816	0.509831333	1.580204463	0.21360383	0.380961451	2.586462726	0.338814562	0.615086648	0.544642236	0.393253346	0.281652614	0	3.522725321	0.624046379	0.738821629	2.606145956	1.82106904	0	0.711933114	6.383087372	2.369598993	1.123524307	0.484072912	1.020477584	0.817414058	1.491072946	0.18349176	1.580499704	0.257819072	0.444465087	1.495710551	0	0.222759915	0	0.330622914	0	0.280342942	0.563657188	0.335015053	0.480414925	1.778565265	0	0.359167471
ANKRD26	1.141338055	0.937653248	5.309588397	0.868457745	0	3.632680004	0.938333064	4.248594438	1.053469642	0.854415319	0.761922903	1.633555406	0.169407281	2.583363924	0.181547412	0.393253346	0.844957841	1.283931089	0	0.20801546	0.615684691	0.473844719	0.607023013	0.745762577	1.661177267	4.787315529	0.526577554	0.224704861	0.968145824	1.360636778	2.288759363	2.050225301	0.917458801	0.903142688	0.773457217	1.111162718	5.151891899	0.655333905	3.564158642	11.40390595	1.570458843	0.619097933	0.654133531	0.751542918	0.837537633	0	1.086900995	0.518750496	0.179583736
ANKRD27	9.587239658	12.81459439	7.193635893	13.24398061	0.382335343	17.64444574	8.132219886	13.93538976	12.90500311	11.10739915	8.000190481	12.93231363	1.35525825	15.86923553	3.086306006	7.078560221	6.759662727	12.65589216	8.366472638	5.616417412	11.82114606	10.42458382	14.41679657	21.87570226	20.17143824	12.76617474	3.949331655	3.370572921	9.681458241	5.442547112	15.3673843	20.87502125	9.908555046	14.67606868	11.08622011	13.11172008	23.5989887	14.85423517	5.123478049	8.030919683	8.926818684	7.429175196	1.308267061	15.21874408	5.862763429	1.441244774	7.11426106	3.631253472	16.52170368
ANKRD28	4.337084607	5.000817321	3.254263856	1.302686617	6.11736548	3.459695242	1.876666128	4.928369548	10.27132901	4.272076597	0.761922903	3.539370047	1.185850968	11.07155967	0.363094824	2.752773419	1.408263068	1.100512362	3.082384656	1.248092758	1.354506319	1.421534158	7.132520408	6.960450719	2.373110381	1.595771843	1.053155108	0.449409723	4.598692664	0.680318389	3.433139045	5.777907667	17.79870073	5.418856129	2.320371651	5.555813592	4.653321716	9.3931193	4.009678473	9.476485226	5.868556728	1.650927821	0.747581178	2.442514482	1.842582792	2.402074624	0.395236726	1.556251488	3.232507242
ANKRD30BL	2955.609026	2852.028628	1605.379743	986.3508839	2914.924651	642.4654065	2005.217757	1870.231271	734.0049729	1877.577664	1408.033525	1404.040872	476.2038674	1050.198944	924.257875	850.6069865	7022.444615	1586.38857	3998.73358	1092.913225	558.4260144	529.7583961	1299.939783	1602.643778	2344.395746	2457.488638	1379.106614	6824.061936	4047.81769	10196.61201	5613.83627	1955.169401	4382.333707	2391.296053	3129.66572	432.9089951	2100.642374	1585.908049	3187.694386	4057.702479	1047.000114	2412.418279	3567.08359	6327.427709	1546.7645	2150.817618	2377.250095	1567.404624	1954.589379
ANKRD30BL	0	0	2.055324541	3.908059852	0.382335343	7.611329533	0.312777688	7.47752621	1.580204463	1.495226809	0	12.38779516	0.338814562	2.952415913	0.726189648	0.393253346	9.857841476	1.83418727	3.522725321	0.832061839	9.235270359	1.184611798	0.303511507	0.497175051	0.949244152	0	0.526577554	1.123524307	2.904437472	16.66780053	33.6774592	11.1830471	0.18349176	3.612570753	2.578190724	1.111162718	2.492850919	0.43688927	1.782079321	1.445565543	0.495934371	0.825463911	0.560685883	4.133486047	2.177597845	0	0.296427544	0.259375248	0.718334943
ANKRD30BP2	1.369605665	1.562755413	1.541493406	0.651343309	0	0.518954286	0.938333064	0.509831333	0.26336741	0.640811489	0.380961451	1.497425789	0.338814562	1.845259945	0.181547412	0	0.563305227	0.366837454	6.164769312	1.248092758	0.123136938	0.473844719	0.91053452	8.949150924	0.474622076	0	0.526577554	4.044687505	2.178328104	2.381114362	0.98089687	0.186384118	3.302851682	0.903142688	0	1.333395262	1.163330429	0.87377854	1.113799576	1.76680233	0.5785901	2.063659777	0.934476472	4.133486047	0.50252258	0	1.086900995	0	0.897918678
ANKRD32	1.826140887	5.938470569	6.337250668	2.171144362	0	0.864923811	1.56388844	3.058987995	1.053469642	1.495226809	1.142884354	0.680648086	0.847036406	6.396901144	0.544642236	0.786506691	3.09817875	1.467349816	0.88068133	0	1.108232443	1.184611798	3.035115067	1.988700205	0.711933114	0	0	0.898819446	0.968145824	0	1.144379682	1.863841183	6.972686885	1.354714032	0	1.333395262	1.32952049	1.747557079	9.578676352	17.8286417	6.033868185	1.444561844	0.560685883	1.315200106	0.837537633	1.441244774	0.592855088	1.29687624	2.873339771
ANKRD33B	0.684802833	0	1.370216361	4.342288725	0	2.075817145	2.814999191	1.699437775	2.106939284	1.068019149	2.476249435	3.403240429	1.35525825	3.93655455	0.363094824	11.01109368	2.253220909	2.934699632	0	0.832061839	11.82114606	3.553835394	4.097405341	4.474575462	3.322354534	3.191543686	1.316443885	0.674114584	1.452218736	4.081910334	4.741001538	5.777907667	3.302851682	0.903142688	0.773457217	2.666790524	2.65904098	7.864006856	0.891039661	0.803091968	1.570458843	1.031829888	0.373790589	2.818285941	1.675075265	0.96082985	2.86546626	2.075001984	10.95460788
ANKRD34A	0.456535222	2.500408661	1.198939316	3.47383098	0.764670685	1.037908573	4.691665319	6.457863545	0.790102231	0	0.380961451	1.90581464	0.677629125	2.460346594	0	1.573013382	0.281652614	0.550256181	0	2.288170057	3.94038202	3.079990675	1.517557534	0.248587526	2.135799343	3.191543686	3.159465324	0.674114584	1.452218736	2.381114362	4.087070292	2.050225301	0.917458801	1.12892836	2.062552579	2.222325437	1.828090674	1.092223174	1.782079321	0.642473575	0.330622914	0.206365978	0.093447647	0.375771459	1.005045159	0.480414925	0.592855088	0.518750496	0.538751207
ANKRD34B	0	0	0.171277045	0.651343309	0	2.767756194	0	3.39887555	0.790102231	0.854415319	0.952403629	1.361296172	0	2.952415913	0.181547412	0	0	0.366837454	0	0.624046379	1.600780196	0.947689438	1.517557534	2.983050308	0	0	0.526577554	4.044687505	0	0	3.760104668	0.745536473	4.770785763	0.225785672	0.257819072	0	0.166190061	3.276669523	0.222759915	0.803091968	15.6219327	0.619097933	0	15.78240127	0	0	0.296427544	0.518750496	8.260851841
ANKRD35	2.054408498	0.312551083	0.34255409	1.085572181	0.764670685	2.42178667	3.440554567	1.699437775	1.053469642	4.912888086	2.476249435	0	1.35525825	0.369051989	0	0	0.563305227	1.100512362	0.440340665	0.832061839	0.369410814	1.184611798	0.91053452	0.745762577	0.474622076	6.383087372	1.579732662	0.674114584	1.452218736	0.340159195	0.653931247	1.491072946	0.55047528	0.451571344	0.257819072	0.444465087	0.664760245	0.218444635	0	0.321236787	0.413278643	0	0	0.751542918	0.50252258	0	1.877374446	0	0.179583736
ANKRD36	1.141338055	13.43969655	17.98408973	2.822487671	0	6.227451436	2.189443816	1.019662665	1.843571873	0.42720766	0	1.769685023	0.169407281	1.599225286	0	1.573013382	1.126610454	1.283931089	1.321021995	0.416030919	0.123136938	0.710767079	1.36580178	9.694913501	0.237311038	1.595771843	1.053155108	0.898819446	2.904437472	0.680318389	2.779207798	3.541298247	0.917458801	2.25785672	3.609467013	1.555627806	4.653321716	0.218444635	3.341398727	8.512774864	0.909213014	0.412731955	2.803429417	2.254628753	6.365286008	0	3.063084623	0.518750496	0.359167471
ANKRD36B	0.913070444	11.25183897	22.77984699	0.868457745	1.147006028	3.805664767	2.189443816	1.189606443	2.370306694	1.068019149	0.952403629	2.314203492	0.169407281	4.05957188	0.544642236	1.573013382	0	0.733674908	1.321021995	2.912216436	0.246273876	0.710767079	1.82106904	9.19773845	0.949244152	6.383087372	0.789866331	5.617621535	4.114619752	1.360636778	2.288759363	4.473218839	2.385392882	1.580499704	2.836009796	1.111162718	5.484272022	0	5.123478049	12.20699792	1.239835928	1.238195866	2.242743533	4.885028964	4.187688163	1.441244774	3.853558074	2.075001984	1.795837357
ANKRD36BP1	0.684802833	0.937653248	0.513831135	0.217114436	0	0.172984762	0	0.169943778	0.26336741	0	0	0.272259234	0	0.492069319	0	0	0.563305227	0	0	0.416030919	0.246273876	0	0.758778767	3.231637834	0.474622076	0	0	1.123524307	0.726109368	1.020477584	0.98089687	0.745536473	1.100950561	0.225785672	0.257819072	0	0.997140368	0.655333905	0.222759915	1.76680233	0.330622914	0	0.467238236	2.442514482	0.167507527	0.480414925	0.494045907	0.259375248	1.077502414
ANKRD36BP2	0	0	2.055324541	1.085572181	0	0	0.625555376	0.509831333	0	0	0	0	0.169407281	0.12301733	0.726189648	0	0.281652614	0	0	0.20801546	0	0	0.151755753	0.248587526	0	0	0	0.224704861	0.726109368	0	0.653931247	0.372768237	0.917458801	0.225785672	0	0	0	0.43688927	1.336559491	0.481855181	1.074524471	0.206365978	0.560685883	0.563657188	0	0	0.296427544	0.518750496	0.359167471
ANKRD37	0.228267611	0.312551083	0.856385225	0.434228872	0.382335343	1.037908573	1.56388844	0.67977511	0.790102231	1.068019149	0.571442177	0	0.338814562	0.861121308	0.181547412	0.786506691	0	1.100512362	0	0.20801546	0.369410814	0.710767079	0.45526726	0	0	0	0	0.449409723	0.242036456	0.340159195	1.144379682	1.491072946	0.55047528	0.903142688	0	0.666697631	0.830950306	0.43688927	0.891039661	0.642473575	0.826557286	0	0	0.187885729	0	0	0.197618363	0	0.359167471
ANKRD39	3.424014164	6.876123816	3.254263856	4.776517597	0.382335343	8.13028382	2.502221504	5.098313325	4.477245978	4.699284256	2.476249435	2.858721961	0.847036406	1.968277275	0.907737061	1.573013382	0.844957841	1.283931089	2.642043991	1.248092758	2.709012639	4.975369551	1.517557534	1.988700205	7.119331144	4.787315529	0.789866331	0.898819446	3.146473928	1.700795973	4.577518727	6.709828258	0.36698352	2.25785672	3.093828868	3.333488155	4.487131654	1.092223174	1.559319406	1.445565543	4.380753614	2.889123688	0.747581178	2.254628753	2.847627951	0	4.545222344	0	2.334588564
ANKRD40	4.337084607	15.00245196	3.596817947	4.125174289	2.676347398	11.93594859	5.629998383	5.098313325	4.477245978	4.699284256	3.428653063	6.942610476	0.338814562	8.11914376	1.633926709	1.573013382	2.253220909	4.218630721	13.65056062	4.368324654	3.078423453	1.184611798	3.338626574	8.949150924	8.068575296	7.978859215	3.949331655	11.23524307	4.598692664	6.463024696	8.82807183	8.200901204	4.954277523	9.031426882	5.156381447	6.444743767	15.12329558	3.932003428	3.118638812	4.657933416	3.223573414	6.19097933	0.654133531	13.71565825	4.020180637	1.921659699	5.138077432	1.037500992	5.028344599
ANKRD42	0	0	0.34255409	0.434228872	0	0	0	0.67977511	0	0	0.190480726	0	0.169407281	0.984138638	0	0	0.563305227	0.733674908	0.440340665	0.20801546	0.738821629	0	0.151755753	0.248587526	1.186555191	1.595771843	1.316443885	0.224704861	0	0	0.326965623	1.677457065	0	0.225785672	0.515638145	0.222232544	1.32952049	0.43688927	0	0.481855181	0.661245828	1.031829888	0	0.751542918	0.335015053	0.480414925	0.296427544	0.259375248	0.538751207
ANKRD44	57.52343795	38.75633424	109.9598629	22.1456725	15.67574904	27.15860765	29.08832498	31.77948639	39.50511157	24.3508366	21.52432201	25.72849765	5.421032998	74.17944981	30.49996523	16.51664052	35.48822931	16.50768543	72.21586908	15.80917494	13.17565238	13.74149686	23.37038602	39.52541658	32.74892326	51.06469897	16.0606154	55.50210077	32.91695802	72.79406762	44.63080758	28.70315422	59.45133028	48.99549083	14.69568713	29.55692831	59.32985187	41.06759136	38.09194549	157.4060258	36.61648775	49.11510269	18.22229121	261.7248211	16.58324513	9.608298495	37.74510729	12.9687624	32.68423989
ANKRD45	0.684802833	0	1.541493406	0.434228872	0	3.113725718	0.938333064	0.169943778	0	0.21360383	0.190480726	0.95290732	0	0.492069319	0.181547412	0.393253346	0	0.366837454	3.963065986	0.416030919	0.123136938	0.23692236	0.303511507	3.728812885	0	0	0.789866331	1.57293403	0.726109368	0	0.653931247	0.186384118	1.284442321	0.677357016	0.257819072	0.888930175	1.828090674	0.655333905	0.668279745	0.803091968	0.082655729	0.412731955	0.280342942	2.818285941	0.167507527	0.480414925	0.395236726	0	0.179583736
ANKRD46	0.228267611	3.750612991	0.171277045	1.302686617	0	0.864923811	1.251110752	0.849718888	1.580204463	1.068019149	0.190480726	0	0.169407281	1.599225286	0	0	0	0.183418727	0	0.20801546	0.861958567	0	0.45526726	0.497175051	0.237311038	0	0.263288777	0.674114584	0.484072912	0	0.98089687	2.236609419	0.36698352	0.225785672	0.257819072	0.222232544	0.498570184	0.87377854	0.222759915	2.409275905	0.5785901	0.206365978	0.186895294	0	0	0	0.296427544	0.778125744	0.718334943
ANKRD49	3.195746553	3.438061908	10.61917679	1.73691549	0	4.670588577	4.378887631	3.738763105	3.687143746	1.495226809	2.476249435	2.858721961	1.524665531	10.70250768	1.089284473	0.786506691	1.408263068	0.550256181	2.201703326	2.496185517	1.477643258	0.947689438	3.793893834	1.988700205	2.847732457	0	0.526577554	0.674114584	1.21018228	0.340159195	1.798310928	3.354914129	8.991096246	0.903142688	1.031276289	0.888930175	2.991421103	3.932003428	10.69247593	23.77152226	8.430884313	4.540051509	0.934476472	0.563657188	1.172552686	0.480414925	1.284519358	0.259375248	4.130425921
ANKRD50	2.51094372	1.25020433	0	0.651343309	0.382335343	1.556862859	3.753332255	1.35955022	2.633674104	2.136038298	0.380961451	0.272259234	0.677629125	1.845259945	0.544642236	0.393253346	1.408263068	0.733674908	0	0.20801546	0.615684691	0	0.91053452	1.491525154	2.847732457	1.595771843	1.053155108	1.348229168	0.484072912	0.340159195	0.817414058	0.745536473	1.467934081	3.160999409	1.546914434	0.888930175	2.991421103	0.87377854	0.44551983	4.657933416	0.413278643	1.238195866	0.934476472	1.503085835	0.167507527	0	0.69166427	1.29687624	2.334588564
ANKRD52	16.43526799	62.19766543	25.17772563	59.9235844	5.352694795	42.20828196	25.33499272	32.28931773	31.34072184	11.53460681	17.52422677	32.80723774	5.082218436	23.25027531	2.541663769	6.29205353	9.294536249	17.97503524	21.57669259	16.84925224	14.89956951	46.67370484	19.42473643	20.63276463	42.71598686	41.49006792	22.37954604	11.01053821	17.66866129	21.43002925	45.93867008	49.39179135	4.954277523	26.41692363	28.87573611	30.44585849	51.68510905	9.83000857	20.93943202	9.476485226	5.703245271	22.90662352	1.962400592	22.73417326	29.31381714	1.441244774	32.01417477	6.225005953	23.70505311
ANKRD55	8.674169214	2.500408661	0.68510818	3.47383098	0	10.55207049	7.506664511	6.11797599	7.901022313	14.09785277	8.952594109	8.440036265	9.317400466	4.920693188	1.815474121	24.77496077	1.971568295	8.253842714	3.963065986	1.872139137	4.679203649	3.553835394	14.87206383	10.6892636	6.882020105	15.95771843	2.106310216	15.50463544	6.777020768	7.483502279	9.972451511	4.659602957	5.321261043	10.61192659	3.351647941	6.222511223	3.489991287	20.31535104	4.232438388	1.284947149	30.91324248	10.93739682	0.373790589	9.39428647	1.675075265	2.402074624	9.880918139	3.371878224	15.80336874
ANKRD6	1.369605665	0.312551083	0.34255409	1.954029926	0	0.864923811	4.066109943	1.869381553	0.26336741	2.563245958	1.33336508	1.633555406	0.169407281	1.968277275	0.181547412	2.752773419	0.844957841	1.650768543	0.440340665	0.624046379	8.250174854	2.606145956	2.124580547	4.225987937	2.610421419	1.595771843	0.789866331	0.224704861	0.484072912	0.340159195	2.452242175	2.422993538	1.100950561	1.12892836	0.773457217	2.000092893	2.492850919	1.092223174	1.336559491	1.445565543	2.066393214	0.825463911	0	1.690971565	2.010090318	1.441244774	0.889282632	1.29687624	2.693756035
ANKRD61	0.913070444	2.187857578	0.171277045	0	0	0	0	0.169943778	0.526734821	0	0.190480726	0.680648086	0	0.246034659	0.363094824	0	0	1.650768543	0.440340665	0.416030919	0.123136938	0	0.45526726	0.497175051	0.237311038	4.787315529	0	0.674114584	0.484072912	0.340159195	0.490448435	0.372768237	0.36698352	1.12892836	0.257819072	0	0.830950306	0	0	1.124328756	0.165311457	0	0.467238236	0.751542918	0.335015053	0.480414925	0.889282632	0.259375248	0.179583736
ANKRD65	0.913070444	0.937653248	0.68510818	0.868457745	0	2.42178667	2.502221504	1.529493998	1.053469642	0.21360383	0.761922903	1.361296172	0.338814562	3.075433242	0.726189648	0	1.971568295	1.467349816	0	1.664123678	0.615684691	0.473844719	0.91053452	0.994350103	1.661177267	1.595771843	0.526577554	1.348229168	1.694255192	2.721273556	0.817414058	0.931920591	0.73396704	0.677357016	0.257819072	1.333395262	0.997140368	0.87377854	0.668279745	2.891131086	1.074524471	1.444561844	0.373790589	3.1940574	1.172552686	0	3.260702986	0	1.077502414
ANKRD9	9.587239658	5.938470569	21.92346177	26.70507566	14.52874302	108.8074154	6.568331447	37.21768727	14.48520757	11.96181447	9.333555561	12.38779516	8.131549497	15.00811422	13.61605591	12.9773604	26.47534568	12.28905471	11.88919796	36.61072091	43.09792834	98.32277923	13.05099479	2.983050308	10.67899672	4.787315529	33.43767468	23.14460072	29.77048409	13.26620859	16.67524679	10.99666298	1.284442321	2.25785672	19.07861136	8.889301748	16.61900613	10.92223174	16.70699364	8.512774864	48.93219131	17.5411081	4.298591772	9.206400741	41.20685153	61.49311037	9.683299776	15.30313963	12.5708615
ANKS1A	18.9462117	18.75306495	4.795757262	20.19164257	0.382335343	23.35294289	13.76221827	29.74016106	13.69510534	32.04057447	25.33393652	13.06844325	5.082218436	24.11139662	2.904758594	16.90989386	5.914704886	14.12324198	14.09090128	7.07252563	28.56776965	10.66150618	37.02840382	35.7966037	29.66387976	14.36194659	3.422754101	15.50463544	11.13367698	17.00795973	31.38869984	13.60604063	37.61581082	30.48106573	4.38292423	23.55664963	28.58469054	51.11604456	3.341398727	4.657933416	17.10973581	12.79469062	2.616534122	29.68594525	6.867808588	15.37327759	16.59994247	26.4562753	93.56312629
ANKS3	0.913070444	5.625919486	3.768094992	8.250348577	4.58802411	3.28671048	4.378887631	5.608144658	10.0079616	5.553699576	1.904807257	2.994851578	0.169407281	4.305606539	0.544642236	1.179760037	1.971568295	2.567862178	5.724428647	4.160309194	5.171751401	12.79380742	1.214046027	0.745762577	5.932775953	3.191543686	5.792353093	1.797638891	5.324802032	3.74175114	4.414035915	8.387285323	0.36698352	1.580499704	6.961114954	3.111255612	8.808073247	0.87377854	4.455198303	1.606183937	1.405147385	2.476391732	0.373790589	1.315200106	5.862763429	1.441244774	12.15352931	1.29687624	2.334588564
ANKS4B	2.054408498	1.562755413	1.884047496	1.519801054	0	0.345969524	0.938333064	0.509831333	0.526734821	0	1.714326532	1.497425789	0.169407281	2.337329264	0.544642236	0	1.971568295	0.733674908	6.605109977	1.664123678	0.246273876	0.710767079	1.669313287	4.723162988	0.237311038	0	2.106310216	6.965850703	2.904437472	2.721273556	2.125276552	0.745536473	3.119359922	3.160999409	1.289095362	0.888930175	3.157611164	1.747557079	2.227599152	1.927420724	1.570458843	1.444561844	0.654133531	6.763886258	1.675075265	2.402074624	2.667847897	0	0.538751207
ANKS6	0.456535222	8.438879229	0.34255409	2.605373235	1.52934137	2.42178667	7.506664511	2.03932533	4.477245978	1.708830639	0.380961451	2.858721961	0.169407281	1.353190627	0.726189648	0	0	1.100512362	0.440340665	1.872139137	1.600780196	5.212291911	0	1.491525154	3.79697661	7.978859215	2.896176547	0.674114584	1.936291648	1.700795973	3.433139045	6.150675903	0.917458801	1.12892836	2.836009796	1.333395262	1.994280735	1.092223174	0.222759915	1.445565543	0.743901557	0.619097933	0.186895294	0.375771459	2.680120425	0	1.482137721	0.778125744	0
ANKZF1	35.83801491	78.76287281	23.12240108	32.13293656	16.44041973	41.17037338	41.91221018	32.62920528	32.39419148	24.77804426	22.66720636	32.94336736	7.453920372	33.952783	6.354159424	14.55037379	20.56064079	26.77913414	38.30963787	11.02481936	21.42582723	31.27375147	26.86076835	18.64406443	35.83396676	52.66047082	21.85296849	21.12225697	31.22270283	32.65528267	33.02352796	46.78241369	13.94537377	29.80370871	34.5477557	42.2241833	46.53321716	19.87846177	35.19606659	14.93751061	14.63006395	23.93845341	5.513411186	42.08640339	26.63369672	16.81452237	46.53912443	10.89376042	35.91674714
ANO10	28.76171897	18.12796279	8.906406344	11.94129399	3.441018083	31.48322671	26.89888116	48.09408903	28.18031292	13.88424894	36.19133789	38.52468166	6.268069404	28.54002049	8.169633545	10.61784033	13.51932545	26.77913414	23.77839592	12.8969585	35.95598593	14.68918629	23.21863026	10.44067608	24.44303693	17.55349027	16.0606154	46.96331603	38.24176005	27.55289475	40.7072201	11.74219945	27.52376402	34.09363648	5.41420052	13.77841771	28.08612035	37.13558793	11.58351559	21.68348314	66.78582868	14.65198442	3.644458241	68.20251977	5.695255902	14.89286267	28.25942588	12.19063666	75.60475272
ANO6	6.619760716	6.563572734	4.795757262	5.21074647	6.882036165	15.91459811	5.942776071	8.327245098	14.22184016	10.46658766	2.095287983	9.937462054	1.694072812	17.96053014	1.997021533	1.966266728	8.449578408	2.934699632	7.485791308	4.576340114	2.093327948	4.975369551	8.498322188	6.463275668	13.76404021	1.595771843	2.63288777	3.595277782	8.229239505	1.360636778	4.414035915	12.30135181	5.321261043	4.064142097	2.578190724	10.00046447	15.4556757	6.116449777	8.464876776	17.98926009	13.05960511	6.603711286	0.373790589	4.133486047	3.685165584	1.921659699	3.754748893	1.815626736	7.003765691
ANO8	7.989366382	16.87775846	6.508527713	40.81751401	2.294012055	11.07102478	30.96499111	28.38061084	30.81398702	8.330549363	4.762018143	14.2936098	1.35525825	15.25414888	0.907737061	1.966266728	1.689915682	5.685980536	9.247153968	14.56108218	21.67210111	51.17522967	8.650077942	2.734462782	26.34152523	6.383087372	7.635374532	1.57293403	7.26109368	7.483502279	11.60727963	15.46988182	0.73396704	9.93456957	13.66441084	14.2228828	21.10613778	3.932003428	4.900718133	0.803091968	1.322491657	5.984613353	0.280342942	3.381943129	8.71039138	3.843319398	18.47731692	2.075001984	6.105847013
ANO9	1.369605665	55.6340927	19.18302905	37.56079747	10.70538959	21.96906479	19.39221665	9.686795318	21.59612766	3.631265107	2.476249435	11.57101746	0.847036406	6.150866485	1.452379297	1.573013382	2.816526136	9.354355076	7.926131973	10.60878845	12.68310463	42.17218001	2.731603561	2.734462782	10.67899672	35.10698054	18.43021439	4.718802089	13.79607799	6.80318389	6.702795278	27.77123362	1.284442321	8.128284194	37.64158457	12.00055736	12.13187447	1.310667809	16.03871389	4.497315023	3.140917685	3.714587598	2.242743533	1.315200106	21.60847092	1.921659699	28.75347178	1.29687624	1.616253621
ANP32A	1.369605665	3.125510826	1.884047496	0.434228872	0	2.075817145	0.938333064	0.67977511	0	1.068019149	0.380961451	0.544518469	0.677629125	1.107155967	0.181547412	0.786506691	0.563305227	0.917093635	2.642043991	0	0.369410814	0.23692236	0.758778767	0.497175051	0.474622076	0	0	8.538784733	3.146473928	1.360636778	0.98089687	0.372768237	1.100950561	0.451571344	0.515638145	0.222232544	0.830950306	0.218444635	0.222759915	4.336696629	0.661245828	0.206365978	0.186895294	6.576000529	0.50252258	0	1.778565265	0.778125744	0.179583736
ANP32A	194.9405397	250.9785193	93.17471252	110.511248	54.29161864	217.441846	117.291633	141.3932229	148.8025869	199.0787694	144.9558323	243.8081444	60.98662123	183.1728039	28.32139629	159.6608583	88.15726806	127.8428527	193.309552	68.6451017	62.30729069	54.96598743	54.63207121	145.9208776	152.8283085	172.343359	50.55144518	72.80437509	98.99291051	114.9738077	274.1606752	135.8740222	164.9590923	274.7811629	49.75908097	135.7840842	237.6517876	150.9452427	77.29769056	73.88446109	127.1245105	112.2630919	21.9601971	174.9216141	50.08475043	43.71775815	103.8484496	72.10631895	247.286804
ANP32A-IT1	6.163225494	5.938470569	7.022358848	5.21074647	0.764670685	4.497603815	2.502221504	5.948032213	3.423776336	2.563245958	3.428653063	5.989703156	1.185850968	11.07155967	2.178568945	3.53928011	7.604620567	2.567862178	25.53975858	3.744278275	3.078423453	1.184611798	5.007939861	7.209038245	3.322354534	12.76617474	6.05564187	26.73987851	9.923494697	12.92604939	10.29941713	2.982145893	4.587294003	17.15971108	1.031276289	7.555906485	12.4642546	2.402890984	4.232438388	9.63710362	2.231704671	7.429175196	1.868952944	29.68594525	4.020180637	4.804149248	6.817833516	1.815626736	5.746679542
ANP32B	40.63163474	122.2074733	100.7109025	21.71144362	14.14640767	137.1769164	41.5994325	82.59267587	65.84185261	22.64200596	25.9053787	75.96032638	19.8206519	45.63942932	47.20232715	4.325786802	45.90937602	33.01537086	55.48292381	30.9943035	8.619585669	31.51067383	20.1835152	73.83049513	41.05480959	55.8520145	28.96176547	29.6610417	28.31826535	58.84754065	63.92177936	117.7947628	58.16688796	44.02820605	38.93067993	39.77962532	86.58502192	25.99491155	53.68513955	65.21106783	26.53248887	15.06471637	56.90961716	22.54628753	35.67910315	45.15900293	37.05344302	80.40632689	54.77303938
ANP32E	3.424014164	16.87775846	20.55324541	3.690945416	0.382335343	19.02832383	4.066109943	14.10533353	13.95847275	6.835322555	4.00009524	7.078740093	1.694072812	19.43673809	3.812495654	2.752773419	3.09817875	9.537773803	16.73294528	5.200386493	2.216464886	3.079990675	4.856184108	15.41242659	9.492441525	4.787315529	3.422754101	5.392916674	6.777020768	3.061432751	11.60727963	15.09711358	13.21140673	13.99871167	3.351647941	3.555720699	13.95996515	11.35912101	10.91523584	19.59544403	17.10973581	8.87373704	5.513411186	10.33371512	2.847627951	0.96082985	3.063084623	14.00626339	21.37046455
ANPEP	706.0317205	256.6044388	89.23534048	691.0752506	140.3170707	322.4435966	594.9031625	974.627564	375.2985599	239.6634971	622.6814924	544.2462095	99.78088862	356.7502561	41.02971514	303.5915828	281.370961	325.3848217	268.6078057	194.0784239	558.7954252	745.1208209	363.6067851	130.0112759	478.8936749	654.2664556	394.1432991	338.6302261	880.0445541	356.1466766	991.8502184	132.8918763	106.7922044	970.6526041	106.4792769	354.4609072	693.3449356	402.8119067	221.8688755	125.6035838	490.8097162	259.6083999	32.89357182	847.9282968	307.8788338	359.3503637	897.5826037	141.3595102	989.3267998
ANTXR2	47.25139546	44.06970264	9.934068614	42.98865838	18.73443178	28.88845527	36.59498949	59.48032213	56.88736066	42.9343698	32.5722041	46.01181061	14.23021162	80.57635095	8.169633545	74.32488232	47.5992917	30.44750868	40.51134119	18.92940683	53.81084196	28.43068315	33.08275423	46.73445483	73.32911078	30.31966502	10.53155108	13.48229168	29.77048409	34.69623784	49.53529193	42.49557897	39.08374491	79.25077089	13.92222991	28.89023068	49.3584482	118.1785475	26.06291007	40.6364536	38.10429087	41.47956151	5.887201775	34.57097421	15.07567739	7.686638796	19.56421791	24.64064856	79.37601117
ANXA1	196.9949482	199.0950396	179.6696203	36.69233973	20.6461085	312.0645109	158.2655101	336.828567	193.8384141	133.7159975	205.5287031	172.8846138	51.66922076	692.3415315	77.15765014	53.482455	91.81875204	164.3431794	156.3209361	116.9046884	48.63909056	71.07670788	252.9768409	190.6666322	165.6431046	31.91543686	56.60708705	103.3642362	71.15871807	87.08075379	149.7502555	160.8494941	662.0382705	185.3700368	50.79035726	131.1172008	142.5910726	979.5057428	155.7091807	1021.693602	1075.020406	346.0757446	36.44458241	98.82789367	62.4803074	39.87443876	149.0042455	91.8188378	537.4941209
ANXA11	585.506422	355.683132	303.6742009	1287.054378	394.9524088	550.7834826	674.6614729	621.3144505	816.7023398	692.7172201	1149.55118	865.7843652	254.6191436	390.4570045	155.4045848	214.3230734	385.3007754	716.4335476	824.7580658	343.0174931	1207.111404	614.8135231	607.1747692	519.5479287	682.5065456	461.1780626	440.2188351	605.3548966	608.4796504	554.1193278	717.853026	315.175544	860.9433385	826.827131	311.7032585	499.3565257	822.4746132	1095.718289	211.6219194	134.1163587	355.9155672	445.3377798	69.43160188	852.4375543	272.5347457	410.7547607	911.3170799	317.2159283	1440.441144
ANXA2	305.4220634	304.7373055	84.26830618	103.5635861	60.79131946	291.9982785	211.7504947	146.66148	199.6324971	259.7422571	103.8119955	280.8354002	52.00803533	275.9278705	49.01780127	39.32533456	74.35628999	310.344486	357.9969608	162.2520586	49.50104913	129.5965307	144.3197214	75.57060781	370.4425305	210.6418833	135.5937201	117.5206425	126.5850665	177.2229403	164.4637085	217.3238819	33.76248386	118.7632635	73.99407377	211.7876141	377.5838192	80.60607027	45.66578261	64.24735747	72.90235259	112.6758238	22.24054004	220.0141891	75.54589447	42.27651338	191.5910027	44.09379216	110.6235812
ANXA2P2	0.456535222	0	0.513831135	0.434228872	0	0	2.189443816	0	0	0	0	0.408388852	0	0.738103978	0	0	0	0.183418727	0.88068133	0.20801546	0.123136938	0.23692236	0.151755753	0.745762577	0.237311038	0	0	0.898819446	0	1.020477584	0.326965623	0	0.18349176	0.225785672	0.257819072	0.222232544	0.664760245	0	0	0.481855181	0.247967186	0.412731955	0.280342942	1.315200106	0.335015053	0	0.098809181	0.259375248	0
ANXA2R	2.282676109	20.00326928	11.98939316	7.599005268	13.76407233	12.8008724	16.57721746	10.19662665	9.744594186	4.272076597	3.809614515	10.61811014	0.338814562	12.05569831	2.541663769	3.146026765	1.408263068	3.118118359	6.605109977	7.07252563	4.063518958	11.37227326	3.035115067	0.994350103	9.967063601	11.1704029	5.792353093	2.247048614	5.324802032	7.143343085	8.010657771	16.40180241	0.18349176	2.25785672	9.023667533	4.666883417	4.653321716	3.713558793	11.58351559	14.45565543	6.695114013	6.397345308	1.027924119	1.503085835	4.187688163	0.480414925	3.655939711	0.778125744	4.669177128
ANXA3	102.2638897	36.56847666	52.23949875	52.1074647	33.64551014	53.97124578	159.5166208	74.7752621	71.63593564	508.8043227	178.48044	94.20169509	46.75640961	334.8531714	50.47018057	86.12248269	114.3509611	231.6578522	119.7726609	61.98860699	114.7636263	46.19986012	269.3664622	300.5423185	116.7570308	44.6816116	24.22256748	47.86213548	83.74461378	39.45846656	108.5525869	4.659602957	842.961146	109.5060509	22.94589744	78.89255301	59.662232	533.2233537	36.97814592	74.36631627	522.9627946	209.6678333	13.54990885	104.6523513	16.75075265	35.07028951	59.4831272	146.2876399	372.6362515
ANXA4	20.77235259	35.9433745	14.55854883	13.67820948	6.499700823	40.13246481	35.03110105	21.41291597	23.70306694	28.19570554	11.04788209	18.78588717	3.896367467	20.05182474	2.178568945	5.898800184	7.886273181	20.17605997	21.57669259	13.10497396	3.817245082	18.95378877	18.05893465	13.67231391	41.76674271	22.3408058	5.529064316	8.08937501	7.26109368	9.524457446	21.0892827	22.92524655	9.541571526	12.41821196	2.578190724	17.55637095	31.07754146	11.35912101	3.341398727	8.994630045	10.74524471	10.11193291	1.027924119	15.40662981	6.700301061	0.96082985	15.21661393	4.150003968	25.14172299
ANXA5	152.7110317	138.7726807	40.42138264	46.02826048	66.5263496	165.8923869	102.9038593	101.4564352	115.6182932	164.474949	51.42979595	153.4180786	19.65124462	171.7321923	19.60712051	72.75186894	58.0204384	131.8780647	125.0567489	40.14698372	18.22426684	34.5906645	75.42260942	95.45760986	147.1328436	79.78859215	20.00994705	61.56913202	81.08221277	59.52785904	81.08747458	110.1530139	91.01191302	124.4079053	34.80557477	107.1160861	225.8522933	121.0183277	38.31470541	58.46509529	65.05005838	85.84824671	7.756154719	101.0825224	29.98384725	5.764979097	58.3962262	52.13442485	187.8445875
ANXA6	181.2444831	287.859547	177.2717417	87.71423224	56.96796603	370.3603757	181.411059	133.2359216	126.6797244	174.7279328	131.0507393	218.8964244	33.88145624	67.04444469	30.86306006	43.65112136	50.41581784	204.3284619	171.7328594	55.95615866	49.37791219	143.5749499	89.53589448	86.50845894	223.0723758	253.727723	106.8952435	182.9097572	126.827103	147.9692496	177.7058163	210.8004378	57.9833962	91.89476852	117.0498589	126.2280848	228.1789541	73.39739732	58.58585769	50.11293882	55.62730532	74.29175196	16.25989062	189.576701	123.6205546	24.02074624	242.7741587	48.76254663	228.6100955
ANXA7	43.82738129	56.57174594	25.00644858	21.71144362	17.9697611	57.60392579	27.52443654	44.35532593	60.5745044	46.35203107	31.23883902	57.99121692	5.759847561	32.59959237	9.440465429	19.26941393	29.29187182	38.70135139	36.10793454	13.52100488	20.31759479	19.19071113	30.80641793	46.23727978	35.59665572	36.70275239	15.27074906	11.23524307	27.83419244	22.45050684	72.09591994	54.23777842	44.40500595	41.09299231	19.07861136	22.00102183	60.32699224	34.73269695	21.16219194	17.50740491	22.89563681	23.1129895	9.718555311	57.11726174	14.57315481	19.21659699	23.51658517	20.23126935	40.94509173
ANXA9	18.71794409	14.06479872	5.823419533	5.862089779	2.294012055	4.670588577	9.07055295	11.38623309	7.110920082	3.631265107	10.66692064	12.6600544	2.710516499	11.80966365	2.178568945	1.179760037	10.13949409	5.319143082	18.49430794	4.992371033	5.418025278	6.159981349	6.373741641	7.706213296	7.119331144	6.383087372	5.002486762	5.617621535	8.955348873	4.762228723	14.87693586	7.268980613	7.706653925	13.99871167	2.578190724	6.444743767	14.62472539	7.208672951	4.455198303	5.942880566	2.066393214	6.19097933	1.775505297	17.66125856	8.2078688	5.284564172	11.95591095	3.371878224	14.00753138
ANXA9	6.619760716	3.125510826	2.911709766	2.171144362	3.05868274	1.037908573	2.814999191	3.228931773	2.370306694	1.708830639	3.428653063	2.858721961	0.338814562	3.075433242	0.363094824	1.179760037	3.661483977	3.301537086	7.926131973	1.248092758	1.477643258	3.079990675	3.642138081	1.242937628	3.085043496	6.383087372	1.843021439	3.14586806	4.114619752	3.401591945	6.375829655	1.11830471	1.651425841	2.483642393	0.773457217	0.444465087	5.151891899	1.310667809	3.564158642	1.606183937	0.909213014	1.650927821	0.280342942	5.072914694	3.517658057	1.441244774	5.434504976	1.037500992	5.028344599
AOAH	107.7423123	103.1418572	133.2535411	53.62726575	10.32305425	103.6178725	123.234409	64.57863545	50.82991022	27.55489405	91.62122908	105.7727125	9.656215028	180.958492	28.32139629	34.21304107	106.1830353	53.19143082	214.4459039	38.48286005	27.82894802	19.42763349	49.4723756	110.3728614	72.14255559	90.95899505	60.81970748	184.4826912	78.17777529	128.5801755	147.6249789	31.87168423	121.655037	134.3424749	37.64158457	74.89236722	170.3448128	20.53379568	73.510772	79.02424968	46.20455226	184.69755	32.98701947	434.2039206	54.9424687	42.27651338	128.7483633	17.63751687	55.13220685
AOAH	215.2563571	210.3468786	175.7302482	136.5649804	17.9697611	203.9490345	220.1954923	111.1432305	77.95675349	102.957046	199.2428391	146.0670792	37.43900914	303.360735	48.83625386	180.1100323	173.7796626	95.1943193	305.5964216	80.29396745	99.00209825	49.99061787	107.2913176	301.7852562	135.2672917	161.1729561	89.51818417	273.2411115	133.8461602	245.2547792	271.0545017	68.21658729	291.0179315	309.777942	113.1825728	213.1210094	365.4519447	55.92182653	113.1620369	93.31928672	39.92271689	282.9277554	44.76142302	546.9353583	96.65184281	85.51385661	306.9013174	44.35316741	153.544094
AOAH	206.1256526	198.4699374	138.2205754	125.0579153	27.14580932	223.6692974	191.1071673	163.9957453	150.9095262	169.3878371	143.4319865	180.7801316	25.58049946	278.6342518	30.86306006	130.5601107	154.9089375	65.84732299	169.9714967	57.62028234	51.59437707	65.39057125	85.8937564	146.9152277	184.1533656	146.8110095	75.03730144	177.0674308	114.2412072	132.6620859	283.806161	81.63624381	134.4994602	202.3039622	70.38460676	138.4508747	384.0652316	53.08204628	97.12332301	124.4792551	163.9063097	214.6206168	25.97844593	425.1854056	79.90109016	47.08066263	144.2614048	37.35003572	189.9995923
AOAH	102.2638897	111.5807365	64.57144599	43.20577281	2.294012055	79.57299057	74.44108973	47.41431392	32.65755889	10.89379532	72.76363723	51.86538414	16.94072812	157.5851993	25.96127993	14.94362713	69.00489033	42.55314466	92.47153968	31.82636534	20.93327948	15.16303101	36.42138081	151.1412156	36.54589987	65.42664556	28.69847669	133.0252779	50.1015464	106.1296687	123.4295228	28.70315422	167.3444852	127.5689047	25.78190724	59.33608917	161.5367396	24.24735447	59.92241718	151.1419084	69.92674636	133.5187876	32.33288594	266.2340786	41.20685153	40.8352686	99.50084566	20.49064459	36.45549834
AOC2	8.902436825	16.87775846	0.68510818	15.84935385	0.764670685	1.037908573	10.00888601	5.098313325	10.0079616	8.330549363	2.285768709	6.26196239	3.218738343	9.718369046	0.907737061	3.53928011	2.816526136	1.650768543	1.761362661	6.448479251	8.250174854	8.529204945	3.642138081	2.734462782	5.932775953	3.191543686	3.949331655	1.123524307	7.26109368	0.680318389	5.394932785	20.87502125	0.36698352	6.321998817	1.804733507	8.44483666	4.487131654	5.242671237	7.573837115	3.854841448	1.074524471	8.048273129	0.747581178	1.878857294	6.197778482	0.96082985	5.632123339	0.518750496	5.028344599
AOC3	4.565352218	13.12714547	1.198939316	8.467463013	3.05868274	3.459695242	4.691665319	4.928369548	6.847552672	4.912888086	2.66673016	5.989703156	1.185850968	5.289745177	0.181547412	5.505546838	3.661483977	0.733674908	0	2.912216436	5.664299154	4.264602473	3.945649587	2.485875257	2.847732457	4.787315529	1.053155108	0	3.388510384	0.340159195	2.94269061	11.74219945	0.73396704	4.064142097	1.289095362	3.333488155	2.65904098	3.932003428	6.237277624	4.979170204	2.479671857	3.301855643	0	0.563657188	3.85267311	2.882489549	3.655939711	0.778125744	3.591674714
AOC4	0.913070444	0.625102165	0	0	0	0	0	0	0	0	0.380961451	0.136129617	0	0.369051989	0	0.393253346	0	0	0.88068133	0.624046379	0.123136938	0.23692236	0.151755753	0.248587526	0	0	0.263288777	0.449409723	0.242036456	0.340159195	0	0.186384118	0.73396704	0.225785672	0.515638145	0.222232544	0.332380123	0	0	0.481855181	0.165311457	0.206365978	0	0.939428647	0	0	0.098809181	0.259375248	0
AP1AR	0	2.500408661	0.34255409	0.434228872	0	0.518954286	0.625555376	1.869381553	3.160408925	0.640811489	0	0.408388852	0.169407281	2.829398583	0	1.179760037	0	0	0	0.624046379	0.861958567	1.421534158	0.45526726	0.745762577	0.711933114	3.191543686	0	0.224704861	0.242036456	0	0.653931247	3.541298247	0	0.451571344	1.031276289	0.666697631	0.664760245	2.184446349	0.668279745	1.124328756	0.826557286	0.206365978	0	0.563657188	0.335015053	0	0.197618363	0.518750496	1.25708615
AP1B1	71.2194946	57.50939919	30.82986811	104.8662727	24.46946192	98.77429917	110.7233015	103.1558729	132.21044	43.14797363	43.42960547	88.34812155	15.58546987	52.89745177	15.79462485	33.81978772	30.13682966	69.88253498	93.79256168	44.09927746	70.92687636	108.036596	53.11451368	29.83050308	148.7940209	71.80973293	51.86788906	35.5033681	63.41355148	58.50738145	77.98130116	83.50008499	14.49584905	66.38098758	41.25105158	87.33738967	128.9634875	33.2035845	24.72635058	14.77689222	22.15173525	49.73420062	6.074097069	34.19520275	48.07466011	45.63941785	82.01162055	23.60314757	74.34766657
AP1G1	27.84864853	31.25510826	10.96173088	15.84935385	14.52874302	37.71067814	23.4583266	18.69381553	31.34072184	36.95346256	17.90518822	36.61886702	6.776291248	46.50055063	5.809517187	29.49400092	18.5890725	29.34699632	19.37498927	10.8168039	15.26898033	9.950739103	28.68183739	43.75140452	22.78185966	33.5112087	7.372085755	8.988194456	12.1018228	18.02843731	23.37804207	23.29801479	40.73517075	29.57792304	13.14877269	18.66753367	44.53893642	46.31026259	16.26147381	24.41399584	22.89563681	17.33474213	1.868952944	17.66125856	8.2078688	3.362904473	12.44995685	15.56251488	40.40634053
AP1M1	66.19760716	56.88429703	25.34900267	105.517616	24.46946192	83.89760963	119.1682991	95.67834673	77.43001867	96.33532725	99.62141956	88.89264002	13.89139706	40.96477079	19.4255731	34.21304107	25.06708261	79.97056496	66.49144044	31.20231896	76.2217647	94.76894384	75.42260942	57.17513091	122.4524957	102.1293979	39.49331655	49.88447923	52.03783804	67.01136132	101.3593432	78.65409792	44.40500595	97.53941032	41.50887065	92.44873817	137.7715608	91.30985738	22.49875143	13.49194507	33.55822579	28.89123688	8.036497661	95.44595054	32.49646015	41.79609845	133.0959673	35.01565848	160.9070272
AP1M2	1.141338055	2.500408661	1.370216361	0.434228872	2.676347398	1.902832383	0.938333064	6.457863545	1.843571873	0.854415319	0	16.33555406	0	0.615086648	0	0.393253346	1.126610454	0.183418727	1.761362661	1.872139137	0.123136938	1.658456517	0.303511507	0.248587526	0	0	1.843021439	0.224704861	1.452218736	1.020477584	1.798310928	2.609377656	0.18349176	2.935213737	0.773457217	2.000092893	4.819511777	0.655333905	1.559319406	0.481855181	1.074524471	1.031829888	0.093447647	0.939428647	1.507567739	0.480414925	0.395236726	0	0.538751207
AP1S1	13.46778904	25.31663769	18.32664382	9.335920758	6.499700823	26.12069908	23.77110428	18.69381553	22.12286248	23.49642128	11.42884354	14.56586904	1.694072812	19.92880741	4.175590478	1.573013382	7.604620567	16.87452288	17.61362661	7.07252563	8.742722607	7.581515507	4.856184108	3.231637834	23.73110381	6.383087372	8.951818417	13.93170141	14.2801509	6.122865501	13.07862493	21.99332596	3.486343442	12.64399763	8.250210316	12.00055736	21.60470797	3.932003428	5.791757794	29.07192925	21.4078337	13.62015453	0.841028825	21.60685888	7.70534622	0.96082985	18.97136283	2.853127728	10.95460788
AP1S2	5.02188744	25.62918877	5.652142487	3.47383098	3.823353425	32.8671048	7.506664511	20.73314086	31.34072184	15.80668341	4.571537418	13.06844325	2.87992378	38.25838954	1.452379297	8.651573603	11.26610454	9.72119253	7.926131973	4.784355573	6.649394659	3.790757754	8.043054928	12.42937628	22.30723758	15.95771843	2.106310216	1.348229168	2.178328104	2.721273556	6.375829655	71.01234907	18.71615953	8.354069866	2.320371651	6.222511223	10.96854404	19.22312787	10.2469561	109.3811261	20.99455505	6.19097933	1.775505297	3.1940574	3.350150531	0	1.976183628	8.040632689	19.03587598
AP1S3	4.337084607	13.12714547	9.077683389	4.559403161	0.764670685	3.28671048	10.3216637	3.228931773	4.477245978	3.631265107	2.857210886	6.806480859	1.524665531	10.57949035	1.270831885	0	1.971568295	5.869399263	26.86078057	5.824432872	2.339601824	2.369223596	3.945649587	12.92655134	5.695464915	3.191543686	5.002486762	19.32461808	8.955348873	15.98748214	6.539312466	5.964291785	9.725063286	5.193070457	1.546914434	3.111255612	11.63330429	2.839780253	5.791757794	10.60081398	4.628720799	9.905566929	2.523086475	22.3584018	2.680120425	3.843319398	5.236886614	1.037500992	2.334588564
AP2A1	170.744173	179.0917703	75.36189983	268.7876721	129.2293458	250.8279051	271.4910331	370.6473787	269.1614935	166.1837796	237.1485035	228.9700161	148.7395929	165.4583084	96.22012842	120.7287771	160.5419898	198.6424813	173.0538814	205.9353051	281.2447667	405.1372349	218.8317964	124.0451753	270.2972724	172.343359	202.2057807	67.18675356	143.5276184	203.4151983	200.7568927	222.169869	59.08434676	178.5964666	158.0430914	257.123053	305.1249525	164.0519208	120.9586339	47.54304452	65.38068129	112.4694578	32.51978123	112.5435519	113.4025955	169.1060535	189.1207732	77.55319916	148.3361657
AP2A2	29.90305703	70.0114425	18.84047496	54.06149462	6.882036165	46.87887053	43.78887631	45.88481993	42.40215308	42.50716214	29.52451249	46.14794022	7.284513091	30.38528044	6.172612012	11.01109368	19.15237773	28.98015886	28.62214323	22.25765419	29.18345434	71.78747496	36.87664807	19.88700205	60.75162576	35.10698054	22.9061236	18.6505035	24.2036456	29.59384992	38.41846074	47.15518193	15.96378313	39.96406395	22.17244022	57.55822882	58.00033138	27.96091326	18.26631304	10.92205077	14.71271968	24.55755134	3.083772358	31.75268827	20.77093329	19.21659699	56.12361503	14.52501389	48.66719237
AP2B1	66.42587477	100.0163464	66.28421644	64.91721644	46.26257644	105.1747354	84.76275343	51.83285214	61.36460663	59.80907235	62.28719731	110.4011195	23.88642665	93.73920523	36.12793501	37.75232118	55.20391227	92.80987585	62.52837445	52.21188039	30.16854984	68.94440664	88.32184846	103.4124107	71.66793351	86.17167952	79.24992187	68.53498273	62.92947856	86.7405946	57.54594971	92.63290679	133.0315261	81.28284194	41.76668972	61.78064715	121.6511248	79.29540246	68.83281378	79.50610486	93.483629	61.08432939	45.88279478	96.94903637	52.09484075	22.57950146	88.73064489	66.91881399	87.81644675
AP2M1	441.0130243	353.4952744	215.9803538	325.2374255	325.7497118	652.8444922	445.0826499	491.6473483	400.5818313	231.1193439	332.7698279	567.7966332	173.4730559	220.8161068	175.3748001	157.3013382	228.138617	314.379698	243.5083878	195.3265167	162.2944845	511.5153744	282.2657013	255.7965639	509.0321768	517.0300771	332.7970141	270.5446531	320.6983042	577.2501531	469.0321867	554.679136	186.2441365	411.1557088	230.2324316	311.5700263	512.696339	261.0413387	291.1472091	109.5417445	109.8494633	256.5129103	115.3143967	359.0496289	297.4933671	304.1026474	462.1305414	191.1595578	290.3869006
AP2S1	50.90367723	134.0844144	36.31073356	46.67960379	57.73263672	99.12026869	65.99609216	84.80194497	76.90328385	76.89737874	52.95364175	90.66232504	23.3782048	45.88546398	37.39876689	14.55037379	25.06708261	54.84219937	97.315287	26.00193246	18.83995153	55.20290979	32.93099848	26.59886525	110.3496327	87.76745136	71.61454734	74.15260426	33.88510384	86.4004354	57.70943252	73.62172672	21.28504417	41.54456366	30.42265054	89.11525002	76.61361825	17.03868152	53.46237964	42.88511111	55.54464959	66.86257677	13.17611826	91.87612168	54.43994612	40.8352686	68.27714434	25.9375248	47.58968995
AP3B1	13.23952143	12.5020433	8.392575209	7.164776396	2.294012055	16.60653716	10.63444139	13.25561465	16.59214686	8.116945534	10.09547846	17.28846138	3.218738343	20.42087673	2.723211182	1.573013382	9.012883636	6.786492898	15.85226395	4.576340114	3.94038202	3.790757754	12.29221602	13.67231391	11.62824087	7.978859215	5.529064316	9.66230904	5.082765576	11.90557181	13.89603899	16.02903417	19.45012657	16.03078272	4.125105158	8.889301748	24.42993901	12.88823346	9.578676352	18.95297045	17.52301445	10.52466486	2.33619118	10.33371512	4.187688163	2.402074624	7.80592533	8.040632689	25.14172299
AP3B2	0.913070444	5.000817321	0.856385225	8.901691886	0	1.729847621	12.82388521	24.13201641	4.740613388	11.10739915	25.9053787	18.51362794	2.371701937	7.381039782	46.11304267	1.573013382	6.759662727	19.07554761	14.09090128	4.368324654	24.01170293	1.184611798	3.642138081	50.71185524	0	6.383087372	1.579732662	275.7128649	5.324802032	4.422069529	94.32958233	0	19.26663481	46.51184844	1.546914434	198.6758941	5.318081961	35.60647549	0.44551983	1.445565543	28.02029198	5.159149442	1.588610003	23.86148763	2.177597845	2.882489549	11.56067422	15.56251488	51.72011587
AP3D1	70.53469177	97.82848884	39.9075515	82.0692569	24.85179726	127.3167849	91.33108488	105.1951983	116.145028	94.41289279	66.28729255	107.8146568	27.44397955	81.31445493	19.06247827	66.45981541	46.19102863	72.63381588	185.8237607	47.63554027	101.0954262	102.5873817	68.89711203	66.62145688	90.8901276	92.55476689	52.39446662	44.04215283	60.26707755	88.10123138	98.90710106	95.98782092	18.89965129	102.7324808	58.00929128	99.33794703	123.9777857	65.53339046	35.41882651	17.34678652	25.54062012	75.73631381	3.083772358	53.54743288	40.87183647	31.70738503	129.2424093	24.38127331	85.30227445
AP3M1	14.38085949	28.44214851	12.67450134	13.02686617	4.58802411	18.33638478	15.01332902	8.667132653	17.11888168	7.903341704	11.23836282	13.61296172	4.912811155	27.43286452	4.538685303	3.932533456	9.857841476	10.63828616	30.82384656	9.360695687	7.511353226	5.92305899	8.043054928	18.64406443	17.56101682	14.36194659	6.845508201	22.47048614	8.955348873	11.56541261	17.49266085	14.53796123	21.65202769	14.90185436	5.672019592	9.555999379	21.93708809	9.611563935	16.03871389	33.24800749	24.79671857	9.699200951	3.644458241	19.91588732	6.700301061	1.441244774	9.485681413	2.59375248	12.03211029
AP3M2	0.456535222	5.313368404	2.740432721	1.302686617	0.382335343	6.227451436	3.127776879	1.529493998	2.897041515	1.281622979	0.761922903	3.403240429	0	3.075433242	0	0	1.408263068	2.567862178	3.522725321	0.624046379	1.108232443	2.132301236	1.517557534	2.734462782	3.085043496	1.595771843	0.789866331	0.224704861	1.21018228	1.020477584	2.615724987	7.268980613	1.834917601	0.903142688	3.351647941	1.333395262	4.985701838	1.092223174	5.123478049	3.212367873	2.397016128	1.444561844	0.560685883	0.563657188	1.172552686	0.480414925	1.778565265	1.037500992	2.334588564
AP3S1	5.706690273	7.501225982	3.425540901	2.822487671	3.823353425	4.497603815	3.753332255	8.83707643	9.217859365	13.02983362	8.381151932	6.398092007	2.87992378	11.44061166	1.089284473	5.898800184	2.534873522	4.952305628	6.605109977	1.456108218	5.294888339	1.184611798	6.525497395	8.451975873	8.543197372	11.1704029	1.053155108	1.348229168	3.872583296	0.680318389	8.174140583	3.727682366	39.45072843	8.354069866	1.804733507	2.444557981	8.808073247	7.864006856	7.128317285	14.13441864	21.4078337	7.841907152	1.775505297	2.630400212	1.507567739	1.441244774	0.790473451	4.409379216	17.24003862
AP4B1	10.27204249	15.31500305	5.138311352	6.513433087	0.764670685	18.33638478	15.01332902	4.75842577	6.847552672	4.272076597	5.523941046	8.440036265	1.863480093	9.349317057	0.726189648	1.573013382	3.379831363	8.804098895	8.366472638	1.872139137	6.279983844	8.292282586	15.47908684	12.67796381	11.39092983	4.787315529	2.63288777	5.168211812	7.503130136	3.061432751	9.645485888	11.1830471	8.257129205	6.999355833	7.218934026	4.666883417	15.4556757	6.334894412	6.90555737	8.030919683	10.4146218	3.714587598	0.841028825	7.515429176	3.182643004	1.441244774	7.015451879	2.334377232	14.18711512
AP4B1-AS1	3.880549385	1.562755413	3.082986811	1.954029926	0.382335343	3.113725718	3.127776879	2.03932533	0.790102231	0.42720766	2.285768709	2.178073875	0.847036406	1.845259945	0	0.786506691	1.689915682	2.201024724	3.522725321	0.832061839	1.477643258	0.23692236	1.36580178	5.468925565	1.661177267	11.1704029	0.789866331	12.13406252	3.388510384	3.401591945	1.634828117	1.304688828	4.036818723	1.12892836	0.773457217	1.77786035	2.991421103	0.87377854	2.227599152	4.015459842	1.405147385	3.095489665	1.214819414	7.891200635	1.842582792	0.96082985	3.063084623	0.518750496	1.077502414
AP4E1	4.337084607	6.563572734	8.563852254	4.559403161	0.382335343	8.13028382	2.189443816	5.098313325	6.584185261	2.990453618	3.428653063	6.125832773	1.863480093	10.08742104	2.178568945	2.752773419	4.224789204	3.66837454	18.05396727	2.912216436	2.709012639	3.079990675	5.463207121	13.42372639	5.220842839	9.574631058	4.739197986	20.22343753	8.471275961	7.143343085	6.539312466	8.014517086	8.991096246	8.128284194	3.093828868	6.444743767	12.13187447	2.621335619	6.237277624	11.72514274	5.207310899	7.429175196	1.775505297	22.17051607	2.847627951	3.843319398	4.051176437	2.075001984	5.926263277
AP4M1	4.108816996	10.62673681	3.596817947	5.427860906	0.764670685	7.784314295	2.502221504	7.987357543	6.584185261	5.340095746	2.66673016	5.30905507	1.016443687	7.381039782	0.907737061	0	2.534873522	4.952305628	4.843747317	2.704200976	3.94038202	5.92305899	3.490382327	3.48022536	7.831264258	4.787315529	2.63288777	2.921163198	2.42036456	5.102387918	8.337623395	5.777907667	1.100950561	4.967284785	3.093828868	6.444743767	9.306643431	1.966001714	2.895878897	6.58535414	3.058261957	3.508221621	0.560685883	4.697143235	4.020180637	0.96082985	5.829741702	0.778125744	3.232507242
AP4S1	5.250155051	5.938470569	6.508527713	7.599005268	1.147006028	8.822222868	6.255553759	3.738763105	5.530715619	2.776849788	4.571537418	11.02649899	2.371701937	9.595351716	3.812495654	1.179760037	7.604620567	4.218630721	31.70452789	2.080154597	1.847054072	1.658456517	2.579847807	11.43502618	5.695464915	12.76617474	5.265775539	19.32461808	9.681458241	12.5858902	6.702795278	5.591523549	11.55998089	7.225141506	2.320371651	5.555813592	12.96282478	3.932003428	8.464876776	11.40390595	4.463409342	5.36551542	3.177220005	32.12845973	5.192733322	5.284564172	9.880918139	2.075001984	3.950842185
AP5B1	699.1836922	391.0014043	313.6082695	2390.212829	232.4598882	480.0327149	981.8091624	585.2863697	901.5066459	725.8258138	1312.031239	699.7062323	268.5105407	1308.535336	172.6515889	754.6531702	630.0568966	536.8666139	967.4284413	818.7488494	2485.272822	1650.164235	1123.144331	614.259776	966.3305472	451.6034315	578.9720206	509.1812159	514.0854326	673.8553643	786.3523241	309.5840205	395.7917266	658.165234	268.9052925	763.146555	973.3751889	1000.476428	247.0407459	136.2043978	276.5660678	776.348808	54.29308303	601.0464484	382.084668	276.7189967	547.1064373	134.875129	554.0158246
AP5M1	2.739211331	4.688266239	3.082986811	4.125174289	0.382335343	10.20610096	2.502221504	4.75842577	7.637654903	6.194511065	2.476249435	4.900666218	1.863480093	14.88509689	0.544642236	3.53928011	2.253220909	2.201024724	0.88068133	3.120231896	2.955286515	1.658456517	5.007939861	6.960450719	7.831264258	0	0	0.449409723	0.484072912	1.020477584	4.741001538	4.473218839	8.257129205	6.321998817	2.062552579	2.222325437	7.312362696	10.0484532	2.895878897	8.030919683	11.571802	3.301855643	0.467238236	2.066743023	0.335015053	1.441244774	0.889282632	2.075001984	6.64459822
AP5S1	2.282676109	10.00163464	5.823419533	17.80338377	1.147006028	6.57342096	12.19832983	6.627807323	12.11490088	3.844868937	3.047691612	7.21486971	1.35525825	7.873109101	1.089284473	2.752773419	3.09817875	5.502561809	12.32953862	8.320618388	6.279983844	21.08609	9.105345202	3.977400411	14.47597333	6.383087372	5.002486762	7.190555565	7.745166592	4.081910334	8.991554641	10.43751062	1.834917601	7.225141506	3.093828868	7.555906485	11.79949435	3.495114158	4.232438388	1.927420724	5.620589542	5.36551542	0.467238236	7.891200635	5.025225796	3.843319398	8.201162055	0.518750496	4.310009656
AP5Z1	75.78484682	132.8342101	52.92460693	270.741702	54.29161864	91.85490868	172.3405061	120.3201945	252.3059792	114.278049	106.0977642	119.6579335	24.05583393	151.0652809	23.05652134	95.56056298	68.15993249	85.83996423	110.525507	106.2958999	264.0055953	190.9594218	84.07268736	48.22597998	144.0478001	92.55476689	90.04476172	42.4692188	71.88482744	89.12170896	106.5907932	91.7009862	21.10155241	99.11991003	81.72864594	127.7837126	124.4763559	90.43607884	55.24445896	41.76078235	57.85900999	93.69015387	6.447887658	67.82674831	69.68313104	49.00232233	124.7959961	12.9687624	70.39682438
APAF1	27.1638457	19.06561604	10.96173088	13.67820948	6.11736548	24.73682098	10.00888601	31.60954262	21.33276025	24.3508366	10.66692064	15.92716521	7.11510581	28.1709685	3.812495654	19.66266728	17.46246204	14.49007943	21.57669259	6.240463791	22.2877858	14.21534158	25.03969931	48.97174256	34.41010053	14.36194659	5.792353093	12.13406252	11.61774989	12.5858902	24.35893894	24.60270361	25.50535466	23.03013855	3.351647941	12.88948753	24.26374895	48.05781967	11.13799576	22.16533833	14.13412958	17.12837615	2.896877064	47.53508954	6.030270955	6.725808947	14.92018639	16.85939112	36.81466581
APBA2	2.282676109	30.00490393	13.70216361	27.79064784	0	15.0496743	24.70943735	5.948032213	25.2832714	2.563245958	1.523845806	11.43488784	1.35525825	4.428623869	1.270831885	1.179760037	0.844957841	4.218630721	7.485791308	7.28054109	17.73171909	57.80905574	5.311451368	7.706213296	11.86555191	23.93657764	13.16443885	0.898819446	10.16553115	6.80318389	19.94490302	19.75671654	1.284442321	4.064142097	26.03972631	9.778231922	16.61900613	5.461115872	10.2469561	2.891131086	2.727639042	1.238195866	0.654133531	3.00617167	12.73057202	1.441244774	15.21661393	1.815626736	3.232507242
APBA3	19.40274693	37.50612991	21.92346177	83.80617239	17.20509041	54.31721531	40.03554406	87.35110164	106.6638012	43.78878512	38.09614515	68.60932706	12.02791696	65.69125406	10.71129731	98.3133364	23.65881954	21.27657233	26.42043991	32.86644263	60.09082581	78.89514575	11.68519301	10.6892636	44.8517862	22.3408058	26.3288777	16.17875002	22.50939041	54.42547112	51.17012005	56.66077196	4.587294003	33.64206514	15.72696341	47.33553181	53.18081961	20.31535104	18.26631304	11.24328756	20.33330923	49.32146867	0.841028825	48.28663246	23.28354619	12.97120297	32.70583904	2.853127728	15.98295248
APBB1	3.195746553	52.19603079	9.420237479	36.90945416	6.882036165	36.67276957	24.39665966	12.74578331	28.44368033	4.272076597	3.238172337	19.19427602	1.694072812	2.829398583	1.089284473	3.53928011	4.506441818	8.620680168	8.806813303	4.368324654	8.250174854	52.12291911	1.82106904	4.723162988	23.96841485	35.10698054	12.11128374	0.898819446	17.91069775	6.80318389	18.80052334	36.7176713	1.467934081	7.902498522	25.52408816	9.333766835	33.40420232	6.116449777	13.14283499	3.694223054	6.364491099	3.301855643	1.68205765	1.315200106	16.08072255	1.921659699	29.84037278	2.075001984	3.232507242
APBB1IP	53.87115617	24.06643336	39.73627446	10.42149294	0	21.10414098	19.70499434	18.01404042	16.85551427	0.640811489	23.23864854	38.38855204	3.557552905	37.2742509	13.25296108	1.573013382	33.79831363	27.8796465	170.4118374	16.0171904	3.94038202	2.843068315	12.59572753	30.82485318	10.44168568	35.10698054	22.9061236	107.8583335	48.89136412	55.4459487	15.69434992	7.455364731	65.13957484	37.02885022	7.218934026	12.00055736	52.84843948	10.48534247	24.50359067	47.70366292	13.14226084	40.86046358	8.503735897	102.9613797	15.41069244	16.81452237	51.67720187	7.521882193	9.158770519
APBB2	5.934957883	0	2.226601586	0.217114436	0	1.556862859	1.876666128	0.849718888	0.526734821	2.136038298	2.66673016	1.089036937	1.694072812	3.198450572	0.907737061	3.146026765	3.09817875	3.118118359	2.201703326	1.248092758	2.216464886	0	4.704428354	5.468925565	1.423866229	3.191543686	3.422754101	8.763489595	5.324802032	3.74175114	3.433139045	0	9.358079766	1.580499704	0.773457217	1.111162718	3.323801225	2.184446349	0.668279745	1.445565543	7.191048385	3.095489665	1.027924119	17.84914429	1.675075265	2.402074624	1.877374446	0.518750496	2.155004828
APBB3	81.7198047	118.4568603	56.52142487	143.5126424	25.61646795	101.0231011	101.0271932	112.8426683	131.9470726	83.51909746	105.1453606	118.9772854	20.83709559	125.9697456	16.88390933	47.58365482	50.69747045	99.2295313	103.0397156	53.04394223	167.219962	122.4888599	103.9526911	39.02824153	143.8104891	84.57590768	72.66770244	74.37730912	65.59187958	57.14674468	126.8626619	62.43867963	44.77198947	112.4412647	60.84530108	74.44790214	162.86626	114.9018779	52.34858006	51.07664919	165.4767686	79.86363336	7.662707072	212.49876	42.54691174	60.0518656	116.3972157	22.56564658	113.6765047
APC	5.706690273	2.812959743	6.679804758	7.164776396	1.52934137	4.843573339	1.876666128	9.686795318	7.901022313	5.340095746	3.428653063	3.675499664	2.032887374	13.53190627	2.360116357	4.719040147	5.914704886	2.567862178	2.201703326	2.704200976	2.955286515	2.843068315	5.311451368	17.4011268	5.695464915	4.787315529	1.579732662	2.247048614	4.114619752	3.74175114	8.010657771	7.64174885	12.47743969	9.031426882	2.062552579	4.22241833	8.309503063	8.082451491	2.895878897	17.8286417	7.686982756	6.603711286	0.373790589	6.951771988	2.345105371	3.362904473	3.458321349	2.59375248	10.5954404
APC2	0.228267611	3.750612991	4.110649082	16.28358272	0.382335343	3.113725718	2.814999191	5.948032213	12.90500311	1.922434468	3.619133789	5.581314304	1.185850968	5.412762507	1.633926709	0.393253346	2.816526136	2.751280905	5.284087982	7.28054109	24.8736615	12.08304034	6.070230135	5.468925565	5.220842839	7.978859215	4.739197986	3.595277782	1.936291648	7.143343085	13.07862493	6.150675903	0.36698352	13.54714032	6.445476809	7.333673942	11.46711423	5.461115872	0.891039661	0.160618394	0	2.476391732	0	14.27931543	5.862763429	7.206223871	10.47377323	1.556251488	0.897918678
APCDD1	2.739211331	0	0.513831135	1.954029926	0	2.075817145	0.312777688	10.53651421	3.687143746	0.854415319	2.66673016	2.178073875	0.508221844	0.369051989	0.181547412	0	0.563305227	1.100512362	2.201703326	0	2.339601824	1.421534158	3.035115067	0	2.847732457	4.787315529	2.369598993	1.348229168	0	0	5.394932785	1.863841183	0	1.580499704	0	1.555627806	1.661900613	0.655333905	0	0.803091968	14.96068687	0.206365978	0.093447647	0	0.837537633	1.441244774	1.383328539	1.29687624	2.693756035
APCDD1L	0	0	0.171277045	0.217114436	0	0	0	0.339887555	1.843571873	0	0.952403629	0.272259234	0.169407281	0.492069319	0.181547412	0	0	0.366837454	0	0	0.369410814	0	0.45526726	0	0	0	0.263288777	0.449409723	0.726109368	0.340159195	0.163482812	0.931920591	0.18349176	0.225785672	0.773457217	0.222232544	0.830950306	0	0	0	0.247967186	0	0	0.375771459	0.167507527	0	0.494045907	0	0.718334943
APEH	46.56659262	97.51593776	32.02880743	103.3464717	21.41077918	90.81700011	145.1288472	62.02947879	90.07165437	38.44868937	69.33498417	73.91838213	15.07724803	58.92530092	12.70831885	13.7638671	25.06708261	61.62869226	65.61075911	40.7710301	53.31829421	111.8273537	67.37955449	37.7853039	138.5896463	68.61818925	58.18681971	31.68338546	53.49005678	42.17974012	63.75829655	73.4353426	19.81711009	62.09105981	40.73541343	71.78111161	98.71689639	38.44625574	36.30986617	24.73523262	38.51756951	30.12943274	10.27924119	30.62537389	35.67910315	14.89286267	74.79855031	13.74688815	56.03012553
APEX1	10.5003101	150.0245196	41.62032195	58.40378335	14.91107836	93.23878678	58.48942764	36.19802461	69.79236377	32.68138596	22.09576418	61.12219811	7.623327654	29.15510714	5.446422363	11.01109368	13.23767284	34.84955813	30.3835059	21.63360781	36.44853369	76.05207743	15.6308426	21.62711473	100.1452581	63.83087372	30.01492057	10.33642362	33.64306739	22.45050684	57.70943252	96.91974151	7.156178645	14.90185436	52.85290984	18.44530113	63.31841334	10.0484532	44.77474295	37.74532251	31.73979977	21.46206168	7.102021189	15.970287	33.16649025	9.608298495	38.14034402	8.300007937	26.93756035
APEX2	10.72857771	26.25429094	8.392575209	19.54029926	11.85239562	23.87189717	15.32610671	14.10533353	32.65755889	16.23389107	15.80990024	18.10523908	7.284513091	19.68277275	5.083327539	8.651573603	8.167925795	15.59059179	19.81532993	10.40077299	18.7168146	19.66455585	9.105345202	10.93785113	18.74757201	17.55349027	8.161952086	8.538784733	13.79607799	12.245731	16.8387296	23.11163067	3.302851682	16.25656839	11.34403918	29.55692831	32.73944207	10.70378711	5.568997879	4.336696629	6.447146828	9.905566929	1.027924119	7.515429176	9.045406433	3.843319398	14.12971294	5.706255457	13.82794765
APH1A	63.00186061	155.337888	42.30543013	157.6250807	35.55718685	116.7647144	130.4282959	102.3061541	164.8679989	131.793563	93.90699779	116.6630819	20.66768831	103.7036089	16.70236191	62.13402861	46.75433386	91.70936349	77.49995707	55.95615866	81.14724223	112.7750432	89.08062722	63.8869941	129.3345158	81.38436399	38.96673899	35.5033681	60.99318692	68.71215729	131.7671462	133.6374128	51.37769283	75.86398581	71.15806397	53.55804303	154.8891371	85.41185224	55.02169904	56.69829296	106.7085456	82.34002509	8.690631191	79.851435	48.91219775	24.02074624	65.8069148	17.89689211	87.0981118
APH1B	15.52219754	12.81459439	5.823419533	4.776517597	4.205688768	13.31982668	12.51110752	13.93538976	14.48520757	21.36038298	11.42884354	15.11038751	3.557552905	27.18682986	3.994043066	4.719040147	4.506441818	8.070423987	8.366472638	6.448479251	7.511353226	3.553835394	28.22657013	29.0847405	11.39092983	3.191543686	4.212620432	15.50463544	10.16553115	6.122865501	17.32917804	8.014517086	23.4869453	10.83771226	2.320371651	6.666976311	25.92564956	20.31535104	4.009678473	17.34678652	27.93763625	11.35012877	1.962400592	35.69828859	3.685165584	2.402074624	5.829741702	6.743756449	15.0850338
API5	5.478422662	20.62837145	9.077683389	6.513433087	5.735030138	26.63965337	5.004443007	13.42555842	25.81000622	13.02983362	4.762018143	6.942610476	2.541109218	22.389154	0.907737061	2.752773419	2.816526136	5.502561809	7.926131973	7.28054109	4.556066711	5.92305899	7.587787668	13.17513886	11.15361879	11.1704029	0.789866331	3.14586806	4.356656208	1.360636778	13.07862493	17.333723	16.14727489	7.225141506	3.867286086	5.778046136	14.45853533	10.0484532	11.36075567	32.28429713	21.57314515	7.429175196	1.775505297	2.630400212	2.847627951	0.480414925	2.964275442	4.150003968	13.64836391
APIP	0.913070444	4.688266239	2.911709766	2.171144362	1.147006028	6.746405723	2.189443816	1.869381553	1.316837052	0.42720766	0.571442177	2.314203492	0.847036406	7.135005122	0	0	0.844957841	2.017605997	0.88068133	1.040077299	1.477643258	1.421534158	2.579847807	0.497175051	4.508909724	3.191543686	0.789866331	0.224704861	0.242036456	1.020477584	4.577518727	3.354914129	1.467934081	0.903142688	0.773457217	1.555627806	1.163330429	1.310667809	1.336559491	8.352156471	8.182917127	1.650927821	0	0.375771459	0.837537633	0.96082985	1.086900995	0.259375248	3.591674714
APLF	0.228267611	0	0	0	0	1.729847621	1.251110752	0.509831333	0	0	0	0.408388852	0	0.12301733	0	0	0	0	0.440340665	0.20801546	0.123136938	0	0.303511507	0.497175051	0	0	0	0	0.242036456	0	0.163482812	0.559152355	0	0.225785672	0	0	0.166190061	0.43688927	0	1.124328756	0.082655729	0	0.280342942	0	0.167507527	0	0.098809181	0	0.179583736
APLP1	0	0	0.68510818	0.651343309	0	1.210893335	0.625555376	0	0.26336741	0	0.571442177	0	0	0.12301733	0.181547412	1.179760037	0	0	3.082384656	0.20801546	0	0.23692236	0	0.497175051	0.474622076	0	0	1.123524307	0.242036456	0.680318389	0.490448435	0.372768237	0	0	0.515638145	0.666697631	0.332380123	0.218444635	0.44551983	0	0.082655729	0	0	0.563657188	0.335015053	0	0.69166427	0	0.897918678
APLP2	545.3313224	250.0408661	143.5301638	190.626475	104.7598838	377.7987205	344.9937898	608.3987235	345.5380425	355.223169	421.3433653	348.49182	86.22830613	341.8651592	64.63087871	193.0873927	219.1257334	284.4824455	275.6532564	136.0421106	129.416922	185.2732852	259.3505825	184.4519441	543.9168994	263.3023541	140.3329181	133.9240974	322.6345959	233.3492074	390.8874027	264.8518321	177.436532	424.4770634	58.26711036	303.7918872	560.3928866	246.8424374	120.2903542	180.3744561	327.0687179	205.5405138	26.35223652	315.8359111	83.58625574	87.43551631	268.7609734	134.3563785	605.1971892
APMAP	487.3513493	303.4871012	185.6643169	400.7932493	373.923965	384.3721414	763.803114	521.0476218	352.91233	1071.650414	920.212386	816.7777031	289.5170436	285.7692569	83.33026216	463.6456945	309.5362224	741.5619132	561.4343481	152.059301	809.8716421	312.0267476	803.5467141	303.7739564	167.0669708	414.9006792	368.8675765	1760.787294	445.3470791	1098.714198	554.2067315	92.07375443	780.0234723	601.9446017	119.8858687	193.7867781	368.2771758	591.7665159	76.62941081	262.4504552	1230.165208	731.3610249	35.32321065	1259.773816	340.710309	508.2789904	1583.812368	332.0003175	1628.285731
APMAP	492.8297719	217.5355535	112.0151875	432.0577281	68.82036165	531.4091892	659.3353662	484.1698221	294.1813975	768.5465797	446.1058597	505.7215278	145.0126327	334.6071368	49.5624435	642.9692201	201.3816187	491.3787696	213.5652226	130.8417242	541.1868431	278.3837725	735.4083808	234.9152118	582.5985986	284.047388	186.9350317	169.6521704	413.3982669	360.9089054	540.3106925	75.4855679	326.0648577	389.9318556	109.3152867	318.6814677	287.508806	511.5973349	99.79644199	121.1062688	345.5009454	312.4380902	23.08156886	579.8153609	111.0574901	106.1716984	316.3869988	158.7376518	1065.111136
APOA1BP	20.08754976	54.07133728	46.92991035	59.70646997	8.793712878	58.12288007	60.99164915	31.94943017	79.27359054	22.64200596	18.4766304	31.85433042	4.912811155	32.84562703	8.532728369	4.325786802	10.4211467	28.61332141	52.84087982	27.8740716	27.09012639	82.44898114	15.02381958	14.66666402	84.72004061	25.53234949	34.75411856	9.437604179	24.44568206	27.21273556	38.58194355	45.29134074	2.752376402	12.86978331	35.83685106	32.44595138	45.20369667	11.57756565	20.04839236	15.57998419	29.83871801	21.87479363	3.644458241	13.52777252	17.75579781	5.764979097	35.07725939	2.853127728	8.440435577
APOA2	0.456535222	0	0	0	0	0	0	0.169943778	0	0	0	0.272259234	0.338814562	0.12301733	0.181547412	0.393253346	0	0.366837454	0	0.20801546	0	0	0.303511507	1.491525154	0.949244152	0	0.263288777	0	0.484072912	0.680318389	0.653931247	0	0.55047528	0.677357016	0	0.444465087	0.997140368	0	0	0	0	0	0	3.00617167	0.167507527	0.96082985	1.086900995	0.778125744	0.359167471
APOBEC2	0.228267611	4.063164073	2.226601586	2.822487671	0	1.556862859	3.127776879	0.509831333	0.526734821	0	0.761922903	1.089036937	1.35525825	1.722242616	0.363094824	0	0.844957841	2.017605997	2.201703326	1.664123678	0.369410814	1.184611798	1.517557534	1.74011268	0.474622076	0	1.843021439	0.898819446	3.63054684	0.340159195	2.125276552	2.422993538	2.201901121	1.354714032	2.320371651	1.111162718	2.991421103	0.655333905	2.227599152	2.248657511	0.661245828	2.476391732	1.308267061	2.630400212	2.345105371	0.96082985	0.790473451	0.259375248	0.718334943
APOBEC3A	1.141338055	3.125510826	0.513831135	2.822487671	1.147006028	0.518954286	3.127776879	3.058987995	1.580204463	15.59307958	6.095383223	3.130981195	1.694072812	4.674658528	0	3.53928011	0.844957841	1.467349816	0.440340665	3.744278275	5.418025278	11.60919562	28.98534889	3.48022536	2.610421419	1.595771843	0.263288777	2.247048614	2.662401016	0.680318389	9.645485888	6.52344414	1.284442321	3.838356425	1.804733507	1.111162718	2.326660858	6.990228316	0.891039661	0.160618394	2.810294771	15.06471637	0.186895294	3.945600317	9.715436539	3.362904473	4.644031525	0.778125744	2.334588564
APOBEC3B	320.0311905	410.0670203	153.2929553	708.0101766	180.844617	245.2923927	508.5765206	261.8833611	368.4510072	534.0095746	358.4847258	207.325407	109.7759182	636.1226119	51.74101245	571.0038578	272.0764247	253.301262	177.0169474	226.7368511	358.4516269	564.5859829	811.2862575	353.242874	521.6096618	307.9839657	171.6642826	133.6993925	231.1448155	247.9760528	476.552396	295.0460592	160.5552901	548.8849687	105.4480006	342.2381173	481.6187976	635.0185536	189.5686878	100.5471144	177.7924721	445.1314139	46.06969008	361.4921434	411.5659927	196.0092893	238.9206006	93.89383979	334.923667
APOBEC3B	0.456535222	0	0.171277045	1.73691549	0.382335343	0.864923811	0.625555376	0.339887555	1.053469642	0	0.380961451	0	0	1.845259945	0.181547412	0	0.844957841	0	0	1.664123678	0.369410814	0.947689438	0.607023013	0.497175051	1.423866229	0	0	0.224704861	1.936291648	0.340159195	1.96179374	1.11830471	0	3.386785081	0	1.77786035	1.32952049	0.43688927	0	0.160618394	0.413278643	1.444561844	0.186895294	1.503085835	1.340060212	0	0.296427544	0.259375248	0.179583736
APOBEC3C	63.00186061	163.7767673	103.1087811	50.80477808	22.55778521	152.5725602	51.60831851	60.49998479	92.44196107	31.18615916	33.90556918	83.58358495	19.99005918	54.74271172	15.24998262	9.83133364	24.50377738	54.65878064	118.0112983	40.97904556	12.06741994	40.75064585	24.88794355	40.76835421	58.14120434	105.3209416	40.0198941	54.82798618	59.05689527	65.31056534	68.17233246	97.8516621	12.66093145	42.89927769	42.28232787	51.55795014	178.1557457	13.98045663	28.73602906	22.32595672	17.52301445	31.36762861	24.85707416	32.12845973	55.10997623	12.49078804	47.82364379	57.32192981	46.51218754
APOBEC3D	6.163225494	39.3814364	25.00644858	21.06010032	6.882036165	25.60174479	20.33054972	9.007020208	17.90898391	2.563245958	5.714421772	14.42973942	1.863480093	18.57561678	1.997021533	1.573013382	4.788094431	6.236236717	17.17328594	10.40077299	2.709012639	17.53225461	2.579847807	11.18643866	10.91630775	35.10698054	11.58470619	11.90935765	13.06996862	9.524457446	17.65614366	30.00784304	3.302851682	8.354069866	11.85967733	12.88948753	27.42136011	3.276669523	12.25179533	4.336696629	5.703245271	6.603711286	4.765830008	9.770057929	15.41069244	2.402074624	11.1654375	0.518750496	3.232507242
APOBEC3G	20.77235259	74.07460657	66.62677053	24.96816017	16.05808439	72.48061533	35.03110105	28.21066707	67.42205707	43.14797363	23.42912926	30.76529348	4.065774749	58.8022836	9.985107666	14.55037379	10.13949409	26.22887796	47.55679184	27.45804068	7.388216288	33.87989742	23.37038602	38.53106648	26.10421419	63.83087372	15.53403784	26.73987851	18.87884357	33.33560106	68.00884965	70.26681259	18.89965129	16.9339254	29.39137425	20.22316148	65.81126426	14.85423517	19.60287253	22.48657511	47.11376528	22.49389157	6.354440011	28.37074514	32.49646015	3.362904473	25.19634125	10.11563467	29.09256518
APOBEC3H	0.684802833	3.438061908	4.795757262	0.434228872	0	10.37908573	1.56388844	2.889044218	0.526734821	0.854415319	0.761922903	0	0.169407281	0.984138638	0	0.393253346	0	0.917093635	1.321021995	0.416030919	0.123136938	0.473844719	1.36580178	0.497175051	0	3.191543686	1.579732662	0.449409723	0	0.340159195	1.634828117	0.931920591	0.55047528	0	0.773457217	0.222232544	0.830950306	0.218444635	0	0.481855181	3.471540599	0	0	0.375771459	0.837537633	0	1.284519358	0	0.359167471
APOBR	811.0348215	386.6256891	394.9648659	1389.749506	378.8943244	470.8645225	720.9525707	876.5700043	793.2626403	402.4296154	872.4017239	1030.365072	144.5044109	636.8607158	227.4789074	480.9488417	538.8014498	511.0045734	972.7125293	482.5958665	437.3824042	719.5332061	897.9387927	412.9038802	942.5994434	1010.123577	935.9916021	654.3405564	757.8161438	1292.26478	1139.965646	378.3597601	328.0832671	1746.677959	226.8807837	681.809444	1074.751126	660.5765759	280.900253	74.20569787	206.9699443	738.1711022	66.90851541	1171.091751	386.9423863	564.0071217	857.7625036	253.1502421	1106.415395
APOL1	49.07753634	80.01307714	99.1694091	124.6236864	98.26018302	91.68192392	69.74942441	40.95645038	117.7252325	62.79952597	53.3346032	53.77119878	5.590440279	263.8721722	43.20828408	47.19040147	35.76988193	21.45999106	306.0367623	168.4925224	7.88076404	66.33826069	20.1835152	64.38416915	45.56371932	46.27738344	36.59714	35.05395838	31.94881219	398.666576	97.76272137	89.46437678	14.86283257	59.83320309	36.09467013	64.22520513	159.7086489	97.42630716	56.35825853	26.18079817	11.40649054	119.0731691	13.08267061	28.18285941	56.28252891	3.843319398	28.55585342	7.521882193	22.80713443
APOL2	94.2745233	183.1549344	186.6919791	269.0047865	162.4925206	204.2950041	137.9349604	80.55335054	266.264452	129.230317	88.00209529	159.6800409	17.44894996	396.4848536	94.58620171	138.4251777	87.03065761	80.15398369	530.6105015	195.1185012	43.71361303	153.0518443	74.66383066	94.46325976	82.10961919	165.9602717	99.78644647	68.53498273	80.84017631	466.0180965	219.3939333	183.7747406	45.13897299	93.02369688	94.36178049	187.7864994	247.7893814	178.2508221	120.735874	48.98861007	40.41865127	237.5272403	20.1846918	93.00343605	106.8698019	16.81452237	59.9771731	22.56564658	47.05093875
APOL3	15.97873276	125.9580863	67.6544328	66.21990305	62.32066083	242.0056822	51.60831851	30.41993617	106.4004338	36.31265107	12.95268935	71.60417863	2.541109218	117.3585325	25.23509028	12.19085371	18.5890725	18.52529142	130.7811776	85.28633848	15.39211727	56.62444394	9.257100955	17.15253927	67.15902379	63.83087372	16.85048173	4.718802089	20.33106231	76.87597796	87.62678705	114.6262327	7.156178645	22.80435288	45.63397581	40.6685555	184.8033481	20.09690641	37.86918558	18.95297045	6.364491099	67.06894275	7.288916483	16.53394419	27.63874188	2.882489549	26.28324225	15.82189013	10.41585667
APOL4	4.108816996	10.31418572	8.050021118	9.987264067	3.441018083	24.73682098	2.189443816	2.549156663	9.217859365	0.854415319	1.142884354	4.083888515	0.169407281	12.05569831	4.720232715	0.393253346	1.971568295	3.851793267	14.09090128	10.60878845	1.723917134	2.843068315	2.2763363	3.977400411	3.085043496	0	1.843021439	3.370572921	1.452218736	11.22525342	4.90448435	3.354914129	3.486343442	4.289927769	4.898562375	2.444557981	10.63616392	0.655333905	8.464876776	3.372986267	2.149048943	16.30291224	1.308267061	6.3881148	2.010090318	0.96082985	2.371420353	1.29687624	0.538751207
APOL6	44.74045174	85.95154771	203.9909607	96.39880969	48.93892384	126.2788763	60.36609377	49.1137517	164.8679989	83.0918898	64.3824853	38.38855204	7.623327654	370.2821624	76.61300791	81.79669589	114.6326137	44.57075066	538.5366335	132.7138633	13.17565238	49.04292844	28.68183739	128.7683383	36.54589987	43.08583976	39.23002777	68.75968759	41.87230689	223.82475	133.7289399	101.9521127	32.11105802	59.38163175	44.08706138	104.4492955	190.4538102	134.7803397	102.469561	96.21041781	113.899594	341.3293271	20.37158709	37.38926015	51.92733322	6.245394022	33.79274003	14.00626339	22.08879949
APOLD1	11.41338055	23.75388228	28.94582062	6.513433087	1.147006028	12.10893335	8.444997574	10.19662665	8.427757134	1.068019149	13.52413153	9.392943585	2.541109218	7.99612643	4.175590478	0.393253346	6.478010113	3.851793267	28.62214323	6.032448332	5.171751401	2.843068315	5.614962874	8.451975873	5.458153877	6.383087372	12.11128374	12.58347224	7.987203048	8.503979863	7.520209336	10.06474239	8.807604486	6.999355833	2.578190724	2.666790524	7.312362696	3.713558793	14.03387465	25.05646941	12.39835928	7.429175196	2.242743533	13.71565825	6.030270955	3.362904473	9.584490595	2.075001984	2.693756035
APOM	1.141338055	1.25020433	1.712770451	0.217114436	0	0.518954286	0.938333064	1.189606443	2.106939284	1.922434468	2.095287983	0.680648086	0.169407281	0.492069319	0.544642236	0	0.281652614	1.100512362	0	0.20801546	2.709012639	0.23692236	0.151755753	0.745762577	1.898488305	0	0.263288777	2.022343753	1.452218736	0.680318389	2.288759363	0.745536473	0.73396704	1.354714032	2.578190724	0.666697631	4.154751532	0.218444635	1.336559491	0.642473575	1.983737485	1.238195866	0.280342942	3.1940574	1.507567739	0.96082985	0.988091814	1.037500992	1.975421092
APOO	0.913070444	3.750612991	2.740432721	1.085572181	0	1.383878097	0.938333064	0.67977511	1.053469642	4.912888086	1.142884354	1.497425789	0.338814562	0.984138638	0.181547412	0.393253346	0.844957841	1.100512362	2.201703326	2.080154597	1.847054072	0.473844719	0.758778767	1.988700205	0.711933114	0	0.789866331	1.797638891	1.936291648	2.040955167	2.125276552	0.745536473	3.853326962	2.032071048	0.257819072	0.444465087	2.825231042	4.150448063	0.44551983	1.445565543	3.967474971	1.238195866	1.214819414	2.254628753	0.837537633	0.480414925	1.086900995	0.778125744	1.25708615
APOOL	3.195746553	5.625919486	1.370216361	1.302686617	0	0.345969524	1.876666128	1.699437775	2.633674104	0.42720766	2.476249435	0.544518469	1.016443687	4.05957188	0.363094824	0	0.563305227	1.83418727	3.082384656	1.456108218	0.246273876	0.710767079	0.607023013	4.971750514	3.559665572	0	2.63288777	6.067031258	1.694255192	3.401591945	2.288759363	2.050225301	2.568884642	2.483642393	0.515638145	1.555627806	4.819511777	1.529112444	1.113799576	5.139788597	0.909213014	0.825463911	0.654133531	6.576000529	1.507567739	0.96082985	2.272611172	0.778125744	1.25708615
APOPT1	4.565352218	13.12714547	6.165973623	2.822487671	4.58802411	12.10893335	5.942776071	8.667132653	4.477245978	7.262530214	3.047691612	6.806480859	1.694072812	14.39302757	2.178568945	2.359520074	2.534873522	4.218630721	10.1278353	3.744278275	1.108232443	3.079990675	3.793893834	4.225987937	8.068575296	1.595771843	3.422754101	6.516440981	4.356656208	4.762228723	6.212346843	8.573669441	3.119359922	4.289927769	2.836009796	5.555813592	8.143313002	2.839780253	16.03871389	12.20699792	9.17478587	13.00105659	4.298591772	9.018515011	5.192733322	3.362904473	5.138077432	2.853127728	4.310009656
APP	29.2182542	16.87775846	8.735129299	16.28358272	10.32305425	33.90501338	20.33054972	41.29633793	28.97041515	25.63245958	32.76268483	20.14718334	9.99502959	37.88933755	3.630948242	16.90989386	18.5890725	32.28169595	12.76987929	8.944664767	13.17565238	23.4553136	22.15633999	30.82485318	97.29752563	25.53234949	10.00497352	13.48229168	53.73209324	16.66780053	46.10215289	43.24111544	29.35868162	45.83449143	18.04733507	31.77925375	71.29553628	33.85891841	13.81111474	17.02554973	23.7221941	14.23925246	3.270667653	16.15817273	19.26336555	8.647468646	31.61893804	38.38753671	148.8749169
APPBP2	7.304563549	10.00163464	5.994696578	3.039602107	0.382335343	5.189542864	1.876666128	5.778088435	6.05745044	10.68019149	2.095287983	5.172925453	0.508221844	12.91681962	1.089284473	4.719040147	2.534873522	3.484955813	2.642043991	1.248092758	1.97019101	2.369223596	5.311451368	6.463275668	3.79697661	0	1.843021439	1.797638891	3.872583296	1.700795973	4.90448435	5.218755312	5.688244564	4.967284785	1.804733507	4.22241833	6.48141239	6.771783681	4.900718133	10.44019559	14.21678531	4.127319554	0.373790589	6.012343341	1.507567739	1.441244774	3.853558074	2.334377232	4.310009656
APPL1	4.793619829	14.06479872	7.878744073	3.47383098	0.764670685	6.400436198	4.691665319	5.778088435	5.267348209	3.417661277	5.142979595	5.445184687	1.016443687	8.365178419	1.815474121	1.179760037	1.971568295	3.851793267	14.53124195	2.704200976	1.723917134	0.947689438	5.159695614	13.67231391	5.458153877	4.787315529	2.63288777	11.90935765	6.534984312	4.762228723	5.067967162	9.132821796	9.725063286	6.096213145	1.546914434	3.555720699	11.30092417	5.898005142	5.568997879	10.76143238	6.033868185	7.429175196	1.588610003	7.703314906	3.685165584	2.402074624	4.545222344	4.409379216	6.824181956
APPL2	4.565352218	10.31418572	5.138311352	1.085572181	3.823353425	3.459695242	5.629998383	3.568819328	1.843571873	2.136038298	5.142979595	5.717443921	0.847036406	5.535779836	3.086306006	0.393253346	3.661483977	4.585468174	8.806813303	4.784355573	1.847054072	2.132301236	5.159695614	5.220338039	3.322354534	3.191543686	6.845508201	14.60581599	9.439421785	8.163820668	4.90448435	0.745536473	6.789195124	4.289927769	1.546914434	3.333488155	6.149032267	1.966001714	2.227599152	2.248657511	4.628720799	5.778247375	1.214819414	25.17668774	5.360240849	3.362904473	6.42259679	1.815626736	1.616253621
APPL2	12.09818338	17.19030954	4.624480217	6.079204215	2.294012055	4.324619053	5.004443007	6.287919768	8.954491955	11.53460681	7.047786852	6.534221624	2.032887374	12.4247503	2.541663769	5.112293493	4.788094431	7.520167806	12.32953862	3.328247355	10.46663974	6.396903709	15.17557534	13.17513886	8.305886334	4.787315529	3.686042878	5.392916674	7.26109368	3.74175114	13.40559056	8.200901204	14.31235729	7.67671285	6.445476809	4.444650874	9.971403676	18.1309047	9.801436267	10.76143238	12.31570356	8.048273129	1.495162355	18.22491575	5.527748376	3.362904473	4.742840707	3.371878224	18.1379573
APRT	25.79424003	77.82521956	34.08413197	28.00776228	21.79311452	35.46187623	69.12386903	25.32162285	60.04776958	27.34129022	19.80999548	35.39370047	7.792734935	25.58760458	8.532728369	9.044826949	10.13949409	31.18118359	31.26418723	12.8969585	27.21326333	51.64907439	16.08610986	10.19208855	75.9395322	39.89429607	45.54895842	13.03288196	36.3054684	21.08987006	33.02352796	46.03687722	3.486343442	21.44963884	35.83685106	22.22325437	70.96315616	7.645562221	19.60287253	26.66265335	15.86989988	10.52466486	3.3641153	18.78857294	13.56810965	4.804149248	44.76055917	5.706255457	11.67294282
APTX	5.02188744	15.00245196	5.994696578	1.519801054	1.911676713	6.227451436	5.317220695	5.778088435	6.05745044	4.699284256	3.238172337	2.858721961	1.35525825	7.873109101	2.178568945	1.179760037	1.408263068	5.319143082	3.963065986	3.328247355	4.063518958	2.843068315	1.972824794	5.220338039	7.356642182	6.383087372	2.896176547	3.595277782	4.356656208	2.381114362	6.212346843	7.828132968	2.018409361	4.064142097	3.867286086	3.777953243	11.79949435	4.587337332	4.677958218	4.657933416	8.100261399	4.540051509	0.841028825	6.012343341	2.010090318	0.96082985	2.569038716	2.075001984	4.310009656
AQP1	3.195746553	5.313368404	2.740432721	2.822487671	0.382335343	31.13725718	0	11.72612065	1.580204463	0.854415319	3.238172337	3.675499664	5.251625717	7.627074441	0.544642236	2.359520074	1.971568295	4.402049447	1.761362661	11.44085028	2.832149577	1.658456517	2.883359314	3.728812885	1.661177267	4.787315529	3.949331655	2.471753475	2.662401016	5.782706307	15.69434992	5.964291785	1.834917601	3.160999409	6.187657737	1.333395262	11.79949435	1.310667809	6.014517709	3.533604661	0.909213014	6.603711286	1.868952944	1.503085835	10.55297417	0.480414925	2.074992809	0.518750496	1.616253621
AQP10	3.424014164	1.25020433	1.541493406	8.467463013	3.441018083	2.594771432	1.251110752	6.627807323	1.053469642	7.262530214	6.285863949	0.272259234	0.338814562	1.230173297	0.363094824	2.359520074	10.13949409	0.733674908	0.88068133	0.20801546	0.123136938	5.449214271	0.45526726	4.474575462	0.237311038	9.574631058	4.739197986	15.05522571	6.0509114	2.721273556	1.471345305	1.304688828	0.36698352	2.25785672	2.836009796	1.111162718	2.991421103	1.529112444	1.113799576	4.015459842	32.81432424	6.397345308	0.841028825	3.945600317	4.690210743	4.804149248	2.86546626	1.037500992	6.105847013
AQP3	0.684802833	75.3248109	12.67450134	18.67184152	5.352694795	43.41917529	6.568331447	18.8637593	37.9249071	3.844868937	1.714326532	23.27816454	0.677629125	9.595351716	0.907737061	1.966266728	2.816526136	4.035211994	0.88068133	6.656494711	3.447834268	29.61529495	0.303511507	3.48022536	16.61177267	35.10698054	8.425240863	1.348229168	25.17179143	4.422069529	19.45445459	37.09043954	0.73396704	3.838356425	17.78951599	1.77786035	12.29806453	4.150448063	11.58351559	3.694223054	5.289966628	3.714587598	3.083772358	6.951771988	17.08576771	2.402074624	15.51304148	1.556251488	7.90168437
AQP4-AS1	0.913070444	1.25020433	0.513831135	0.434228872	0.382335343	2.075817145	0.625555376	0.339887555	0	0.21360383	1.714326532	0.272259234	0.338814562	1.476207956	0	0	0.563305227	0.733674908	4.403406652	0.20801546	0.738821629	0	0.45526726	4.723162988	0	1.595771843	0.526577554	4.494097228	0.726109368	0.680318389	0.817414058	0.372768237	3.486343442	1.580499704	0.515638145	0.666697631	2.492850919	0	3.341398727	2.088039118	0.5785901	1.444561844	0.560685883	2.254628753	1.172552686	0	1.185710177	0	0.359167471
AQP6	1.597873276	5.938470569	2.911709766	1.73691549	1.147006028	4.324619053	1.876666128	1.699437775	1.580204463	1.922434468	1.142884354	3.675499664	0.338814562	1.968277275	0.726189648	0.393253346	2.534873522	1.83418727	14.97158262	2.080154597	0.615684691	0.947689438	2.2763363	7.954800822	1.661177267	4.787315529	1.053155108	7.190555565	1.452218736	6.80318389	1.307862493	0.931920591	4.036818723	3.838356425	1.031276289	1.333395262	4.320941593	0.87377854	2.450359067	3.372986267	1.322491657	4.746417487	1.401714708	11.64891522	2.512612898	0.480414925	3.260702986	1.29687624	0.897918678
AQP7P1	0	0	0.34255409	0.217114436	0	2.075817145	0	0.169943778	0	0	0	0.272259234	0	0.861121308	0	0	1.126610454	0.183418727	0	0	0.123136938	0.473844719	0.758778767	0.497175051	0	0	0	3.819982644	1.936291648	0	0.163482812	0	0.917458801	1.354714032	1.289095362	0	0.166190061	0	0	0	0.082655729	0.206365978	0	3.381943129	0.670030106	0.96082985	0.296427544	0	0.179583736
AQP9	1165.990956	408.5042649	164.5972403	528.4565378	224.8131814	452.5281377	462.2854228	669.5784834	811.4349916	1320.285272	632.3960094	779.2059287	212.0979161	1268.308669	115.1010593	1492.003193	655.9689371	491.1953508	295.4685863	204.063166	335.9175672	234.553136	832.8355745	1057.988509	343.3890722	510.6469897	149.8113141	147.1816842	438.3280218	304.4424791	763.9551789	181.5381312	1189.944064	997.7468848	143.8630424	436.6869483	786.2451799	1357.85185	246.1497062	646.8102713	1679.481749	933.1869511	44.01384184	823.6910377	153.9394169	117.2212416	235.4622792	209.0564499	714.024933
AQP9	18.26140887	1.875306495	11.98939316	1.519801054	0	8.649238106	6.255553759	6.457863545	3.950511157	0.640811489	9.524036287	10.75423976	0.677629125	13.16285428	3.44940083	1.179760037	6.478010113	9.354355076	70.01416576	4.992371033	0.615684691	1.184611798	5.614962874	7.954800822	1.423866229	15.95771843	12.37457252	45.16567714	16.21644255	22.11034764	7.193243713	2.050225301	17.24822545	10.61192659	1.546914434	3.555720699	7.81093288	2.184446349	14.92491432	23.61090387	15.0433426	22.49389157	1.588610003	60.6870906	2.512612898	6.245394022	5.829741702	3.112502976	2.334588564
AQR	2.967478942	6.251021651	4.453203172	2.605373235	0.382335343	5.70849715	2.189443816	6.287919768	8.954491955	5.980907235	4.190575966	5.172925453	0.677629125	8.611213079	0.363094824	6.685306875	3.09817875	3.118118359	2.642043991	2.704200976	1.354506319	3.316913034	4.097405341	7.706213296	5.220842839	7.978859215	1.843021439	2.247048614	3.146473928	2.381114362	5.067967162	6.896212377	4.220310483	4.064142097	3.093828868	3.555720699	8.641883186	4.805781967	3.341398727	2.730512692	4.380753614	5.159149442	0.747581178	4.885028964	1.842582792	1.441244774	2.667847897	2.334377232	10.5954404
AR	0.228267611	0	0	0	0	0.864923811	0.312777688	0.169943778	0.26336741	0	0.190480726	0.136129617	0	0.246034659	0.181547412	0	0.563305227	0.550256181	0.88068133	0.20801546	0	0	0	0.994350103	0	0	0	0.674114584	0.968145824	0.680318389	0.326965623	0	0.36698352	0.225785672	0.257819072	0	0.332380123	0.218444635	0	0.160618394	0.330622914	0.206365978	0.093447647	0	0.167507527	0	0	0	0
ARAF	94.50279091	151.8998261	48.12884967	201.9164257	63.46766686	148.4209259	159.5166208	169.9437775	192.2582096	134.7840166	184.5758232	163.6277998	36.25315818	115.3902553	29.41068076	97.92008306	99.4233726	109.8678175	129.9004962	70.7252563	142.3463005	180.0609933	92.72276531	80.04518327	133.8434255	114.8955727	99.25986892	107.4089237	137.7187435	122.45731	187.0243365	128.9778099	50.46023403	149.0185436	90.4944944	134.2284564	180.9809767	126.9163329	54.13065938	25.53832459	94.88877639	89.56283431	9.998898252	134.3382965	66.16547298	76.38597304	186.9469712	31.12502976	115.1131746
ARAP1	443.2957004	518.2096949	117.66733	834.153664	253.8706674	365.6897871	682.7936928	738.9155446	784.0447809	545.7577852	546.2987214	687.5906964	132.6459012	532.6650376	76.4314605	753.4734102	362.2052611	350.3297685	396.7469393	244.6261806	808.024588	792.5052928	537.6706342	304.7683065	716.204713	478.7315529	286.9847669	168.528646	367.6533767	439.4856793	671.4239075	390.6611119	128.4442321	796.3460653	262.7176347	780.4806934	858.5378565	688.5374891	207.1667211	162.5458144	128.9429366	608.5732682	31.30496182	520.6313562	257.1240532	311.3088712	703.9166082	155.1063983	689.0627938
ARAP2	3.880549385	10.00163464	8.906406344	1.954029926	0	5.362527626	1.56388844	5.098313325	4.213878567	7.262530214	0.571442177	1.361296172	0.677629125	13.53190627	0.726189648	16.51664052	1.971568295	1.650768543	0.88068133	3.536262815	3.324697329	0.947689438	3.186870821	9.446325976	3.322354534	3.191543686	0	0	0.484072912	1.360636778	7.683692148	5.218755312	6.605703364	0.677357016	2.578190724	1.555627806	6.315222328	4.368892698	4.900718133	9.155248439	7.686982756	4.333685531	1.868952944	1.690971565	1.340060212	0.480414925	0.988091814	2.334377232	2.873339771
ARAP3	94.04625569	74.69970873	10.79045384	188.0211018	64.23233754	64.17734675	118.229966	148.0210302	71.63593564	70.48926384	97.52613157	107.6785272	24.73346305	99.27498507	6.354159424	93.9875496	65.34340636	30.63092741	61.64769312	41.39507648	112.1777506	153.7626114	54.93558272	32.56496586	177.0340344	73.40550477	67.92850446	22.695191	85.92294189	53.74515273	85.82847612	64.48890493	26.2393217	123.7305483	35.32121291	273.5682613	116.665423	63.13049948	56.13549862	32.9267707	22.15173525	89.35646834	5.980649422	63.50537654	77.38847726	41.31568353	72.42712996	18.41564261	99.84855704
ARCN1	28.07691614	37.50612991	10.61917679	16.06646828	9.940718905	40.99738862	21.58166047	19.37359064	33.18429372	34.3902166	21.52432201	29.26786769	4.23518203	32.10752305	2.723211182	30.67376096	16.89915682	25.31178432	25.98009924	11.02481936	9.974091988	13.5045745	24.28092054	38.53106648	28.0027025	30.31966502	8.161952086	18.20109377	19.84698939	23.47098442	24.68590456	25.72100832	31.37709098	37.02885022	14.69568713	29.11246322	68.80268537	35.16958622	12.47455525	14.61627382	21.24252224	26.41484514	3.644458241	28.7465166	9.212913959	5.764979097	13.83328539	10.11563467	45.07551765
ARF1	374.8154171	307.2377142	115.7832825	415.9912598	164.7865326	405.9952367	351.5621212	415.0027047	540.956661	439.8102856	379.8185671	307.1084163	125.8696099	314.555312	67.17254248	329.939557	215.745902	266.5074103	227.2157832	125.0172913	306.6109759	356.8050736	348.1276982	290.847405	444.9581965	225.0038299	148.4948702	113.475955	210.0876438	169.7394381	367.0189122	300.2648146	177.6200238	343.6457929	194.3955806	414.9081591	457.8536188	398.6614587	139.8932267	74.20569787	239.2056784	227.4153074	39.52835477	191.8313297	149.0816986	219.0692057	211.6492665	128.650123	458.2976934
ARF3	369.3369944	228.7873924	124.5184118	223.4107549	127.7000044	312.9294347	278.3721423	254.2358911	406.6392817	351.1646962	289.3402224	358.8376709	78.94379304	234.2249957	57.91362446	274.4908352	170.9631365	294.7538943	317.0452789	127.9295077	112.4240245	144.5226394	146.1407905	370.3954133	317.0475469	215.4291988	114.530618	127.1829516	183.7056701	230.9680931	381.2419168	215.832809	229.3647001	346.8067923	137.9332037	308.4587706	530.6448656	356.2831995	100.6874817	36.94223054	98.6909399	185.9357459	26.53913181	446.9801502	87.7739439	67.25808947	150.2887649	85.07508135	313.91237
ARF4	29.44652181	39.69398749	16.27131928	13.67820948	8.411377535	44.2840991	20.6433274	24.47190396	52.67348209	36.5262549	15.04797733	29.54012693	6.098662123	41.21080545	3.267853418	16.12338717	17.74411466	24.02785323	21.13635193	8.944664767	13.91447401	12.55688506	27.46779136	22.12428979	31.08774599	23.93657764	4.212620432	8.988194456	15.9744061	7.483502279	34.16790764	18.82479595	24.58789586	18.28863944	11.34403918	10.44492955	35.56467311	24.90268838	21.16219194	41.43954557	37.44304504	24.76391732	2.33619118	18.03703002	6.030270955	3.843319398	11.6594834	10.11563467	24.78255552
ARF5	102.0356221	202.2205504	60.803351	363.0153374	135.7290466	174.1956555	270.8654778	231.2934812	190.6780052	350.5238848	246.1010976	194.9376118	50.99159164	143.6842411	38.30650395	142.7509645	83.36917363	141.5992572	143.5510568	112.7443792	170.5446593	350.4081698	207.6018706	74.32767018	266.7376068	134.0448348	161.3960203	111.6783161	84.22868669	117.6950813	176.3979538	120.2177563	75.41511341	130.5041184	73.7362547	168.2300356	187.2961991	134.1250058	115.612396	130.2615173	228.5430895	176.8556429	12.89577532	145.6114403	42.21189669	39.39402383	199.396928	41.50003968	247.4663878
ARF6	42.22950802	84.38879229	37.16711878	110.511248	25.61646795	80.61089915	76.00497817	86.67132653	153.0164655	59.59546852	46.09633563	86.71456614	15.58546987	86.9732521	15.79462485	46.01064144	21.68725125	59.61108627	55.92326447	36.40270545	68.71041147	77.94745631	39.30474012	34.05649102	90.41550552	59.04355819	29.7516318	11.45994793	29.04437472	45.24117287	63.43133093	100.833808	17.79870073	57.80113204	28.61791703	56.4470661	80.43598965	102.6689784	21.83047169	32.76615231	32.81432424	39.41590174	4.392039419	24.04937336	27.8062494	18.25576714	34.68202267	17.11876637	48.8467761
ARFGAP1	84.68728365	175.0286062	75.87573097	490.0272826	53.52694795	159.1459811	223.0104915	247.2681963	248.6188355	122.6085983	179.6233244	204.466685	41.67419117	150.9422635	32.31543935	67.63957544	86.46735238	150.4033561	132.5425402	166.4123678	651.3944027	390.9218933	165.4137712	62.39546895	210.0202687	111.704029	167.4516622	75.05142371	88.5853429	120.4163549	224.4619004	199.6173907	34.12946738	160.3078272	163.97293	167.5633379	199.9266437	104.6349801	81.53012895	36.94223054	112.9077252	130.0105659	5.513411186	152.3753265	57.79009665	61.01269544	195.9386067	16.85939112	100.3873082
ARFGAP2	61.40398733	133.4593123	44.70330876	119.6300544	37.85119891	110.1912935	139.1860711	74.09548699	99.81624856	70.70286767	89.33546037	80.8609926	21.51472471	100.751193	13.79760332	28.31424088	35.2065767	68.78202262	80.14200106	53.25195769	64.2774817	78.89514575	64.34443943	58.16948101	134.0807365	62.23510187	66.3487718	54.1538716	72.36890035	60.54833662	106.4273104	111.830471	34.4964509	89.41112613	60.84530108	62.44734478	151.2329558	66.407169	46.77958218	24.41399584	37.19507785	54.27425213	8.970974133	88.11840709	60.13520202	30.74655518	111.4567566	20.23126935	77.58017381
ARFGAP3	16.89180321	20.31582037	12.50322429	12.80975174	4.58802411	12.62788763	16.26443977	16.14465886	21.85949507	44.00238895	11.61932427	22.86977569	7.284513091	30.87734975	3.44940083	14.15712044	10.4211467	21.82682851	21.13635193	6.032448332	11.20546137	6.396903709	17.75542314	29.0847405	12.57748502	14.36194659	5.529064316	9.66230904	21.29920813	8.844139057	21.41624833	16.77457065	22.93647001	21.44963884	7.218934026	14.88958043	24.59612907	39.32003428	10.91523584	12.84947149	9.009474413	17.74747408	2.33619118	28.37074514	7.202823641	3.843319398	16.20470575	9.078133681	18.85629225
ARFGEF1	14.15259188	11.87694114	10.96173088	10.2043785	2.294012055	17.99041526	9.383330638	13.42555842	17.90898391	22.85560979	6.285863949	12.6600544	2.710516499	31.73847106	1.270831885	7.865066912	12.95602023	11.00512362	7.045450642	3.536262815	9.358407298	9.476894384	18.51420191	31.57061576	19.45950513	11.1704029	3.422754101	2.921163198	11.13367698	6.122865501	14.54997024	12.86050416	25.13837114	18.51442511	7.218934026	11.11162718	24.59612907	31.01913815	10.02419618	22.96843029	19.58940767	10.93739682	2.523086475	12.40045814	2.010090318	2.882489549	6.817833516	8.559383185	22.08879949
ARFGEF2	0.913070444	18.12796279	3.596817947	3.039602107	0	3.632680004	4.378887631	3.568819328	2.897041515	3.417661277	0.380961451	2.314203492	0.169407281	3.198450572	0.544642236	0.393253346	1.689915682	0.917093635	1.321021995	1.456108218	1.600780196	1.895378877	2.124580547	2.485875257	4.746220762	6.383087372	1.053155108	2.022343753	1.694255192	1.360636778	4.90448435	10.06474239	1.284442321	1.806285376	2.578190724	1.333395262	6.149032267	1.092223174	2.673118982	9.476485226	4.215442156	2.063659777	0.280342942	2.254628753	1.172552686	0	2.667847897	1.037500992	3.052923506
ARFIP1	4.337084607	6.563572734	1.884047496	3.039602107	2.294012055	3.113725718	0.938333064	5.098313325	7.374287492	8.971360853	0.761922903	3.539370047	1.35525825	7.504057112	0.363094824	1.966266728	3.09817875	2.751280905	5.284087982	2.496185517	3.324697329	1.658456517	5.918474381	6.463275668	9.017819449	3.191543686	0.263288777	0.224704861	1.21018228	0.680318389	3.433139045	4.845987075	2.201901121	3.160999409	1.546914434	2.666790524	5.982842206	3.932003428	2.895878897	13.17070828	6.86042547	2.063659777	0.373790589	1.503085835	1.172552686	0.480414925	0.790473451	2.334377232	2.693756035
ARFIP2	10.04377488	30.63000609	13.01705543	25.40238904	6.11736548	21.4501105	25.02221504	18.52387175	24.49316917	10.68019149	11.04788209	14.97425789	5.082218436	16.9763915	3.812495654	6.29205353	7.604620567	9.72119253	9.687494633	7.07252563	13.66820013	18.00609933	12.89923904	10.93785113	22.30723758	12.76617474	12.37457252	9.887013902	17.42662483	15.30716375	25.176353	22.92524655	7.339670405	12.41821196	22.4302593	12.00055736	32.40706195	12.23289955	16.26147381	12.20699792	19.0934733	15.89018028	2.149295886	21.98263034	14.40564728	3.362904473	22.62730254	2.075001984	8.440435577
ARFRP1	26.25077525	70.94909574	32.02880743	62.96318651	20.6461085	53.27930673	83.51164268	37.89746238	71.63593564	48.27446554	28.57210886	44.10599597	5.590440279	37.2742509	14.34224556	27.13448085	15.20924113	41.26921357	56.36360514	40.7710301	32.87756248	73.68285383	33.68977725	26.84745277	71.66793351	39.89429607	45.02238086	24.94223962	31.70677574	38.43798898	59.01729501	57.59269255	14.49584905	25.96535229	26.81318353	40.6685555	62.98603322	27.52402399	27.84498939	13.49194507	28.18560344	41.27319554	4.672382361	48.66240392	20.77093329	23.05991639	47.62602543	5.706255457	23.1663019
ARG1	36.52281774	8.751430312	12.33194725	3.039602107	11.08772493	40.47843434	28.77554729	26.68117307	6.05745044	65.36277193	69.71594562	18.51362794	17.61835724	33.09166169	5.446422363	25.56146746	10.70279932	57.776899	24.21873658	5.408401952	53.31829421	16.11072045	252.0663063	53.1977305	28.0027025	1.595771843	7.898663309	22.47048614	31.22270283	7.143343085	38.09149512	1.491072946	285.329687	2.032071048	5.929838665	14.2228828	14.12615521	116.2125458	24.28083075	38.0665593	361.453501	15.47744833	9.06442178	145.2356688	5.192733322	42.7569283	22.52849336	59.13755655	220.3492437
ARG2	2.282676109	0.625102165	1.712770451	0.868457745	0.764670685	5.362527626	2.502221504	2.379212885	1.580204463	0.42720766	0.190480726	0.816777703	0.338814562	2.214311935	1.997021533	0.393253346	0	1.283931089	1.321021995	1.456108218	0.615684691	5.68613663	1.517557534	1.74011268	2.373110381	1.595771843	0.789866331	1.123524307	3.146473928	0.680318389	2.288759363	1.863841183	2.018409361	0.677357016	0.515638145	0.888930175	1.994280735	0.43688927	4.232438388	4.657933416	7.686982756	2.270025754	1.868952944	0.187885729	1.340060212	1.441244774	0.296427544	2.334377232	0.897918678
ARGFX	8.217633993	5.000817321	4.795757262	2.605373235	0	1.037908573	2.502221504	1.529493998	1.580204463	0	4.571537418	3.267110812	0.677629125	3.444485232	0.726189648	0	1.971568295	1.650768543	13.21021995	4.160309194	0.492547753	0.710767079	1.972824794	6.463275668	1.186555191	6.383087372	3.422754101	16.62815974	6.0509114	8.163820668	2.94269061	2.609377656	6.605703364	3.160999409	0.515638145	2.222325437	5.650462083	1.310667809	4.900718133	5.621643778	2.231704671	4.127319554	2.242743533	16.72182992	2.345105371	0	4.2487948	0.259375248	1.25708615
ARGFXP2	22.82676109	11.56439005	16.10004224	6.296318651	0	15.0496743	6.255553759	5.608144658	4.213878567	1.281622979	7.238267578	9.256813968	1.694072812	20.42087673	3.630948242	0.393253346	10.70279932	6.236236717	96.43460567	7.696572009	1.97019101	2.843068315	3.490382327	6.711863193	7.831264258	15.95771843	9.478395971	47.86213548	14.76422382	36.73719301	8.337623395	4.100450602	10.64252209	9.482998226	2.578190724	9.555999379	25.09469925	3.276669523	8.019356946	4.176078235	1.570458843	13.41378855	2.616534122	40.39543182	5.025225796	3.843319398	11.6594834	2.853127728	1.077502414
ARGLU1	13.92432427	54.07133728	23.12240108	18.45472708	2.676347398	41.86231243	12.51110752	29.06038595	46.87939906	22.64200596	8.571632658	17.96910947	6.268069404	36.41312959	6.89880166	17.69640055	8.731231022	12.28905471	21.57669259	13.9370358	34.10893186	17.76917697	21.85282848	33.06214092	24.44303693	20.74503396	8.161952086	11.45994793	9.681458241	15.64732295	19.29097178	56.84715608	28.9916981	13.99871167	14.18004898	9.333766835	21.10613778	32.32980596	18.48907296	54.61025385	24.38343992	12.79469062	5.70030648	21.23108742	8.375376327	12.49078804	14.62375885	7.781257441	24.96213926
ARHGAP1	99.52467835	126.2706374	45.55969399	162.4015983	51.99760658	161.5677678	132.9305174	137.3145722	141.6916668	126.8806749	105.5263221	160.9052075	22.36176112	98.65989842	17.61009897	106.5716567	61.40026977	90.4254324	129.9004962	64.69280797	100.6028784	113.959655	94.99910161	110.6214489	152.3536865	119.6828882	63.18930647	46.51390631	74.06315554	92.8634601	138.4699415	90.02352913	35.96438498	111.3123363	51.3059954	118.2277132	150.5681955	101.3583106	49.22994125	16.86493133	21.90376807	70.98989632	11.12027002	112.5435519	54.77496118	45.15900293	132.4043031	33.459407	163.7803669
ARHGAP10	1.141338055	4.063164073	3.425540901	1.302686617	0.382335343	2.248801908	2.502221504	0.849718888	0.790102231	2.349642128	0	1.225166555	0.169407281	1.968277275	0	0	0	1.100512362	1.761362661	0.624046379	0.246273876	1.421534158	0.607023013	0.745762577	5.220842839	3.191543686	1.316443885	0.224704861	2.178328104	1.360636778	0.98089687	4.473218839	0	0.677357016	1.289095362	2.444557981	1.994280735	0	0.891039661	1.284947149	0	0.619097933	0.654133531	2.066743023	0.670030106	0.480414925	2.569038716	0.259375248	1.25708615
ARHGAP11A	5.478422662	1.562755413	4.967034307	1.302686617	0	2.075817145	1.56388844	3.228931773	1.580204463	0.21360383	1.142884354	2.858721961	0.338814562	3.444485232	1.997021533	0	1.971568295	3.851793267	11.00851663	2.080154597	1.354506319	0.710767079	2.731603561	9.694913501	3.085043496	4.787315529	2.369598993	7.190555565	4.356656208	3.401591945	3.433139045	2.982145893	5.504752804	2.25785672	0.773457217	1.111162718	3.98856147	1.092223174	3.118638812	5.461025385	2.975606228	3.508221621	1.775505297	9.018515011	2.345105371	2.882489549	3.458321349	0.518750496	2.873339771
ARHGAP12	0.456535222	3.438061908	0.856385225	1.302686617	1.147006028	1.556862859	1.876666128	2.71910044	2.897041515	0.854415319	0.380961451	0	0.169407281	3.567502561	0.181547412	0.393253346	1.689915682	0.733674908	1.321021995	0	0.738821629	0.473844719	2.124580547	1.74011268	2.135799343	0	0	0.449409723	0.242036456	0	1.798310928	1.863841183	1.100950561	1.12892836	0.515638145	0.666697631	2.991421103	1.966001714	0.222759915	3.05174948	3.388884871	0.206365978	0.093447647	0.939428647	0	0.480414925	0.395236726	1.037500992	1.077502414
ARHGAP15	46.56659262	53.13368404	24.49261745	18.02049821	13.38173699	13.31982668	34.40554567	26.17134174	26.33674104	36.95346256	43.04864402	60.30542041	10.16443687	47.11563727	5.809517187	15.73013382	49.00755477	36.6837454	36.98861587	11.8568812	16.99289746	8.529204945	36.72489231	41.26552926	15.42521748	20.74503396	12.37457252	17.75168405	21.54124459	21.08987006	31.71566546	24.04355126	107.7096632	49.44706218	15.98478249	12.2227899	44.70512648	60.07227459	28.06774931	51.55850437	52.07310899	27.24030905	8.316840602	49.03817537	8.2078688	9.12788357	14.62375885	8.300007937	37.17383328
ARHGAP17	7.076295938	24.37898444	6.165973623	12.5926373	6.499700823	19.2013086	15.01332902	14.27527731	17.38224909	12.81622979	7.238267578	20.01105372	2.541109218	14.88509689	1.997021533	4.719040147	3.09817875	9.72119253	11.44885729	7.07252563	9.481544236	10.66150618	8.043054928	10.93785113	18.0356389	19.14926212	3.686042878	4.494097228	8.229239505	10.54493503	17.16569522	28.5167701	6.055228084	8.579855538	9.79712475	12.2227899	24.76231913	9.174674665	10.02419618	4.81855181	3.140917685	9.286468996	2.616534122	9.770057929	9.380421486	3.362904473	11.85710177	2.075001984	11.85252655
ARHGAP18	1.826140887	5.938470569	2.055324541	0.868457745	0.382335343	5.189542864	1.251110752	2.03932533	3.687143746	0.640811489	2.857210886	4.492277367	0.169407281	4.18258921	1.089284473	0.393253346	1.689915682	0	0.440340665	0.20801546	0.369410814	0.473844719	2.124580547	4.474575462	2.373110381	6.383087372	0.263288777	0.898819446	1.936291648	1.020477584	1.96179374	2.236609419	3.853326962	2.935213737	1.031276289	1.333395262	3.98856147	2.621335619	2.673118982	4.657933416	6.033868185	2.063659777	0.280342942	1.127314376	1.507567739	0	1.086900995	1.29687624	2.873339771
ARHGAP19	25.33770481	23.75388228	5.652142487	14.32955279	0.382335343	12.8008724	7.819442199	15.1249962	20.80602542	18.36992937	14.66701588	16.19942444	3.726960186	24.60346594	1.089284473	7.865066912	14.08263068	15.95742925	9.687494633	3.328247355	9.85095505	11.37227326	25.34321081	16.65536422	21.59530447	11.1704029	7.635374532	4.718802089	7.987203048	3.74175114	10.29941713	14.53796123	19.26663481	13.32135465	3.351647941	16.22297569	17.28376637	17.69401543	6.014517709	11.56452434	17.77098164	11.76286073	3.737905889	8.642743553	6.365286008	4.804149248	6.42259679	5.187504961	21.55004828
ARHGAP21	3.195746553	4.375715156	0.171277045	1.519801054	0.382335343	3.978649529	0.625555376	1.35955022	2.106939284	1.068019149	0.952403629	5.172925453	0.169407281	2.829398583	0.363094824	0	1.971568295	1.83418727	0.440340665	0.832061839	0.123136938	0.947689438	2.124580547	2.485875257	6.644709067	3.191543686	0	0.898819446	1.21018228	2.040955167	2.94269061	5.964291785	2.018409361	1.12892836	0.773457217	2.444557981	5.484272022	1.747557079	2.450359067	2.088039118	2.231704671	1.857293799	0.280342942	3.00617167	1.340060212	0.480414925	1.086900995	0.518750496	3.412090978
ARHGAP22	0.228267611	2.812959743	0.513831135	3.039602107	0	2.248801908	2.502221504	0.849718888	7.374287492	1.495226809	0.380961451	4.492277367	0	1.476207956	0	0.393253346	0.844957841	0.917093635	3.963065986	1.456108218	4.679203649	7.818437867	0.303511507	0	3.322354534	3.191543686	1.316443885	0	1.452218736	1.700795973	0.163482812	5.218755312	0	1.12892836	0.515638145	0	1.994280735	0.655333905	0.222759915	0.642473575	0	0	0	0.187885729	0.670030106	0.480414925	0.395236726	0.259375248	0.359167471
ARHGAP23	0	0	1.370216361	1.73691549	0	3.28671048	1.876666128	1.189606443	1.580204463	0.42720766	2.285768709	0.680648086	0.508221844	0.369051989	0	0	0	0.550256181	0	1.248092758	3.324697329	2.369223596	0.607023013	0.497175051	0.474622076	0	0.526577554	0.674114584	0.242036456	0	1.634828117	2.050225301	0	0.451571344	1.289095362	0.444465087	1.495710551	0.218444635	0.668279745	0.321236787	0.413278643	0.825463911	0.093447647	0.563657188	0.335015053	0.96082985	0.395236726	0	0.538751207
ARHGAP24	28.53345136	9.063981394	5.652142487	6.079204215	1.147006028	7.092375247	13.13666289	10.19662665	8.427757134	4.485680426	13.71461225	9.392943585	2.541109218	10.94854234	2.723211182	6.29205353	5.633052272	11.73879853	6.164769312	7.904587469	9.358407298	3.790757754	19.72824794	10.6892636	13.76404021	3.191543686	6.05564187	4.943506951	12.34385926	5.782706307	9.155037453	4.473218839	15.96378313	11.06349793	2.320371651	6.889208854	9.14045337	19.66001714	4.455198303	13.01008989	7.521671299	18.98566995	1.401714708	13.71565825	2.680120425	10.56912834	10.0785365	4.409379216	19.03587598
ARHGAP25	187.1794409	224.7242284	56.00759374	187.8039874	95.58383563	131.8143887	101.0271932	126.0982829	144.0619735	164.0477413	145.3367937	192.3511491	41.67419117	129.6602655	16.33926709	76.29114905	75.48290045	84.00577696	91.59085835	60.94852969	122.8906642	89.08280721	101.0693317	85.26552131	129.5718268	124.4702037	65.03232791	40.44687505	81.80832213	119.0557181	178.6867131	129.5369622	68.80941004	151.9537573	86.62720832	129.1171079	234.9927466	144.173459	99.35092216	88.50073491	97.28579251	106.4848445	15.13851885	60.12343341	81.40865789	55.72813127	88.53302652	38.64691196	160.9070272
ARHGAP26	208.4083288	123.7702287	102.9375041	89.45114773	42.82155836	79.40000581	106.6571916	104.0055918	111.1410472	127.9486941	142.4795828	146.4754681	28.29101596	164.7202045	43.93447373	87.30224272	134.0666441	109.6843987	302.9543776	56.37218958	77.20686021	58.75674518	153.2733109	193.401095	115.0958535	118.0871164	107.421821	117.0712328	154.9033318	181.9851691	99.07058387	96.54697327	205.6942631	135.4714032	48.98562375	116.894318	178.4881258	225.8717525	77.07493064	149.5357245	90.0120884	174.9983491	19.15676768	224.3355609	72.36325146	85.51385661	100.3901283	42.01879018	88.53478169
ARHGAP26	59.12131122	7.813777064	14.90110292	5.21074647	0	3.805664767	16.26443977	4.418538215	6.320817851	1.281622979	20.0004762	34.98531161	1.185850968	26.9407952	10.71129731	0.786506691	27.60195613	13.02272962	68.69314376	22.25765419	1.723917134	5.449214271	11.68519301	28.58756545	4.034287648	14.36194659	21.06310216	52.58093757	33.40103093	38.43798898	9.8089687	3.541298247	55.96498684	22.5785672	4.640743303	14.88958043	32.73944207	6.990228316	22.72151135	47.86428131	4.546065071	48.90873671	8.503735897	96.38537918	11.72552686	13.45161789	32.01417477	6.484381201	3.232507242
ARHGAP27	304.9655282	393.501813	95.23003706	1022.826109	188.8736592	315.5242061	498.8804123	522.5771158	653.1511779	492.3568278	455.4394152	455.3535695	129.7659774	534.2642629	53.37493916	558.0264974	305.0297805	250.5499811	214.0055633	282.6930097	819.1069124	818.32983	434.0214546	214.7796222	558.3928727	304.792422	226.691637	131.6770488	217.106701	245.2547792	446.144593	313.498087	103.1223692	392.8670694	170.6762259	405.7966248	464.1688411	553.9755941	201.1522034	198.8455714	221.1867296	564.6173149	17.56815768	206.4864166	223.7900554	195.0484595	375.6725076	92.85633879	314.2715374
ARHGAP29	0	0	0.171277045	0	0	0.691939048	0	0	0.26336741	0	0	0	0	0.984138638	0	0	0.563305227	0.183418727	0	0.624046379	0.123136938	0.23692236	1.214046027	1.74011268	0.474622076	0	0	1.123524307	0.242036456	0	0.163482812	0	1.834917601	0.225785672	0	0.222232544	0.166190061	0	0.44551983	0.642473575	0.661245828	0	0	0.563657188	0	0.480414925	0.395236726	0	0.359167471
ARHGAP30	730.9128901	726.0561648	350.0902801	908.4068012	268.3994104	801.2654181	791.9531059	756.7596412	927.3166522	597.6635159	777.161361	1021.108258	229.8856806	731.4610424	167.9313562	468.3647346	430.9284988	707.44603	920.7523308	396.2694507	721.7055944	663.8564516	825.8548098	545.6496189	852.4212489	761.1831691	412.046936	399.7499484	466.1622143	773.1818491	1081.275316	587.8555091	496.7121946	1251.304194	335.6804322	737.812045	1307.583402	898.8996725	290.4789294	129.9402805	267.4739376	518.18497	82.3273772	871.2261272	326.8071843	339.6533518	793.2401082	289.9815273	1006.566838
ARHGAP31	7.304563549	5.000817321	2.740432721	3.47383098	6.499700823	7.092375247	5.629998383	7.47752621	8.691124545	4.058472767	3.047691612	3.403240429	0.847036406	18.32958212	0.907737061	9.438080294	1.408263068	5.319143082	9.687494633	3.744278275	2.339601824	4.027680113	3.793893834	2.983050308	10.20437464	6.383087372	3.422754101	2.696458337	4.114619752	6.80318389	12.26121087	10.43751062	0.55047528	5.870427473	4.125105158	5.333581049	15.62186576	2.402890984	2.450359067	6.745972534	2.975606228	11.14376279	0.467238236	24.98880201	3.85267311	0.480414925	3.260702986	1.037500992	7.362933163
ARHGAP32	0.913070444	0.625102165	0.171277045	0.868457745	0	0	0.625555376	0.509831333	1.843571873	0.21360383	0	2.178073875	0	0.738103978	0.181547412	0	0	0.917093635	0.88068133	0.20801546	0.492547753	0.23692236	0	0.994350103	2.610421419	1.595771843	0.526577554	0.224704861	0.242036456	0.340159195	0.490448435	1.863841183	0.36698352	0.225785672	1.546914434	0.888930175	2.492850919	0.87377854	1.782079321	1.927420724	0.413278643	0.825463911	0.373790589	0.563657188	0.670030106	0.480414925	0.889282632	0.259375248	0
[truncated: 13,931 more rows]
[truncated: 57 more columns]
