# Supplementary material for: A combined risk model for the multi-encompassing identification of heterogeneities of prognoses, biological pathway variations and immune states for sepsis patients
Source: BMC Anesthesiol. 2022 Jan 7;22:16. doi: 10.1186/s12871-021-01552-x (PMC8739717; doi:10.1186/s12871-021-01552-x)
Supplement: Supplementary file 3 — Additional file 3. [file 12871_2021_1552_MOESM3_ESM.csv]

ID	GSM1602802	GSM1602803	GSM1602805	GSM1602810	GSM1602811	GSM1602812	GSM1602815	GSM1602816	GSM1602818	GSM1602819	GSM1602820	GSM1602824	GSM1602825	GSM1602826	GSM1602827	GSM1602829	GSM1602830	GSM1602831	GSM1602832	GSM1602834	GSM1602836	GSM1602837	GSM1602838	GSM1602840	GSM1602841	GSM1602842	GSM1602843	GSM1602845	GSM1602846	GSM1602847	GSM1602848	GSM1602850	GSM1602852	GSM1602853	GSM1602855	GSM1602856	GSM1602857	GSM1602859	GSM1602860	GSM1602861	GSM1602866	GSM1602869	GSM1602873	GSM1602878	GSM1602879	GSM1602881	GSM1602882	GSM1602883	GSM1602885
mortality_event_28days	0	0	0	0	0	0	0	0	0	0	0	0	0	0	0	0	0	0	0	0	0	0	0	0	0	0	0	0	0	0	0	0	0	0	0	0	0	0	0	0	0	0	0	0	0	0	0	0	0
time_to_event_28days	28	28	28	28	28	28	28	28	28	28	28	28	28	28	28	28	28	28	28	28	28	28	28	28	28	28	28	28	28	28	28	28	28	28	28	28	28	28	28	28	28	28	28	28	28	28	28	28	28
A4GALT	2.394179966	2.3512511	2.252744368	2.587144633	2.350921865	2.628646408	2.353167175	3.038028132	3.542468844	2.612234142	2.770494135	2.852493029	2.514619662	2.549084328	2.822506494	2.507324374	2.535299658	2.816472223	2.452555465	2.499477817	2.362336853	2.501076673	2.712760359	2.53854006	2.666092388	2.464487874	3.10525566	2.706546902	2.622600802	2.759249434	2.604634157	2.714966589	2.788497211	2.49457437	2.566906434	3.078143732	3.206334838	2.353472355	2.697095016	2.526989087	2.642251716	2.822758426	2.68384336	2.778371723	2.961996817	3.015713455	2.631768522	2.462013796	2.558919802
AAA1	3.008133547	3.431918685	3.819745934	2.994869026	3.711501156	3.844274859	3.196672534	3.228271108	3.85719837	3.997405197	3.515623924	3.198833387	3.075606727	4.498184428	3.210023458	3.58097732	3.8163019	3.623017055	3.092536153	4.043043463	3.572732223	3.377023621	3.718726372	2.821485551	3.534466064	3.211841373	3.194574322	4.642289384	3.433667994	3.071423258	3.794267453	3.652037292	3.652418607	3.357493716	3.093081335	3.396369727	4.402134774	2.96250709	4.120089051	3.494334708	3.766306188	3.628734658	4.435279901	3.418219645	5.743030797	3.409643696	3.187718507	3.565568889	3.39809697
AACS	2.710831878	2.546820375	2.451704845	2.355063081	2.870476797	2.472210751	2.876315823	2.780368097	2.682846071	2.705690183	2.557938984	2.53854006	2.483161505	2.395957999	2.408801183	2.489063354	2.40676407	2.76390035	2.633691863	2.310986062	2.539033637	2.625740382	2.513597733	2.390590362	2.621340719	2.803246369	2.661180983	2.489327117	2.823267303	2.696836485	2.330906827	2.818229097	2.561132277	2.65171306	2.789745961	2.769777509	3.084912007	2.786011466	2.784530151	2.600713959	2.64658768	3.121034103	2.805670107	2.721014595	2.419153899	2.455540274	2.62767214	2.571170041	2.816971056
AAGAB	5.150180599	4.938907433	4.832498122	5.82663151	4.587538257	4.80150089	5.065261575	5.19128513	4.731866406	4.814655794	4.847169002	5.362656626	5.342371009	4.862609032	4.978804813	5.314307085	4.812856822	4.821417964	4.8306957	4.782276741	5.463015968	4.767791829	5.39068584	4.9450759	5.245887671	5.154308854	4.818945473	5.203102473	5.417465561	5.332847133	4.128373788	4.973021546	4.993147076	4.742352763	5.419762248	4.835543993	4.559553021	4.206184878	4.51862587	4.927509746	5.784891759	5.008585974	5.255102657	4.560691576	4.45197956	4.870015561	5.41599699	4.890455939	5.108224608
AAK1	5.161153012	5.526730991	4.55455257	5.165256736	5.215715206	5.277812723	3.990960388	5.598987899	4.440094116	5.651381574	4.747625722	4.770223843	4.364307182	5.713832542	4.277695738	5.200338615	4.663825662	5.143429256	5.652188195	5.715525327	4.500949747	5.203815012	5.673125177	4.317866476	4.914880485	5.101412451	4.01798952	5.140698388	5.98799738	5.799317313	4.814048587	5.275688274	4.307562845	5.065261575	5.256530934	5.326557737	4.720686358	5.029541384	5.053890147	5.21301781	4.582966921	5.129204882	4.892940082	5.534426904	5.94993693	4.774492515	4.781631002	5.451815828	5.602128984
AAMP	4.364307182	4.237544067	3.9735403	4.393090754	4.31160149	4.18350345	3.968477076	4.4712424	3.319308431	3.693085125	4.716490399	4.048223534	4.138578146	4.041107655	4.539250636	3.823583779	4.244048173	4.011379526	4.123968885	4.175078803	4.185463532	4.405843423	4.363782343	3.805717345	3.847296269	3.887851675	4.141100939	4.590401703	4.523148288	4.300327804	4.406922064	4.418689268	4.319943203	4.232929757	4.027248832	4.538681388	4.394094555	4.042578404	4.561235819	3.910206259	3.836489276	3.887851675	4.157247983	3.763339208	4.073735165	4.060023081	4.058638049	3.246068403	3.887403954
AARS	2.869981256	2.820994464	3.10327514	2.789745961	2.900976905	2.76488289	3.88477843	2.787990603	3.22427737	3.170464936	3.127690635	3.459153196	3.018953022	3.662749052	2.649807473	2.492713515	3.051331056	2.588855526	2.927161398	3.2544207	3.038567547	2.631768522	2.870349593	2.918275044	2.739496247	3.033388475	2.771717754	2.805420445	3.44111154	2.985729072	3.061708455	2.528017415	3.831773582	2.825777889	3.435797931	3.062554198	2.581407178	3.216110176	3.511541209	3.13563832	2.804463002	3.003939271	3.137618365	2.510201502	3.318343044	2.686288946	2.6831051	3.02924902	3.099603387
AARS2	2.490086527	2.561890143	2.830258365	2.655330105	2.368582401	2.170869062	2.343420549	2.208546607	2.430160438	2.509951491	2.503662574	2.389988813	2.522906845	2.549844632	2.385771988	2.396565231	2.529746317	2.128154965	3.700210293	2.335250968	2.496404463	2.40388358	2.606573752	2.296376362	2.897643703	2.715936277	2.294913859	2.450318911	3.206643916	2.708619534	2.678012429	2.961729887	2.507577958	2.291547236	2.542832319	2.585378544	2.412536663	2.651227009	2.654876673	2.390907429	2.313815875	2.186531444	2.22586163	2.294151948	2.699580045	2.450874024	2.264971378	2.358883363	2.055208676
AASDH	3.834761757	4.393090754	3.324794064	4.060023081	3.776233051	3.660372584	3.575756216	4.13469167	3.727220132	3.775827296	3.852443259	4.781073975	4.208675183	3.288613564	3.753306291	4.752319239	3.879917325	4.322041267	3.556302949	3.629896633	3.92766008	4.080300864	4.053431499	3.481074858	3.968025981	3.665084963	3.998756577	3.374393524	3.909786892	3.823121325	3.53081517	3.739870011	4.356396019	3.775433081	4.775082491	3.305177085	3.992783778	3.89218368	3.672101752	3.704294105	4.53039091	3.970725251	3.643098051	4.476750929	3.305809759	3.585187865	3.908928898	4.41442889	3.942786416
AASDHPPT	4.215702347	4.547806279	4.527070949	4.781631002	4.072785138	4.261827685	4.529273728	3.942346454	3.46938506	3.990065986	3.856759084	4.584124597	4.50260107	3.817154576	4.445465574	4.474580611	4.775082491	4.362732047	3.804028665	3.850724899	4.6795086	4.15235686	3.804872075	4.248710656	4.14854088	4.48604415	4.33032165	3.387526779	4.06709549	3.941033014	3.86977614	4.154351744	4.175556766	4.361117256	4.403173085	3.657574799	2.918829849	4.426149562	3.756622737	4.313237579	4.309636172	3.775008516	3.654022994	3.701038615	3.861112676	4.182989319	4.507605307	4.445465574	4.190332491
AATF	5.118329998	5.455577197	4.994416419	5.2346145	5.812995436	5.339426904	5.185181943	5.784891759	4.346476279	5.626973815	5.690190207	6.225835681	5.455577197	5.674764865	5.470622824	4.81159149	5.595887281	5.662610162	6.117712158	5.839353544	5.861169832	5.676423429	6.398475501	5.083298152	5.487418661	5.092769636	4.967959359	5.183053389	5.951730742	6.169294292	5.361918181	5.779809888	5.142042029	5.72544631	5.174126085	6.299549574	5.701573261	5.91067933	5.559148527	5.710589514	5.185859218	5.730446369	5.915121243	5.074630132	6.100345365	6.053432224	4.752319239	4.991185323	5.28065231
AATK	6.234092537	6.038185827	7.285052645	5.633365354	5.939188126	6.192199989	6.303847173	6.359395948	5.546831983	6.266314084	5.860304479	5.102763603	6.643895805	6.897346423	6.11188642	6.620497767	5.923109263	6.260083213	6.773087266	6.620497767	6.059037337	6.023322433	6.292019426	6.228896993	6.447448304	6.550214995	5.523603714	6.531127695	6.174332263	6.103296722	6.518277405	6.380242392	5.653758564	6.382359267	5.262795486	6.894467413	7.106551739	5.702380389	6.001953823	5.406403647	5.289940237	6.228896993	5.760742343	6.073291125	6.680652283	7.205416945	6.044868183	6.339766389	6.292019426
ABAT	4.90607691	4.903559011	5.185181943	4.995080514	4.299294167	5.675650026	5.170077461	4.815892761	5.292053273	4.651553041	4.6678016	4.16315642	4.648024633	4.799075718	5.185181943	4.760077045	4.742352763	5.972502261	5.347454106	4.564123919	5.444245392	5.222649855	5.448006195	5.034076834	4.942004882	4.745296945	5.108224608	4.806257377	5.297971827	4.529841095	5.042664424	5.792490271	4.646277901	5.832481219	4.799075718	4.231925146	5.999163742	4.71884983	4.958450576	5.346727171	3.928121832	4.740053213	4.824517818	5.550798888	5.244540246	6.486851788	5.626973815	5.378077476	5.472951531
ABCA1	5.593492418	7.880710297	6.92570336	6.378015461	6.428164825	4.563541571	7.996395667	6.824427946	5.660211925	4.51807599	6.203488591	4.493763484	6.904483778	5.581871542	7.890452041	7.332763949	5.497356943	5.392223081	6.002889347	4.723047091	8.323446419	7.394752675	7.846828748	7.697745234	5.305660204	5.147428202	6.1552858	5.884046628	8.154842325	4.585816103	7.43785941	5.539807182	5.469777423	5.942790769	6.459029411	4.594947367	7.217080348	4.500403589	6.457886495	4.799647501	8.276427415	3.094799107	6.500759832	6.492514742	6.638979004	6.460150978	6.29534061	6.735018401	5.873472029
ABCA13	4.267967325	2.201337727	2.804932683	2.16819017	2.427310616	2.399463249	4.157247983	2.340862527	2.724380761	2.725856663	2.116944136	3.050220995	6.183211162	2.338871918	2.04293532	2.203713946	2.202786204	2.174637446	1.973510643	2.444249161	2.364790036	2.300388348	2.063118296	2.221843574	2.110765147	4.043506156	2.225394981	2.092507807	2.063118296	3.378768229	2.101403313	1.950374584	3.830928153	2.686043737	2.5754395	2.315948991	2.712041348	3.009795606	2.080125333	2.240492359	2.542320607	4.322041267	2.169276963	2.643238809	2.252336272	2.508109677	2.384904949	2.956100141	2.865607117
ABCA5	3.616047743	3.339719258	3.251012136	3.550084825	3.631076507	4.00572188	2.537774384	3.032551019	2.829493656	3.817621838	3.520615707	3.148647466	4.138102606	2.644914817	2.908225759	3.984125138	4.089215791	3.564431777	4.462924959	3.138743769	3.437572029	3.48035247	3.492872228	4.614848277	3.9191961	2.968868334	3.396023188	3.459529403	3.42197891	4.199322678	2.985729072	3.33615592	3.102142784	2.984656398	3.135918827	3.573102819	3.022248596	3.498976002	2.960648504	3.013033935	3.953633984	2.718589318	3.50505097	3.922290618	3.69900899	3.119853314	2.76488289	3.381093615	3.638843166
ABCA7	5.266363575	2.816000284	5.760742343	4.558424928	4.819561354	3.855024425	4.061891214	4.426149562	3.640772714	4.533684944	4.671344269	4.404265741	4.556189037	5.040686603	3.968477076	5.368532424	2.88117085	4.034124289	5.505849559	5.570822918	4.115227261	4.836764475	6.156289728	5.769122919	5.213700798	5.264177213	4.011379526	5.611686594	5.829927661	4.582402888	4.42831858	4.086840793	3.556302949	4.406922064	3.612576663	6.449703283	6.059963739	4.588121464	5.750569737	3.328017687	6.329799333	3.594323536	4.461872906	3.782988132	5.645671165	3.955851498	3.943676079	3.790472382	5.088007077
ABCB1	2.946320495	3.148054727	3.167542392	3.430169343	3.336474314	3.225198113	3.295309756	3.562248734	3.44454089	3.330291838	3.365081885	3.420945106	2.948714776	3.506828993	3.593950408	3.271432719	3.125958978	3.12857691	3.242032157	3.653641262	3.307420805	3.051331056	3.777090731	3.097901167	3.425725352	2.96250709	3.300751392	3.731733364	3.229200226	3.382442823	3.583651398	3.489998668	3.246381652	3.360423621	2.897889434	3.417207131	4.323582774	2.977401686	3.517417562	3.224578263	3.108631996	3.599299865	3.668548135	3.988212562	4.201266686	3.344990781	3.299480308	3.027361527	3.128288723
ABCB10	4.839772455	5.434484342	4.68661013	4.965457545	4.241549317	5.719651024	4.704775742	4.327742739	6.304892214	4.201266686	4.379673591	4.324594597	5.248777087	4.258307478	6.358325965	4.45141048	5.18172544	5.066631395	4.045444527	2.917237288	4.734776171	4.424566833	3.414414401	5.183053389	4.217196541	5.06053742	6.195238711	3.771659485	3.016837566	4.476203374	5.642319262	4.340718928	7.281629999	4.831896288	5.635813812	2.755325474	5.392987898	4.83493461	4.664961853	5.152929638	4.778632047	4.389928708	3.960768546	5.95801456	2.74682185	4.387818204	5.088007077	5.475205611	4.803289534
ABCB7	4.605739938	4.00902384	3.874570491	5.020996077	4.078916668	3.871516021	4.086375072	4.578914892	3.372107581	3.853737872	4.546053102	5.140698388	4.991185323	3.291156234	4.691296603	3.939231537	4.492120046	4.195790309	4.541495002	3.830485555	4.408557187	4.209647128	4.480105439	4.655630327	4.395732046	4.137616057	4.114747387	3.845954414	4.592674277	4.34805845	4.095447374	4.285419494	4.916770329	3.889161212	5.05651096	4.035101453	2.872547125	5.057818631	3.748817757	3.923195317	4.957171552	3.46623864	3.507907425	3.297875103	4.175078803	3.78216332	4.701200271	4.017517567	3.64580446
ABCB9	2.616148146	2.717374906	2.775671958	2.462833382	2.880905256	3.10015139	2.936585565	2.928446313	3.438610617	2.611732125	3.188619137	3.301987369	2.830258365	2.96357083	3.196085858	2.909785016	2.633199014	2.873777808	3.180575545	3.148347066	2.576963514	2.924531483	2.600467294	2.863366799	3.039959377	2.659496026	2.899189188	3.74230431	2.827759015	2.954224658	3.383764123	3.058933868	2.951836258	3.420945106	2.611984983	3.041619546	3.474691554	2.571667991	3.664320509	3.05922091	2.827250414	3.505760545	3.532264691	3.1769763	3.852010439	3.058933868	3.029784742	2.810165385	2.756089
ABCC1	4.396260678	4.223728229	4.004348214	4.178975232	3.901001349	4.176015524	4.156757192	4.335012364	4.194315122	3.807015976	3.861112676	6.299549574	4.548962656	4.03605983	4.06805082	3.780881662	4.406357248	4.427775365	4.462394051	4.162190988	4.17798605	4.024417911	4.129805223	4.290593211	4.279189273	4.31063048	4.406357248	3.725964905	4.045930026	4.061891214	4.12591594	4.4155091	4.226256852	4.398364859	4.107522354	4.280745819	3.925402599	4.194315122	3.810445268	4.113281681	4.039714945	4.988602165	3.992783778	4.761867455	4.308092613	4.122994248	4.404265741	6.220705484	4.62516349
ABCC10	2.854496557	3.005161214	2.735376951	3.097901167	2.651477132	2.597281064	2.807151774	2.678012429	2.576709828	2.89117495	2.470887561	2.328565401	2.429001065	3.308068095	2.454719852	3.339719258	3.051065468	3.39261215	2.413727494	3.833039499	2.786011466	3.15657342	2.685313892	2.783558221	2.739014671	3.414414401	1.998433042	2.701803726	2.842878089	2.616910626	2.271176653	2.818980809	2.380366501	2.860809802	3.108631996	2.480472718	2.308194681	2.823013675	2.614940966	3.143642034	3.107533421	3.530477256	2.552634975	3.186229859	2.229332045	2.866117721	2.974450959	3.56407389	3.39261215
ABCC11	2.088767399	1.995790379	2.297857463	2.279921054	2.562643707	2.900976905	2.293789207	2.796584814	2.384032542	2.246370864	2.737813808	2.938140397	2.576709828	2.253570197	2.172485988	2.289713799	2.429305042	2.284864988	2.755822479	2.801017308	2.654629216	2.440866898	2.450053601	2.267715045	2.188592789	2.441139915	2.720520652	2.661700458	2.291915874	2.427884478	2.812467123	2.597778258	2.357000313	2.563139133	2.526724875	2.646342948	2.724137833	2.077746983	2.775920204	2.200380343	2.689488807	2.755325474	2.566906434	2.789502717	2.774183034	2.464487874	2.421968988	2.302199951	2.344046504
ABCC13	2.421412739	2.752664657	2.591555014	2.664847468	2.441689542	4.668981698	2.911593244	4.552320579	7.749322072	2.584134469	5.665945978	6.537007524	2.682381854	2.093232829	6.174332263	2.94392647	3.008972719	2.855002157	2.821485551	4.05154018	2.322124571	2.67948759	2.462296464	3.755785182	3.384796579	2.374173176	7.037601599	4.012322415	2.179403547	5.912464363	4.367980991	2.850971883	7.455031874	3.524916933	2.254801559	3.078686887	7.108050599	2.425329662	4.309107439	4.106502096	2.76293849	5.515095929	3.486080678	6.237211443	3.531553176	4.060497682	4.305455444	3.441795157	4.300859137
ABCC3	3.120453478	2.997326397	2.704483906	2.57517153	3.366062007	3.118981297	2.863366799	3.761678561	2.87100296	3.050220995	4.040640761	2.635656525	2.62011208	2.849466781	2.581920925	2.723657498	2.843650888	2.589583931	3.10580417	4.130806178	2.430713615	3.276530015	2.755822479	2.50444243	2.854023431	2.769523318	3.093926889	3.02441793	2.67775832	2.650521925	4.149042574	2.935537436	2.448679294	4.250695864	2.595549621	4.825753956	4.030507691	3.629524138	3.408233569	2.705451847	2.356042173	3.279041739	3.094799107	4.820787041	4.201766318	2.554674974	2.733159204	3.434031214	3.551897782
ABCC4	2.661700458	2.653686091	2.359206469	2.647083943	2.897643703	3.345661835	2.97950382	2.730955961	4.400028772	2.715687162	2.433533509	2.328905398	2.544834652	2.749989763	3.28734018	2.689720476	2.245535389	2.845460128	2.542320607	3.151303451	2.393872378	2.972312406	2.828010421	2.713743136	2.761928394	2.590086976	4.06517615	2.539282232	2.502881741	2.609047584	3.442833035	2.501339511	3.748413187	3.226734026	2.702311941	2.693672435	3.323175914	3.586675055	2.479681421	2.847449015	2.525212296	3.994620137	2.686043737	4.719450455	2.564888645	2.450318911	2.764138416	2.929502848	3.56972102
ABCC5	4.13127989	3.450454988	3.978612229	3.37978818	3.636565964	4.427228721	3.987749446	3.836928739	2.76293849	3.276217807	4.195303682	2.842002502	3.873701898	3.979973234	3.411666653	3.967569633	3.342038929	3.524551091	4.482827989	4.020764128	3.310905347	4.352231773	3.763741039	3.955428137	4.662059867	4.1342022	2.804708665	3.179368425	4.11866685	3.484244921	3.535211204	3.29466239	3.813813552	3.916503993	3.292106519	4.172078754	4.040640761	3.410637539	3.910206259	3.055835718	3.836054244	3.036415377	3.921400964	3.396023188	2.850727757	3.95759389	3.893474208	3.182079847	4.088270403
ABCC8	2.67095192	2.500816332	2.077746983	2.455271229	2.678980425	3.212453612	2.572662389	3.084347181	2.771477793	2.410806312	3.40283055	2.818740036	2.554674974	2.321795875	2.762688107	2.388175931	2.679980414	2.623817599	2.596792993	3.51047211	2.740753064	2.408181998	2.657533133	2.630597243	2.636628299	2.56865651	3.030348252	2.689488807	2.399161651	2.795371254	2.851479731	3.145697051	2.780118633	2.990037919	2.931884581	2.650055041	4.026776673	2.495601286	3.240236572	2.661700458	2.552634975	3.114921313	3.185623305	3.180861763	2.572168595	2.343091895	2.423633368	2.70424604	2.784778424
ABCD1	2.787732338	2.731208006	2.809662338	2.582166146	2.802507536	2.518511951	2.40676407	3.248210239	2.389988813	2.150204444	2.88658803	2.094787833	2.237102667	2.747776733	2.587611839	2.650758302	2.499731577	2.795371254	2.29969734	2.823763051	2.803246369	2.423065579	2.869718895	2.419718281	2.364184617	2.247647103	2.445882471	2.159784857	2.733159204	2.3512511	2.702538919	2.692419446	2.357317196	2.602185758	2.74973293	2.746079006	3.163133202	2.709369021	2.337889345	3.019222807	2.791477829	2.678255226	3.130834441	2.891686906	2.938140397	2.819224844	2.806158924	3.082643484	2.808673948
ABCD3	4.328735857	4.675440009	4.058206076	3.815064572	3.300140044	4.157716516	4.257780802	3.154518441	3.578392889	3.929446616	3.317039287	3.912025036	4.09590093	2.815018517	3.966656193	4.0844924	4.060023081	4.06517615	3.168133713	2.745827	3.801073736	3.985944227	3.349907698	3.560763844	3.422639019	4.6877519	3.737432961	3.58594807	3.568929373	3.378425153	3.438260413	3.547932768	3.672101752	3.681978418	4.912359749	2.828268618	2.640799668	4.033673062	2.830759453	4.091163441	3.701851939	3.944138586	2.903024335	2.770253002	3.110034269	3.897025094	3.790061044	4.711201354	3.91831648
ABCD4	2.816472223	3.168432924	2.782835315	2.638578335	3.026818426	2.732667969	2.916230559	2.479160549	2.61395583	2.557665036	2.865120168	3.579144869	2.747535046	2.586140315	2.846947455	3.492141428	3.141618284	3.141618284	3.010621171	2.47702096	3.253794526	3.24391634	3.341060251	3.441451458	3.123907516	3.064200767	2.556688155	2.654629216	3.31507366	2.825013592	2.318764791	3.010886541	2.770253002	2.706671781	3.58022746	3.497916151	2.62356448	3.321251512	2.421968988	3.147443752	2.928446313	2.253985368	2.501833885	2.376029537	2.6063219	2.801268086	2.770494135	3.008972719	2.980580286
ABCE1	4.176015524	3.803164281	3.699431118	4.107024066	3.221587051	4.083551418	4.509816597	3.216431204	3.847750978	3.219719714	3.491427507	4.372780839	3.757019121	3.592065788	3.777509768	3.588593569	4.514769027	3.560409151	3.728059897	2.627924302	4.346984742	3.539211319	3.396023188	4.061421978	3.504689284	4.16853956	3.800649399	3.216713963	3.587840724	3.684313061	3.806159547	3.157740026	4.325106928	3.746369382	3.490724531	3.099026126	3.459895665	3.639622498	3.422319834	3.616047743	3.290204989	3.053590758	3.327699172	3.117830562	3.442833035	3.317665805	3.657185559	3.21093951	3.312492633
ABCF1	4.543826768	4.418689268	3.745144029	4.512593799	3.762077302	4.139086385	4.371747607	4.895457676	3.92274901	3.724344756	4.852054868	4.844026222	4.319418388	3.848174309	4.348590307	4.019856142	3.997405197	3.926287797	4.252255239	4.347494421	4.461872906	4.270506529	4.630248638	3.562248734	4.271051749	4.071601052	4.868790334	3.747586157	5.292053273	4.779863567	4.471815646	4.25727089	5.040686603	4.561235819	3.930287231	4.778071459	3.877238099	4.397843348	4.344358431	3.985944227	4.251736844	4.555066534	4.317368263	4.239541517	4.572119738	4.360575418	4.411745397	3.653241675	3.754533708
ABCF2	2.81722013	2.712760359	2.721495163	2.60512514	2.788497211	2.596050874	2.63907992	2.911065021	2.257242953	2.877562835	2.799052744	2.707884721	2.461486773	2.345363148	2.587377572	2.522389498	2.879593769	2.538027974	2.583902007	2.541273359	2.678255226	2.719553086	2.851993805	2.478619197	2.39686592	2.501583691	2.513081692	2.697598803	2.820492567	2.621838004	2.429305042	2.57895248	2.653434049	2.469063241	2.485317413	2.501833885	2.61049842	2.571916268	2.584384378	2.343091895	2.465329214	2.328224633	2.60832393	2.431003859	3.086316925	2.436066809	2.674566721	2.47461437	2.35826614
ABCF3	3.790472382	4.03142011	3.615656823	3.97398491	4.335538293	3.602348879	3.634202196	4.056297893	3.779591965	3.952742744	3.880792429	3.927170537	3.839940244	3.954081429	3.787980416	3.765450153	3.713882175	4.256259835	4.219208554	4.28384151	3.949634921	4.018912333	4.433669445	3.401152213	3.964844012	3.513770308	3.602348879	4.176015524	4.668389534	3.923632613	3.798543389	4.08306414	3.403540627	3.653241675	3.902774719	4.668389534	3.436515197	3.882149138	3.858489481	4.196818453	3.664320509	3.634985436	4.132709287	3.619940681	4.688334771	4.142135274	3.576130577	3.797262271	3.523466981
ABCG1	3.501140052	3.316045873	4.56986461	3.167841805	3.419584347	2.837564703	4.891714458	3.657185559	2.320421157	3.133647027	4.357420505	3.052455101	4.539250636	3.010621171	4.853901485	3.507183914	3.346316102	3.017611985	4.437424089	3.054992108	5.047278076	5.305660204	4.525964681	3.818058263	3.612965502	2.868953304	3.481074858	3.235373388	4.689522419	2.994869026	4.322575485	3.400456206	3.458803046	3.689448646	4.840969748	4.248710656	5.816437934	2.830010584	4.42831858	3.060334135	4.85080912	2.552634975	3.888735367	4.063790373	4.395732046	3.360097115	3.183859035	3.321569044	3.272074086
ABCG2	1.832335393	2.37202553	2.54458703	2.377890971	2.961182591	3.937473772	1.827335197	3.267584663	4.552320579	2.344046504	3.520975569	3.627207481	2.508905475	2.25766853	3.846398878	2.328224633	2.452555465	2.687287252	2.450318911	2.752908946	1.973510643	2.410226931	2.137605707	3.376695824	2.555665079	2.36672937	6.424787096	4.270506529	2.197488448	2.315948991	3.795117656	2.115579847	5.227559201	2.704721976	2.574179872	2.346654803	6.434767489	1.937505783	2.897393514	2.777877864	2.28561307	1.99180993	2.254801559	3.819324889	2.65171306	2.827510847	3.228271108	2.413145252	2.740502374
ABHD10	3.520975569	3.901444479	3.942786416	4.13127989	3.423331589	3.59319163	3.912025036	3.673759729	3.794267453	3.772915055	3.516339901	3.630687719	4.34177844	3.377023621	3.96255931	3.595115214	3.774164459	3.58249866	3.739447605	3.496496486	4.128850727	3.631460545	3.729683021	3.568929373	3.535211204	3.889984919	3.827872459	3.883472506	3.595495923	3.379102955	3.567809434	3.357150862	3.662749052	3.674159956	3.671703738	3.129155744	2.958262809	3.745548953	3.422994214	3.711891118	3.80276617	3.023597536	2.932656686	3.600832892	3.108362435	3.677245978	4.080751656	3.28829145	3.44454089
ABHD11	2.797794484	2.849979318	3.326699979	2.785526741	3.173686239	2.797547638	2.942058303	3.312798172	2.856997343	2.983278182	2.978719778	2.505999632	2.749989763	3.236858887	3.481074858	2.712531232	2.887357233	3.065291936	3.074214374	3.564431777	3.160748914	3.070310838	3.119853314	2.52826703	2.980048666	2.465589343	2.957991419	3.865462646	3.003260036	3.417554783	3.120453478	3.733369221	2.97150435	3.562248734	2.987072327	3.463410779	3.985944227	2.977922848	3.131673195	2.913160277	3.017084675	3.812912894	3.658776784	3.248531675	3.807456345	2.963049165	3.033388475	3.014087948	3.196389859
ABHD12	2.750704007	2.739014671	2.57290933	2.700821933	2.406489542	2.528017415	2.544834652	2.880642812	2.801017308	2.596792993	2.846178768	2.448679294	2.693914274	2.859517279	2.565904193	2.464765276	2.558445623	2.763185613	2.573425064	2.488799152	2.796346044	2.606835721	2.880642812	2.440311722	2.490912234	2.776909877	2.745079576	3.166688244	2.576445358	2.88117085	2.931610348	2.423353883	2.827250414	2.506270873	2.844936848	2.774690546	2.854496557	2.436342203	2.495339931	2.693672435	2.310635329	2.540042879	3.118679532	2.471948304	2.722934596	2.855992347	2.324156236	2.409080526	2.259327186
ABHD13	4.533165091	4.343843807	4.697693909	3.806593393	4.157247983	4.519189601	4.209172415	3.047965685	3.982763709	4.06805082	3.446630044	4.229364704	3.974904757	3.694645004	4.029091732	4.920514842	4.908553901	4.548962656	3.63809345	3.273351106	4.076071025	4.022583963	3.461269258	4.682468983	4.299294167	4.579501037	3.798543389	3.739447605	2.845460128	3.226734026	4.493763484	3.699815434	3.460238939	3.745979207	5.180331565	2.897393514	3.308975444	3.463755617	3.435448259	4.704775742	4.581222519	3.681549944	3.943252675	3.077008309	2.48666593	4.042578404	4.110366135	4.814048587	4.64568581
ABHD14A	2.138231382	2.664598237	2.470356379	2.916748057	2.082516061	2.14251206	2.496130021	2.739496247	2.254801559	2.44508413	2.291915874	2.026497269	2.004710165	2.436917749	2.166529848	2.291547236	2.434655464	2.229332045	3.174906343	2.552111354	2.776159622	2.140083819	3.018405728	2.500550842	2.249769751	2.213685676	2.186025717	2.272703797	2.599232954	2.927422257	2.357317196	2.04098598	2.14723711	2.15527255	2.101403313	2.52925165	2.3785165	2.751679938	2.14251206	1.841778819	2.546087152	2.115579847	2.202280076	2.230198117	3.245760031	2.149633648	2.01997082	1.893794559	2.023219332
ABHD14B	3.225508094	3.032264979	3.362772002	3.213927379	2.874022084	2.81722013	3.001928135	4.685460618	3.257544117	3.013033935	3.047151209	2.597778258	3.562621766	2.755068458	2.969136696	2.721495163	2.797308069	2.53854006	3.507549419	3.104152171	2.561132277	2.626223522	3.420945106	2.834557074	3.063368695	2.809908602	2.909255843	2.811442837	3.736662838	3.383094869	2.937884347	2.856734338	2.570918355	3.085759963	2.696333527	2.836325113	2.381873599	2.869219015	3.001097531	2.83250555	2.784292479	2.832775254	3.10327514	2.957991419	2.555665079	3.031171894	2.871504115	2.583170448	2.81722013
ABHD15	3.001378656	2.783558221	2.525965089	3.390893722	2.302199951	2.481547398	2.297857463	2.814009413	2.564888645	2.268101122	2.563628016	2.593550289	2.819723218	2.576194005	2.709609037	2.777641288	2.841091686	2.827250414	2.935537436	2.577214847	2.600952254	2.93890291	2.64658768	2.440585976	2.826533879	2.688009298	3.022248596	2.634669054	2.691429595	2.874287862	2.537774384	2.618136732	2.546578021	2.511235241	2.570676584	2.678498135	2.552111354	3.638843166	2.425329662	2.408801183	2.697598803	2.141890162	2.362648335	2.355375349	2.516670531	2.628177304	2.886084738	2.552634975	2.31630932
ABHD2	5.991710324	5.711383893	6.842460575	5.317926317	6.318986546	5.376599213	6.565842029	5.471392579	5.537524024	6.290891916	5.613304525	4.138578146	5.553789339	6.791765555	5.364135585	6.281280717	5.885850355	6.459029411	6.214685571	6.060934398	5.942790769	5.807119425	6.574360675	5.541371319	6.157220259	6.09938393	4.97815258	6.220705484	6.434767489	5.546029266	6.272766483	6.149309327	5.320750035	5.959842813	6.475175645	5.877822665	6.637755456	5.459225258	5.319320948	5.572448132	5.103434955	5.756529778	6.410027685	5.511291863	6.109963537	6.404493779	5.825816227	6.94768434	5.869972302
ABHD3	6.075282892	5.820737271	7.081264899	6.315591958	5.738025026	5.997340612	6.877544057	4.486607128	4.715912557	5.17482417	5.754013892	7.182453603	6.171309587	4.938249724	6.702508712	6.470530607	6.528775744	6.197304581	5.598987899	4.481191071	6.837014435	6.378015461	5.556056335	6.894467413	6.730955367	6.877544057	6.717939344	4.93573055	5.562289651	5.372185121	5.858581171	5.619024507	6.128492288	6.262260764	6.769091736	5.612523618	6.455539819	5.956238618	5.771604323	6.648944019	6.648944019	5.651381574	4.982036394	5.807968711	4.549541349	6.370231743	6.270633652	6.327698887	6.280154815
ABHD4	3.815064572	3.557023086	4.528170117	3.88124832	4.429877953	4.253246999	4.194315122	4.598863812	4.573870049	4.161670994	5.157816501	4.4611028	4.350129207	4.929358434	4.004811181	4.246133409	3.860246961	3.850294763	4.59554406	5.029541384	4.272568332	4.285419494	4.18350345	4.237015991	4.174550262	3.638474591	4.642289384	4.7388679	4.3685076	4.319418388	4.3685076	4.295220055	5.462258423	4.343843807	3.603907714	5.608487328	6.093515066	5.032140504	5.381059733	4.081699727	5.259328777	4.441168702	4.771502723	5.080012862	5.119745824	4.720686358	4.448683768	3.96212686	4.383465701
ABHD5	5.431559559	5.219177531	6.496078792	4.774492515	4.45751991	5.600559607	6.114862893	4.899195945	4.861964954	5.2346145	5.34529457	4.698269958	5.721240074	5.386203945	5.017664781	5.900928869	4.846545132	5.010511819	5.310704064	5.41074883	4.867539901	5.834225404	6.188111183	5.491232292	5.783221473	5.763290863	4.977513238	5.168046788	4.89356594	4.824517818	5.95801456	4.982666081	5.194040444	5.491232292	5.1338787	5.589571369	6.552529541	5.081989732	5.648123627	5.117651364	5.255102657	5.024877531	5.869067622	5.375108636	4.592099521	5.63911005	5.27994813	5.312859271	5.84197458
ABHD8	2.837073242	2.787494685	2.40388358	2.780368097	2.829242918	2.48666593	2.417706084	3.044320845	2.089513784	3.091103429	2.98653406	2.442538363	2.425885034	2.327225394	2.345682879	2.693672435	2.584637692	2.696108791	3.069174666	2.709133345	2.734382762	2.713001835	2.81722013	2.54558155	2.447830425	2.85376746	2.397172152	3.744718872	2.951965112	2.561890143	2.823013675	2.686288946	2.431854858	2.697350547	3.676461999	2.922701596	2.501583691	2.813230722	2.779620546	2.395352721	3.1166794	2.414830984	2.95237053	2.236672557	3.219098087	2.588365551	2.699102046	2.417121389	2.455540274
ABI1	6.749464966	6.469356221	6.935959347	6.049648532	7.033092042	7.153038476	6.483372848	5.610086186	6.337598454	6.27166307	6.190158576	6.008481197	6.423693131	6.227861082	6.595995833	6.609548405	7.073459395	6.842460575	6.154320808	5.915121243	6.609548405	6.559607476	5.635813812	6.707796352	6.797199621	6.696046525	6.749464966	5.982547899	5.603681606	6.049648532	6.707796352	6.540560517	6.339766389	6.52640314	7.024053506	5.454830721	6.07809551	6.600949875	6.290891916	6.866085562	6.146300789	6.871861374	6.425943229	6.355050256	5.332847133	6.918432374	6.615646247	7.179114633	6.444016983
ABI2	3.052455101	3.497916151	3.246695372	3.36407936	2.977922848	2.755325474	2.878562924	3.022783405	3.267278362	3.3102481	3.220648596	4.462394051	3.122461668	2.771717754	2.76244158	3.199130234	3.020579651	2.704000721	3.585568786	3.64580446	3.275905383	3.118110918	3.235066764	3.299800166	3.44454089	3.06228457	3.533735081	3.538503662	4.430973031	3.435797931	3.145089309	2.909517398	3.450105974	3.364760618	2.774439253	2.992968464	3.409643696	3.719111879	3.330917201	3.251012136	2.90848017	2.503919148	2.601698032	3.812912894	3.56972102	3.20093942	3.026026479	2.993520484	3.502574822
ABI3	3.123036411	4.211661875	3.89481645	4.386123132	3.624189788	3.41788068	3.003800834	5.16316354	2.737813808	3.453887824	4.558424928	3.37978818	3.609952006	3.27350245	5.424885726	3.233512574	4.656834141	4.333470074	3.553370489	3.646202262	4.591508703	4.322575485	4.599440647	3.333851389	3.895257395	3.632631132	3.95759389	3.838210015	5.287780753	4.373821279	2.616657303	4.167555666	3.818478092	3.425725352	2.817720155	5.092118293	4.17847302	3.48894786	3.512250324	3.954988631	3.783821641	3.159864116	3.483901192	3.768810042	4.620611059	4.217196541	3.554088002	2.889399027	2.981369097
ABL1	3.842508673	3.281847001	3.238979658	3.136485646	3.06228457	2.83354056	3.358463688	3.064754313	2.928706535	3.223974521	3.14407589	3.122756278	3.049095143	3.159266938	3.562248734	3.275578887	3.264747445	3.204223571	3.279041739	3.110901469	3.644624728	3.521684949	3.102426483	2.982484926	3.318343044	3.035588354	3.11406867	2.588110906	3.425725352	3.462344712	2.996784784	2.984920803	3.045737504	3.240539278	3.538872384	3.214890697	2.610239219	3.472899978	3.204223571	3.219098087	2.947128724	2.963307893	2.875542342	2.702779612	2.633691863	3.270794282	3.466570662	3.20395088	3.170764732
ABL2	4.375953737	3.963926167	3.097901167	3.46623864	5.149526173	3.850724899	3.622257791	3.600832892	3.433667994	4.565821135	3.399454429	3.978612229	3.105542298	4.296235108	3.098743266	5.117651364	4.14951159	4.39519338	3.666990832	4.413918281	3.739870011	4.249215329	3.826605621	5.561515741	3.968477076	3.633412077	3.031171894	4.500949747	4.308092613	3.726387874	3.137908584	4.666129655	3.12667642	3.478588233	4.747038658	3.586675055	2.719553086	3.806593393	4.264902286	3.990520252	4.232929757	3.268881183	4.794300145	3.242975737	4.676024308	3.46059269	3.289576264	3.788404623	4.362732047
ABLIM1	4.6586372	3.753724236	4.02372781	4.127883405	3.542823035	3.820586247	3.461269258	3.908928898	3.669312202	3.614096928	4.117696317	4.88050137	3.714299416	3.796380177	3.388855106	3.519169424	3.799814873	3.349256544	5.031485327	4.206686595	3.843408802	3.633029233	3.964399802	4.263368165	4.047755006	3.214254742	4.152872964	3.638843166	5.481959618	4.361117256	4.221736002	3.395676646	4.2613094	3.961684743	3.057789833	4.469039711	3.728885849	4.146048869	4.285419494	3.321251512	3.398791314	3.36176549	3.365735498	4.83493461	4.265396294	4.004811181	3.978612229	3.459529403	3.36539804
ABLIM2	2.430160438	2.448105481	2.250660304	2.71714291	2.50444243	2.739496247	2.118327756	2.223182643	2.532513076	2.301466414	2.669222618	2.445356195	2.602698171	2.26615809	2.560136037	2.5213821	2.43890685	2.56615681	2.360145744	2.532019009	2.161484857	2.399161651	2.531522519	2.416249559	2.497394818	2.227620889	2.216486016	2.556423208	2.133854899	2.146633091	2.905642632	2.337235979	2.471149219	2.270784541	2.611732125	2.68384336	3.506123729	2.264585217	2.484531743	2.260563365	1.922944915	2.887357233	2.368582401	2.560637731	3.220336248	3.161656202	2.420281387	2.416547777	2.646823869
ABLIM3	2.865607117	2.724137833	2.62356448	2.392075389	3.279041739	3.034208882	2.644190709	2.768810924	2.516153147	2.853253409	3.584800185	2.794150848	3.041068874	3.037213278	2.566906434	2.502881741	2.530756047	2.777387986	3.201833683	4.493220292	2.449779272	3.041358353	2.615175544	2.641268601	2.452824527	2.681681204	3.590517206	3.334186042	2.570676584	2.969136696	3.46623864	2.483161505	2.359845544	3.788818438	2.802758303	4.465706529	3.097901167	4.425618377	3.597035903	3.218215415	2.345682879	3.205138277	3.66313139	5.125856522	3.92766008	2.855002157	3.185623305	2.980048666	4.094021355
ABP1	2.55159583	2.206592248	2.462013796	2.398872559	2.671439161	2.500289706	2.208546607	2.876561683	3.161348921	2.555665079	2.850727757	2.864879222	2.599232954	3.29306606	3.019500069	2.820994464	2.479949354	2.900976905	2.534540714	4.126881562	2.470356379	3.820586247	2.951836258	2.144874551	2.476748143	3.125375648	3.010621171	2.934210395	3.155972562	2.726844617	2.764138416	2.78649014	2.48102848	3.64116511	3.439332809	2.701552298	3.023065882	2.535781975	2.913676766	2.525965089	3.065574945	3.068038111	3.175788868	3.311222978	3.810846096	3.15509187	3.059768372	3.206971172	2.554185209
ABR	5.958951511	6.156289728	6.724425197	6.010320884	5.567715355	5.732993101	6.143413435	6.225835681	4.874929746	5.661812695	6.017835855	5.01902391	6.29316883	5.914208065	6.026051764	5.750569737	5.470622824	5.98799738	6.056238504	5.868170722	6.137484502	6.076231369	5.718868107	5.6059896	6.066713956	6.27166307	5.816437934	5.595100847	6.386808626	5.742136072	5.754013892	6.119705818	5.345981262	6.476353404	5.702380389	6.799907196	6.70382338	5.784891759	5.35404432	5.313605051	6.035295095	5.703237682	5.469777423	6.07809551	6.109004577	6.663826934	5.94993693	5.807119425	5.884046628
ABT1	5.322229297	5.127146473	5.195455158	5.398919554	5.264880713	5.142042029	5.71467787	5.598174804	6.025147809	5.719651024	5.310704064	5.18172544	5.387708842	5.117651364	4.844679899	4.978804813	5.161153012	5.16316354	5.789146359	4.888590595	5.713832542	5.15501184	5.177608721	4.881737087	5.2473005	5.036066539	5.461500799	5.144742529	5.666722862	5.81390135	5.386203945	5.297971827	4.544905158	5.295769855	5.651381574	5.470622824	5.894706183	5.226859809	5.28131766	5.407145411	5.174475127	5.363394758	5.71467787	4.704775742	5.220571939	5.578000025	5.251634534	5.004004873	4.862609032
ABTB1	4.884854372	4.418165117	5.863853894	4.735908678	5.093489509	5.224003398	5.6059896	6.12647667	6.421467317	5.474486749	5.791676325	4.626284192	4.900441708	6.482142706	5.210870738	5.240287133	4.318376372	5.020324809	6.059963739	6.370231743	5.015676453	4.889839934	6.157220259	5.002709368	5.328621926	5.014406812	5.057151782	6.007559459	5.512020966	4.736521833	6.053432224	5.319320948	4.23648251	5.825816227	3.958497732	5.337278208	6.911450567	5.178945247	5.398231974	4.889208781	5.300782787	5.595100847	5.617404653	5.012455294	5.89206293	6.091581041	5.244540246	4.869401345	5.587265696
ABTB2	2.515904324	2.503919148	3.397065086	2.180464433	2.849222995	2.659978158	2.643484883	2.507324374	2.903801618	3.194867	2.654276241	2.456095329	2.538795854	2.756802288	2.556934211	2.669222618	2.769777509	2.856482897	2.41569852	2.593801282	2.398588499	2.440585976	2.455271229	2.370456874	2.504699895	2.450053601	2.609511536	2.654398151	2.377269298	2.551336955	2.641040274	2.743152675	2.727562024	2.551849239	2.716902625	2.552634975	2.858510476	2.373563702	2.697350547	2.424502315	2.630122243	2.620599171	2.584637692	2.632475916	2.651477132	2.512291823	2.553919979	2.793914933	2.30780597
ACAA1	5.48276458	5.512838676	5.363394758	4.953975001	5.391452055	5.361203747	5.043946551	5.165256736	5.264880713	5.5943058	5.676423429	4.871848524	5.23530251	5.892991107	5.514331974	5.678833107	5.340159966	5.186540425	5.144742529	6.061955768	5.10480365	5.441974888	5.34382703	5.453378367	5.708946975	5.673920763	4.78653793	5.72544631	5.761592096	5.424885726	5.01902391	5.49348966	5.110893909	5.344585173	5.581871542	6.024244392	5.546029266	5.159764904	5.620603499	5.460726834	5.142764383	5.774824108	5.193344461	5.262102379	5.967014244	5.753155986	5.208018388	4.865721777	5.577219718
ACAA2	5.521231611	5.278507362	4.991859564	5.405674286	4.920514842	5.620603499	4.865721777	5.100746677	4.729532118	4.934394838	5.95801456	3.983206885	5.167306668	4.582966921	5.501227642	4.540377299	5.270712855	5.195455158	4.998306488	4.671344269	5.359732828	4.974307339	4.831304216	4.482265941	4.755891324	5.217084744	4.961623085	4.662660672	5.483586606	5.649709847	4.192808335	5.222649855	5.472951531	4.69363655	6.197304581	3.965281951	4.123459157	6.299549574	4.158227839	5.071938895	4.662059867	5.086686686	4.549541349	4.388872532	3.781712198	4.680675315	4.793078764	4.920514842	4.593240648
ACACA	3.452492287	2.898661818	3.721119046	2.741707116	2.765635276	3.274300007	3.167249555	2.877318313	2.50573111	2.889671839	3.891288185	2.231065976	3.329961561	2.868202656	2.913160277	3.008412382	2.764138416	3.011683767	2.666334875	2.812724188	2.972840944	2.968331519	2.727562024	2.843910163	2.941785207	3.511179158	2.696108791	2.793175111	3.173109678	2.861565925	2.843392168	2.861565925	2.93943434	3.564797774	2.591040944	2.700081631	2.531522519	3.280632177	2.820492567	3.600832892	2.312053966	2.972582874	2.434655464	2.634423746	2.686288946	2.876044317	2.775920204	2.732187188	3.110614313
ACAD10	3.017084675	2.943390965	3.023065882	2.862317956	3.040786403	3.06141868	3.145697051	3.198520835	3.1556681	2.971770862	3.175207794	2.944985799	2.966461877	3.3777332	3.360097115	3.210023458	3.104152171	3.127398327	2.966990087	3.782573305	3.185049581	2.937884347	3.520615707	3.168721844	3.1262545	2.844936848	2.803722218	3.316387014	3.542468844	3.108631996	3.083773489	3.125375648	2.770494135	3.063368695	2.999745838	3.488215707	3.667382378	3.05300919	3.137618365	3.222186242	3.265399787	3.297229302	3.321569044	2.888913778	3.974449964	3.071695249	2.969929567	3.061981549	3.101295421
ACAD8	4.328232662	3.618008923	3.987749446	3.124210763	3.751227686	3.909786892	3.736662838	3.054992108	3.239591251	4.145547065	3.197891153	3.475761397	4.256752041	3.996468632	3.732955687	3.810445268	3.754533708	3.532264691	3.142764337	4.218706231	3.583651398	3.504689284	3.180278229	3.901001349	3.518458835	4.309107439	2.937101726	3.681549944	3.446278625	3.715112544	3.745548953	3.929000042	3.23991253	3.368070369	4.215197565	3.688249676	3.082362449	4.835543993	3.812912894	3.858489481	3.408583111	4.764231284	4.194788778	3.769197687	3.548668368	4.319418388	3.652829809	4.830082656	4.023015443
ACADM	3.418564527	3.685094203	3.553013025	3.264439238	3.09844111	3.796836746	4.105057079	2.690468475	3.238683382	3.318343044	2.547202126	3.143642034	3.487497921	2.871504115	3.427770097	3.278415746	3.728480525	3.396707784	2.700821933	2.393872378	3.659989397	3.033095883	2.710831878	3.381779345	3.049646595	3.911102525	3.183859035	2.429582889	3.027361527	2.981640451	2.686043737	3.034208882	3.385147157	3.00436166	4.62176836	2.363884529	2.294913859	3.630687719	2.309924393	4.204694817	3.332253441	3.383094869	2.517476515	2.807151774	2.3492642	3.09844111	3.284122059	4.426684133	3.326071844
ACADS	2.425609403	2.457692771	2.293040012	2.821750838	2.092507807	2.549844632	2.464765276	3.274624657	3.206038401	1.816157431	2.612713837	2.889399027	2.589840494	2.714239291	3.093644392	2.045862961	2.366072476	2.281089706	2.20950087	2.60440265	2.261002931	2.482343889	2.532266062	2.263394622	2.362019647	2.552634975	2.335918807	2.847449015	2.574432721	2.631072278	2.987622772	2.616148146	2.274253064	2.745583948	2.541531879	2.762688107	2.597281064	2.622848239	2.826533879	2.620353207	2.192562895	3.006222166	3.080381879	2.829750474	2.707171233	2.616148146	2.764642991	2.110084787	2.762688107
ACADSB	2.531522519	2.611256082	2.813230722	3.058645244	1.846296994	2.368886153	2.632475916	1.96571833	2.092507807	2.160926544	1.821827468	1.952106585	2.939684975	2.112858395	2.031855209	2.00593456	2.475944017	2.256858414	2.044921929	1.962483424	2.43663357	2.193079352	2.175662571	2.171928019	1.986468618	2.570676584	1.858308021	2.15527255	2.255616887	2.159784857	2.370456874	2.246785334	1.872613993	2.034899645	3.169885408	1.760912504	2.132017852	2.188072617	1.821827468	2.060538127	2.002174748	2.047818309	1.998433042	2.276523933	1.9272321	2.169276963	2.265371484	2.159784857	2.079367399
ACADVL	5.047937692	5.178287089	4.776877377	4.582402888	4.668389534	5.214366949	4.953975001	5.657782471	5.719651024	5.205222276	6.010320884	4.481734106	5.349673436	5.349673436	5.164576752	4.822672559	4.928134722	4.928745435	4.689522419	5.792490271	4.51807599	4.81709951	5.12783563	4.353233132	4.867539901	4.812856822	4.734776171	5.46373267	5.192653681	5.292053273	5.240995401	5.047278076	4.808597784	4.277200773	5.258633426	5.609309813	5.48043459	5.546831983	5.407145411	5.049246519	4.436331347	5.330727125	5.292796984	5.139350303	5.820737271	4.93761058	4.384499895	4.4229762	4.551809289
ACAN	2.072707131	2.245535389	2.345682879	2.049681496	2.179403547	2.528765006	2.076062344	2.490644481	2.722455721	2.419431344	2.397459192	2.362950006	2.373563702	2.135126044	2.152997546	2.200380343	2.311349061	2.174103908	2.568926643	2.537266041	2.232775395	2.573934672	2.060538127	2.353472355	2.191074298	1.846296994	2.884033739	2.510201502	2.308534615	2.59704018	2.979243954	2.41109639	2.3166512	2.346328971	2.273851329	2.4695872	3.210649825	2.247647103	2.553419212	2.180464433	2.712760359	2.841091686	2.393566401	2.497140779	2.870222389	2.718108946	2.116230318	2.45337433	2.185012526
ACAP1	7.205416945	7.108050599	7.025544168	6.192199989	7.633231651	7.149680623	6.131522908	7.042307589	6.313435486	7.910190501	6.852202464	6.010320884	6.448562655	8.078874036	5.647280278	7.58379544	6.781024455	7.098563051	7.604187468	8.39099518	6.087813815	7.416815232	6.831304475	7.441610677	7.197290506	6.57069905	5.777339062	8.491899683	7.541012607	7.470188135	6.112849413	7.51707599	5.356927092	6.153317089	6.55839303	7.834799955	6.470530607	7.299161707	7.548963137	7.053097258	6.738994092	7.056169334	7.892821878	6.835538005	8.683965271	6.866085562	6.471661564	7.115906133	7.356211125
ACAP2	6.014955248	5.224003398	6.607112296	5.293500252	5.827475102	5.652961974	6.29316883	4.392573685	5.125856522	5.591895824	5.465927727	4.750557222	6.107130101	5.86733957	5.719651024	6.585119137	5.954380899	6.040108128	5.241700546	5.392987898	6.049648532	5.932111385	5.773960756	5.779809888	6.172319688	6.232083219	6.014955248	5.267799393	5.1687249	5.148826747	6.097478882	5.798431934	5.464449489	5.688570555	5.921312196	4.741247829	5.659378509	5.409288486	5.356212854	5.675650026	5.417465561	5.295025248	5.513582041	5.439003872	4.286449566	6.268440101	6.034343274	6.093515066	6.028840869
ACAP3	2.600467294	2.702058525	2.564642847	2.361703171	2.573934672	2.4140064	2.778371723	3.177578713	3.153628601	2.645401501	2.99109696	2.705690183	2.78649014	2.740246825	2.873284463	2.359531723	2.66314142	2.718831738	3.005698571	3.109177788	2.84872062	2.314170847	2.544330566	2.680217293	2.562643707	2.281859564	2.57895248	4.045444527	2.849724118	2.792930123	2.820229577	2.692161874	2.76244158	2.902528138	2.560384657	2.963307893	3.148647466	2.3166512	2.750704007	2.593801282	2.705690183	2.948968015	2.800536704	2.836565739	3.046296463	2.619130906	2.757787011	2.345682879	2.651960451
ACAT1	5.036671024	5.394465148	4.819561354	5.586496807	4.356396019	5.135235767	5.579575086	4.058206076	4.937002673	4.246133409	4.058206076	4.126410458	5.287780753	4.520854315	4.745296945	4.000600206	5.412962774	4.861964954	3.759123869	4.072313269	5.142764383	4.814048587	3.741915797	5.049246519	4.62966731	5.537524024	4.467892799	4.272568332	4.32981119	5.292796984	3.579859051	3.952321803	5.208018388	4.529273728	6.369188324	3.185338562	3.066109953	5.470622824	3.847750978	5.098761628	4.696525181	4.618286283	3.44111154	4.397341076	2.00593456	3.83004934	4.943878064	5.187215092	4.109416704
ACAT2	5.61979784	4.412811549	5.570045897	5.289940237	4.258807019	4.928745435	5.941845554	5.059138102	5.891157425	5.536784662	4.927509746	4.941363234	5.120414342	5.401934909	4.264902286	4.56932197	4.497094292	4.660348103	4.785909692	4.328735857	4.988602165	4.395732046	4.186433103	4.816510692	4.491576249	6.503030424	5.092118293	4.392573685	4.799075718	5.277091077	4.657421799	4.063790373	5.370663574	5.200338615	5.837608094	4.525389773	4.175556766	4.776266084	4.553440998	4.601728217	4.493763484	7.068719046	5.096803484	4.256259835	4.825137122	4.411205996	4.499803924	5.584204606	5.135235767
ACBD3	3.433667994	3.874128647	3.33483447	4.020764128	4.083551418	3.054430181	3.859813212	3.417207131	2.509693743	3.432631495	3.618008923	2.987349435	3.557577711	3.722267554	3.469762095	3.528992051	3.603127198	4.264382041	3.44454089	3.106077895	4.237544067	3.448027459	3.929446616	3.500055652	3.362424177	3.965747362	3.837369339	3.170764732	3.205138277	3.045179256	3.384114212	3.507183914	3.668927697	3.496854434	3.759546094	3.155385238	3.012757328	3.5267491	3.435075521	3.307420805	4.195790309	3.002449172	3.164043002	3.427096142	3.111178127	4.081233832	3.130834441	3.30105444	3.614868898
ACBD5	3.411666653	4.153363522	3.81002437	3.55045486	4.287995196	3.695798676	3.752454948	3.008694089	3.636196501	3.775008516	3.064200767	3.457719792	3.631076507	3.459895665	4.075139943	4.497627046	3.908928898	4.386123132	3.384462517	2.626223522	4.030946219	3.786292081	3.503268125	3.555935616	3.608437791	4.000151564	3.792188799	2.54558155	3.398791314	3.418219645	3.838627393	3.678393747	3.257544117	3.941904476	5.022970269	3.13451566	2.748519862	3.571182567	2.836065691	4.389928708	3.748817757	3.471860257	3.323500385	3.393653383	2.09704765	3.96939845	4.003421709	5.003346973	4.1499668
ACBD6	3.588593569	3.52528768	3.643098051	3.730511802	3.380775663	3.767997347	3.975850415	4.118199627	3.667382378	3.56112235	3.462344712	3.496854434	3.749214449	3.678393747	3.717118721	3.116967086	3.669736059	3.529374865	3.837369339	3.396369727	3.522018808	3.335812353	3.787980416	3.41788068	3.495430994	3.484244921	3.493981734	3.707934079	3.766306188	4.083551418	3.687844677	3.344990781	3.478932924	3.57423733	3.370112899	3.673352086	3.48965555	3.699431118	3.599299865	3.37636192	3.456650182	3.355522352	3.388512481	3.344322108	3.947792121	3.588968919	3.798543389	2.916230559	3.37636192
ACBD7	1.904321146	1.987812411	1.760912504	1.896565985	2.216006646	2.319737769	1.906732814	2.347642389	2.383705627	2.082516061	2.277295774	2.267715045	1.841778819	2.235832271	2.147839405	2.353167175	1.962483424	1.931443226	2.329241822	2.501339511	1.720555772	1.760912504	1.749538116	1.96571833	1.780889693	2.1895747	2.253151767	2.266950677	1.872613993	2.133854899	1.736918419	2.126230741	1.979423168	2.160369409	1.816157431	1.893794559	2.414279362	2.103674222	1.97510053	2.056110308	1.77134515	2.5691744	2.107953158	2.60512514	2.253570197	2.342789077	1.850487234	2.241704373	1.882048267
ACCN4	2.531765016	2.833797246	2.712041348	2.531004953	3.108913133	2.90020888	3.210347546	3.683908959	3.696591752	3.25660801	3.152488637	2.950777915	3.065837111	3.176675983	3.493616738	2.949762379	2.691429595	3.095918314	2.998660197	3.570786502	2.967784627	2.94365406	3.002449172	3.080105041	3.050220995	2.658395299	3.410637539	3.278415746	2.86131056	2.923483599	3.58249866	3.331244603	3.013576979	3.283130089	3.038301446	3.629896633	3.889984919	3.025761436	3.220336248	3.154518441	2.667785926	3.754136532	3.537780732	3.365081885	3.029521233	3.589370309	3.246068403	2.966461877	3.098743266
ACCS	3.720340446	2.209023702	2.282977191	2.818980809	2.554674974	2.560384657	2.146068748	3.790061044	2.19457952	2.460102339	2.715217324	2.281469269	3.439686479	2.151328586	2.365434449	3.187117853	2.49244499	2.089513784	3.017611985	3.654843387	2.149633648	2.333595549	2.533279424	2.669222618	2.451994667	2.172485988	2.742664261	2.372337889	2.798288488	2.29454995	2.444529954	3.007862087	2.452555465	3.366403439	2.160926544	2.692161874	2.14251206	2.419153899	2.729011759	2.481293843	3.058356587	2.383705627	2.561132277	2.685555188	2.754815774	4.066119201	2.430433092	4.574999064	2.387575263
ACD	3.657961278	3.334503537	3.424345953	3.678008449	3.772066877	3.570424809	3.590150107	3.150132398	3.865462646	3.57234431	3.761215463	3.879917325	3.330291838	3.742691589	3.648931642	3.515972646	3.420945106	3.567809434	4.133701145	4.089215791	3.669736059	3.411666653	4.057736041	3.410982923	3.442490744	3.455598224	3.192472534	3.297875103	3.847750978	3.644231172	3.924082709	3.367090929	3.224578263	3.337767897	3.263201133	3.647759383	3.813378556	3.519897425	4.319418388	3.741505592	4.012322415	3.63694618	3.958497732	3.431918685	3.964844012	4.040191481	3.639248521	3.370112899	3.289898
ACE	2.708619534	2.823506859	2.562890827	2.732667969	3.020048176	2.5177247	2.802758303	2.728287784	3.337767897	2.653434049	3.336474314	3.401826778	2.457144635	2.840575416	3.095647426	2.785292803	2.647828006	2.572168595	2.734127824	2.615656502	2.828762897	2.541273359	2.788497211	2.937101726	2.606070203	2.431577748	2.884552132	3.329306466	2.95959282	2.936585565	2.866637878	3.018687363	3.135357418	2.941785207	2.864370525	2.875027632	3.239591251	2.647083943	3.127398327	2.776655923	2.541531879	3.711110206	3.032825268	3.419584347	3.436159364	2.581920925	2.965681804	2.916748057	2.612465315
ACER3	4.141100939	4.737079162	4.100253049	3.48894786	4.994416419	3.845138294	3.416529645	3.463755617	3.769197687	5.211599298	3.565188241	3.024683776	3.249783059	4.663825662	3.553013025	5.327264267	4.627964575	4.757628832	2.859259692	3.979061671	3.174906343	4.096385296	3.371441029	3.719928152	3.727652224	4.610863611	3.246695372	4.030946219	3.553013025	3.711891118	2.982196069	4.507605307	3.283766797	3.615656823	5.638282355	3.349907698	2.820492567	4.232421991	3.687844677	4.807427282	3.363453738	4.915517084	3.941033014	3.621861471	3.954537542	3.559275258	4.13127989	5.42934033	5.080012862
ACIN1	4.440626414	4.657421799	4.81770884	4.449775969	4.4712424	4.534231196	4.3685076	4.536969778	3.834318769	4.700624408	4.472360595	4.391029123	4.241064399	4.823281032	4.4395123	4.747038658	4.324594597	4.723047091	4.544905158	4.781631002	4.469589071	4.765383202	5.057151782	5.074630132	4.637713026	4.81709951	4.262325173	4.987957478	4.91424459	4.615412996	4.356396019	4.794919556	4.685460618	4.719450455	4.13666358	4.985295717	4.885471165	4.37331353	4.81525651	4.31160149	4.624630864	4.539816084	4.816510692	4.564691474	5.277091077	4.807985398	4.480632156	4.485518749	4.63081595
ACLY	5.030852479	4.721854293	4.946338894	4.799647501	5.106870819	4.463463137	4.69363655	4.508708983	4.84954794	5.267099507	4.720686358	4.616048723	4.685460618	4.80920438	5.123144227	5.20104882	4.85080912	5.129852485	4.533684944	4.513689641	4.989236853	4.81159149	4.81770884	4.246133409	4.733598253	5.351833738	4.932534569	4.79369681	4.910482292	4.827557761	5.113550272	5.238158373	4.814655794	5.147428202	5.547648842	5.01183302	4.416039587	5.162491848	4.633074966	5.183053389	4.343843807	5.389952627	4.70535362	4.813462389	4.076071025	5.201717506	4.996993075	5.431559559	4.745296945
ACMSD	2.221377322	2.086479475	2.114933895	2.040016377	2.303954656	2.559657585	1.945109382	2.560384657	3.472202655	2.28030035	2.353796617	2.473524244	2.060538127	2.933954995	2.624540042	2.266950677	2.054257397	2.49193804	2.186531444	2.422515724	1.98082032	2.197996764	2.004710165	2.423633368	2.472745435	2.146633091	2.221843574	2.921670868	1.96571833	2.158617665	2.513597733	2.715453241	2.303954656	2.113529935	2.191587834	2.4227978	2.845699052	2.207550944	2.560886378	2.350588953	2.094031502	2.817720155	2.709854372	2.284480067	2.787244822	2.424212019	2.660460203	2.272322774	2.607336885
ACN9	5.851590658	5.18103092	5.669940862	4.261827685	6.890270254	6.349536994	4.77566068	5.028800117	5.572448132	6.569482493	4.87613152	5.272088464	4.54662944	4.820787041	4.416039587	6.789104991	6.501933345	6.35724816	4.85080912	5.735532271	5.067929655	6.289789652	4.260795355	6.406749444	6.07237409	4.65803932	4.779863567	6.044868183	3.753724236	5.274913315	5.282036425	5.824146117	4.879240572	5.071938895	6.361634274	3.442154393	4.433669445	5.597410766	5.998182779	6.922821177	4.856356237	6.541768779	6.486851788	4.996993075	4.916770329	5.029541384	5.746365292	6.524107719	6.680652283
ACO1	2.453087714	2.207071291	2.515644021	2.273081319	3.252250592	2.335918807	2.535546996	2.364790036	2.215551892	2.595300315	2.409080526	2.550843256	2.849466781	2.617891656	1.899188137	2.161484857	2.769282873	2.146068748	2.301100611	2.240492359	2.266950677	2.47702096	2.731208006	2.326536581	2.528765006	2.511235241	1.935536925	2.303241832	2.5177247	3.039688363	2.24131459	2.369835193	2.4538947	2.696333527	2.388461581	2.732902153	1.879036744	2.769282873	2.180973767	2.686545203	2.234953945	2.153568451	2.224094822	2.2993349	2.160369409	2.92611209	2.892706516	2.610740188	2.430433092
ACO2	3.62607659	3.787980416	3.037213278	3.167249555	3.454575729	3.621471238	3.597035903	4.404797724	5.240287133	3.678393747	4.107522354	4.250195682	3.338083081	3.897025094	4.161670994	3.291478385	3.46691804	3.63809345	3.768392388	3.974449964	3.44454089	3.524551091	3.743505231	3.097058221	3.106660254	3.397763752	4.133201025	4.329276611	3.616431525	3.80360587	4.662660672	4.297229626	4.300859137	3.992783778	3.940576941	4.468457804	4.733040889	3.597808637	4.686025284	3.864158466	3.311222978	4.88420802	4.062354108	4.400028772	4.135191016	3.851150854	3.759546094	3.572732223	3.89925039
ACOT13	3.80360587	4.058206076	4.475113599	4.953371016	3.822269652	4.632527742	4.960989204	4.421333198	5.142042029	4.420288833	4.309636172	3.648535631	4.666682839	4.42831858	3.748817757	4.021202337	3.76670657	4.09163564	4.222236112	3.165520781	4.93761058	3.923632613	4.290593211	4.200757566	3.876312105	5.100063762	3.822269652	4.022583963	3.960324783	3.541737218	3.938358622	3.597035903	4.182461963	3.508632736	4.77566068	4.22124415	4.430973031	4.361623788	3.697808297	4.093538994	3.938358622	3.400120812	4.079399621	3.833039499	3.967119589	5.016992526	3.752454948	4.553991294	4.942004882
ACOT7	3.28892015	2.96541555	2.981369097	3.179665238	3.563713383	3.111743807	3.880359844	3.769624777	4.110858349	3.032264979	3.900560253	3.985944227	3.366750802	3.37636192	2.812724188	2.917748635	2.863884317	2.979775244	3.281531748	5.78999642	3.363768091	3.86977614	2.523166372	3.244552906	3.10525566	3.624957151	3.879917325	2.869981256	3.111463698	3.570786502	3.646601561	2.894027935	3.998294595	3.714721564	2.744832002	4.888590595	3.845525739	5.334337202	4.085438963	4.077529828	2.849222995	3.888735367	3.845954414	5.561515741	4.112821434	3.401152213	3.678008449	3.367410108	4.882382091
ACOT8	3.772502369	4.011827294	3.471860257	3.650099254	4.174550262	3.535583418	3.673352086	3.730076287	4.125443504	4.738281449	3.82441508	3.646601561	3.665084963	4.673063916	3.903195171	4.006197333	3.766306188	3.889589623	3.821004239	4.500949747	3.714721564	3.91831648	4.037859486	3.478932924	3.715531315	3.74962812	3.360097115	4.267967325	4.01938056	3.629524138	3.411666653	4.003875575	3.274922461	3.65959438	4.52259635	4.564691474	3.920957212	4.063313923	3.907154777	4.40108004	3.981821758	4.216200014	3.893917783	3.512250324	4.209647128	4.109416704	3.80788004	3.832187845	4.030946219
ACOT9	4.655043531	5.146027939	5.361203747	5.243086838	6.025147809	5.034076834	4.888590595	4.872477242	5.051233903	5.102763603	5.13454069	4.281716131	4.792457751	5.858581171	4.85759336	5.093489509	5.299384289	5.090057595	4.680675315	5.102088206	5.066631395	5.369270474	5.208761869	6.16133215	5.327264267	5.009204355	5.356212854	5.524386197	5.203102473	5.297243237	4.56986461	5.631779839	5.146723616	4.913572534	5.74889588	5.623054611	4.856972	5.460726834	4.791306251	4.929358434	6.318986546	5.009869874	5.241700546	5.239606101	5.573234112	5.437525754	5.077286589	6.154320808	5.072621187
ACOX1	5.85507297	5.949010711	6.696046525	5.521231611	5.634989823	5.835065652	6.506503239	5.4487798	5.144742529	6.34188639	5.974351825	5.548393698	6.014955248	6.828521047	5.919540663	6.223774476	5.622248701	6.57069905	6.073291125	6.486851788	5.855946945	6.57069905	5.952576243	5.784891759	6.670260933	6.615646247	5.336558009	6.081019898	6.563306638	5.741286936	6.270633652	6.506503239	5.020324809	6.810563516	5.468994343	6.752112998	7.123971613	6.242357455	6.467153234	5.472158759	5.678833107	6.101351369	6.153317089	5.779809888	6.27166307	7.073459395	6.34613601	6.023322433	6.87330886
ACOX2	3.290204989	2.314170847	2.154143289	2.106504082	2.758268401	2.764385576	2.19057958	2.626702712	2.312771562	2.550099138	2.21088656	2.519043158	2.355375349	2.457420137	2.258518504	2.277295774	2.780118633	2.187057138	2.405613975	2.297127889	2.240889776	2.528516996	2.38667085	2.172485988	2.74339999	2.326536581	2.750458692	2.57290933	2.217380135	2.670209549	2.197996764	2.51203585	2.051561282	2.094031502	2.180973767	3.331244603	2.407334924	2.216006646	2.791477829	2.350921865	2.467705175	2.207071291	3.636196501	2.176755213	2.287084364	2.161484857	2.164803926	2.046823536	2.082516061
ACOX3	3.281531748	3.097058221	2.499221954	2.552888813	2.751923369	2.622848239	2.544084249	2.97335159	2.279921054	3.042682803	3.159266938	2.524961352	2.89663339	3.090000196	2.890426923	2.89663339	2.979775244	3.19943207	2.89117495	3.486784691	2.433245586	2.919562176	2.890920384	2.417706084	2.931610348	2.969136696	2.588365551	2.325514829	2.703266418	2.903286269	2.889917702	2.796346044	2.562643707	2.968063605	3.725964905	2.845937928	2.74973293	2.945791626	2.564128875	2.761928394	2.507577958	2.961459244	2.644914817	2.245535389	2.772209901	2.841874133	2.748025931	3.190690655	2.807151774
ACOXL	2.221843574	2.063958128	2.310986062	2.643484883	2.242587224	2.058823107	2.631532855	3.248531675	3.270794282	2.650055041	2.43890685	2.542054181	2.140704991	2.831508423	2.620599171	2.334923647	2.375729455	2.153568451	2.161484857	2.702058525	2.118943435	2.045862961	2.534540714	2.073517444	2.436917749	2.269271808	2.373870707	2.418300847	2.609999595	2.066619914	2.05702281	2.56865651	2.332947426	2.562139339	1.97510053	2.478352531	2.934480061	2.429001065	2.643484883	2.297127889	2.767095746	2.705929262	2.440866898	2.523932274	3.678008449	2.485595577	2.373251632	2.000987567	2.264194507
ACP1	5.648123627	5.706538507	5.332847133	5.870828138	4.765383202	6.597178105	5.515095929	6.131522908	7.398358223	4.993147076	6.329799333	7.374517419	5.648123627	4.749957853	6.405659065	4.911744652	5.370663574	5.499680587	5.197537214	5.812995436	5.50505932	5.499680587	4.992514335	5.508184663	5.325844411	5.539060756	7.890452041	6.309088409	5.338684209	5.488184458	6.736326757	5.048584375	7.133555686	6.187121307	5.130491697	5.89206293	6.989299474	5.222649855	6.266314084	5.919540663	5.004004873	5.605226166	5.421952308	6.7217531	5.577219718	5.300066213	6.247595325	4.772099304	5.550798888
ACP2	2.689720476	2.793416559	2.740502374	2.971241243	3.378068586	2.703017516	2.660693817	3.451481335	3.375039156	2.981369097	3.045737504	2.730247935	3.076173859	2.745827	3.141900974	2.959866226	2.89322452	3.230428209	2.718589318	2.977135897	3.316387014	3.068594556	3.078970099	2.547822597	2.829493656	2.723165332	2.809179283	2.894294029	3.170764732	3.010621171	2.922187423	3.332253441	3.243286015	3.13451566	3.28734018	2.944465729	3.127991433	3.027629204	3.018405728	3.087444337	3.032264979	3.181792899	3.115511797	3.178802993	3.144507318	2.952901577	2.956932368	3.078970099	2.880642812
ACP5	3.787980416	3.90803859	3.124511227	4.167086944	3.827872459	4.198306001	4.488778564	5.710589514	6.160327595	3.387526779	6.367031347	2.83581296	3.924954011	3.746767404	5.208761869	3.412694943	3.602749345	3.567057044	3.65959438	4.298228486	4.262847918	4.033673062	4.074205998	4.853265717	3.621075672	3.316045873	5.817266628	5.869067622	3.994190616	4.210653072	4.448142086	3.843408802	4.750557222	4.358502333	3.137908584	5.055168556	5.762399463	3.780442734	5.27138944	4.397341076	4.200757566	4.388872532	3.568929373	4.974928435	4.0844924	4.596076546	3.894385695	3.101010968	3.714721564
ACP6	3.29657646	3.23257039	3.594323536	2.409080526	3.471528764	2.874287862	3.813813552	2.925319898	3.604657589	4.142135274	2.907180145	3.531191044	3.120152978	3.59743919	2.616401141	3.804872075	3.289245305	3.268563441	4.380225786	3.590882031	3.077579382	2.722934596	2.275009042	3.502920146	3.258809239	3.769624777	2.59704018	3.795117656	3.516698762	2.941520517	2.738274946	3.116967086	3.047965685	2.411976022	3.041358353	3.414414401	2.093232829	3.828743855	2.76000866	2.950276842	3.259763348	3.734222195	2.517206332	2.705451847	2.828997122	3.175493874	2.749496973	3.88477843	3.889161212
ACPL2	3.936159479	4.52650215	5.036066539	3.660754704	2.637119431	5.381793362	4.56932197	3.384462517	3.010621171	3.255037839	3.08124197	3.828743855	4.080751656	4.064741794	4.047755006	4.587538257	3.478588233	3.915602304	3.566684774	3.730933733	4.066119201	4.101218646	4.58009038	3.99142213	3.970725251	4.565821135	4.976251838	3.051331056	3.184761887	3.576879019	5.49348966	3.580607242	3.136774444	4.776877377	4.031851456	3.655600415	3.189506615	3.970725251	2.954224658	4.707663959	3.99142213	3.712715738	3.494685377	4.557313797	2.654398151	4.360049224	4.802067719	4.076534817	5.223349445
ACPP	3.144507318	3.511901527	3.446278625	3.237780948	3.382442823	3.369779835	3.409643696	3.521684949	3.39330235	3.56593969	3.317665805	2.478890246	3.684313061	3.639248521	3.437572029	3.230130099	4.458062532	4.64918257	3.006762722	3.251942161	2.950017532	3.034487051	3.219098087	3.077579382	3.483200747	3.853737872	2.800770489	2.90511633	3.520268122	3.144945099	3.165520781	3.713106125	2.929229207	3.271763345	4.160717978	3.227045756	2.929229207	2.787244822	2.863619519	3.270152374	3.270152374	3.217310052	3.166688244	3.281847001	2.672419904	3.76670657	3.227967186	4.927509746	3.365735498
ACPT	2.2182614	2.386363828	2.266950677	2.367356491	2.588611007	2.659743954	2.498417484	2.46393534	3.451481335	2.333272379	2.668263901	2.953963204	2.36952381	2.618884777	2.666576526	2.345682879	2.676792787	2.357965916	2.400047026	2.903024335	2.434655464	2.230634363	2.135126044	2.435802105	2.569925621	2.586886945	2.681191772	2.671439161	2.58167092	2.399742984	2.715217324	2.508905475	2.245535389	2.492192502	2.463389011	3.442490744	2.785767313	2.333595549	2.341509072	2.599972453	2.684838051	3.116099827	2.812976772	2.876561683	3.056679656	2.429001065	2.325167344	2.730955961	2.791730919
ACRBP	7.286711582	6.202439258	5.61087941	7.02992181	7.55106939	7.86595916	7.024053506	7.409348212	7.594051049	6.3473108	8.288935106	4.732438077	7.561234802	7.844299798	5.783221473	5.68769911	6.871861374	6.987740113	8.279678683	9.221358228	6.372477642	7.82503535	6.697345257	6.694764138	7.400204586	6.158237211	8.420731421	7.890452041	8.106572777	7.475867565	8.43050198	6.813386027	4.697693909	8.461118853	5.535989333	9.110248142	9.061027959	9.167714039	8.740566696	6.85911969	6.553687643	7.706625983	8.134920758	9.914788693	9.408467125	6.267415464	7.702228716	7.58379544	8.089770481
ACSBG1	2.324819484	1.997118234	2.060538127	2.114933895	2.14723711	2.037007875	2.448105481	2.071827206	2.055208676	2.18299589	2.577949536	1.667238444	2.310265744	2.440311722	1.937505783	1.837154923	1.999719788	2.037007875	2.537516999	3.271432719	1.971979514	2.034899645	1.985095229	2.462833382	1.869177741	2.236257214	2.607336885	1.95388962	2.025370446	2.061402662	2.05249298	1.977998344	1.605003666	2.412536663	2.16819017	2.761198142	2.149026939	2.864128515	2.677509499	2.109394254	1.9164327	1.95388962	2.321795875	2.929502848	2.451424565	1.736918419	1.935536925	2.235403473	2.798288488
ACSF3	4.28384151	4.878006556	3.816736455	4.923030481	4.223728229	4.139618062	4.356902714	4.892334754	4.773888299	4.404265741	4.862609032	4.344358431	4.376484606	4.6586372	4.277200773	3.704294105	3.784227158	4.450850781	4.380778399	4.42831858	4.247695485	3.759955182	4.189862089	3.934791167	4.31063048	4.389408352	4.396776368	5.054505369	4.863232213	4.244048173	3.66815515	4.417637549	4.284331731	4.295741147	4.462924959	4.79187464	4.757628832	4.157247983	4.964834608	4.032318405	3.86977614	5.073324844	4.500949747	4.486607128	5.434484342	4.057271837	4.287995196	3.831345332	3.85719837
ACSL1	10.96008708	10.36303146	11.10446182	9.785559448	11.17613947	11.03815644	10.30038973	9.914788693	9.061027959	10.78283313	10.57238718	10.6359788	9.985740322	10.5972019	10.30038973	11.12183965	11.42432177	10.9757072	10.40745047	10.60993752	10.40745047	11.14014374	10.31069322	11.29081215	11.29081215	11.05456764	10.20806087	10.47507164	9.610726094	10.48770261	11.00731098	11.12183965	10.6754152	10.6618883	10.74060458	10.30038973	10.48770261	10.75456295	11.07206891	11.05456764	10.45266733	10.72737181	11.05456764	10.35247092	10.48770261	10.72737181	10.60993752	10.57238718	10.6491268
ACSL3	6.304892214	6.380242392	6.414645002	5.607671182	8.263966288	5.795807411	5.532879226	5.21640838	5.069924887	6.777001483	5.061875241	6.825815716	5.361918181	5.731280706	5.511291863	6.861961222	7.095393727	6.898812382	6.110925279	5.823267901	5.472951531	6.625281345	5.41074883	7.122370342	6.820276961	6.081898951	5.436016347	6.535844824	5.2473005	6.074309949	5.757380399	6.455539819	6.131522908	5.538321099	6.770435392	4.740642771	5.080663176	5.703237682	6.643895805	6.860571559	6.531127695	5.95801456	6.963968207	5.475941717	6.367031347	5.341603599	5.593492418	6.946176165	6.370231743
ACSL4	5.686887368	5.50505932	5.704044175	4.673063916	6.174332263	5.621448494	5.175525146	4.593827192	5.27285058	5.573234112	5.108224608	4.100253049	4.480105439	5.533639207	5.053890147	6.372477642	5.318626059	5.560725142	4.673063916	5.876083551	5.067282613	6.2444577	4.981391019	5.79412864	5.561515741	5.626973815	4.831304216	5.818084016	4.244048173	4.087333791	5.525166219	5.398919554	4.823281032	5.251634534	5.41074883	3.778368228	5.035398017	5.010511819	5.267099507	6.148355964	5.01116153	5.283407628	6.088743788	4.902931867	4.727147216	4.890455939	5.172109379	5.86474515	6.050558673
ACSL5	4.267428004	5.065261575	4.40108004	6.054366403	4.360575418	3.968477076	4.974307339	4.289540076	4.10075441	4.846545132	4.318376372	3.851557872	4.534231196	3.604657589	4.34805845	3.607297448	4.851436044	4.066609218	3.63538291	3.95759389	5.449535895	5.009204355	4.664961853	4.373821279	4.874929746	5.231829423	4.157247983	3.917837899	4.551242228	5.337992872	3.798986251	4.359525581	4.49599358	4.329276611	4.573870049	4.550679155	3.865872309	3.976308965	4.019856142	5.347454106	5.068588257	4.272568332	4.127370906	4.226256852	3.570073096	4.071368938	4.157716516	4.874300673	4.566399524
ACSL6	2.999460525	3.115214536	2.932120047	2.980836444	2.742199118	3.775827296	3.077289799	4.237015991	6.514762632	2.975245951	6.308023353	4.861964954	2.933689466	3.102142784	4.892334754	3.104152171	3.168133713	3.185922582	3.377023621	3.491427507	2.898907913	3.012757328	3.137052052	3.409969995	3.680368131	2.721014595	4.922428113	4.285940132	2.741221046	3.541033219	5.226859809	2.745079576	7.279846572	3.670547986	2.642015271	3.163715732	5.563828349	3.045458238	3.792188799	3.357824451	2.567899228	3.851557872	3.343018827	4.311112733	3.119275973	3.557393702	4.65974959	2.852493029	3.170464936
ACSM3	2.490357605	2.431003859	2.169827046	2.324156236	2.490912234	2.401353855	2.176218971	2.199906012	3.074214374	2.162033168	2.441689542	2.262988606	2.392383362	2.186531444	2.758514443	2.443397405	2.278428948	2.619130906	2.238823372	2.348304375	2.317697115	2.271573268	2.132017852	2.35826614	2.216006646	2.431295889	2.345682879	2.360453076	2.379728756	2.42617086	2.503662574	2.090271233	2.716419809	2.435225314	2.687053772	2.160926544	2.468789892	2.229332045	2.202786204	2.55159583	2.441422051	2.439189557	2.310986062	2.456095329	2.394773749	2.282603375	2.499221954	2.542832319	2.231065976
ACSM5	2.815018517	2.740246825	2.676551983	2.333595549	2.313815875	2.431577748	2.519043158	2.524459258	2.759249434	2.951045089	2.678980425	3.363768091	2.781844045	3.405895444	2.255616887	2.855242869	2.611256082	2.466385792	2.262584107	2.706671781	2.172207003	2.28561307	2.734876914	2.541273359	2.629635761	2.838071304	2.591555014	2.703266418	2.424776713	2.408181998	3.043249882	3.017611985	2.472998546	2.771230527	2.409923037	3.435797931	2.724869529	2.461218828	2.781112438	2.589092317	2.898406443	3.370436751	2.948968015	3.160447012	3.496144637	2.889162428	2.801511975	2.519822956	2.549084328
ACSS1	4.614266	4.181487565	4.393090754	5.476681864	3.902774719	5.018322757	5.126497757	4.933155723	5.215031362	4.714159999	5.300782787	5.095474449	5.509755813	4.980137448	4.504903363	4.053431499	4.533684944	4.662660672	5.3014403	4.749388961	5.109553766	4.527641843	5.077286589	4.702352288	4.897955611	4.303937223	5.071938895	5.202393729	5.342371009	5.358302488	4.62966731	5.000859411	5.289940237	4.757011825	5.862053218	5.563828349	5.116278893	4.796089182	5.227559201	4.690094475	4.469589071	5.150180599	4.261827685	5.13592085	5.381793362	4.547806279	4.606862476	4.602273727	4.03651559
ACSS2	4.45197956	5.461500799	4.877400322	4.4015703	5.655354873	4.890455939	4.704187759	5.226091865	4.320993373	6.063790941	5.428622034	3.745144029	4.71298181	6.18024633	4.693069675	4.80389286	4.993814219	5.454830721	4.512593799	5.350414542	4.308567698	4.704187759	5.00145895	4.402668337	3.996468632	5.529828985	4.24971809	5.475205611	5.063916564	4.571534362	4.800905342	5.07598199	4.143635567	4.872477242	5.512838676	5.269967973	4.754682924	4.853265717	5.20104882	4.721854293	5.106870819	6.183211162	5.465184044	5.051914309	6.4775083	5.296499259	5.227559201	5.457044958	4.690693838
ACTA2	4.060956792	3.370436751	4.253246999	3.485716157	6.040108128	3.662341576	4.109416704	2.501583691	4.824517818	3.191593786	3.331244603	5.538321099	4.358502333	4.984011186	3.261932312	4.141100939	3.535950009	3.712715738	3.099317738	5.463015968	4.942623712	5.48276458	4.465706529	3.418219645	4.033673062	3.915602304	4.433669445	3.227641998	5.10480365	3.800649399	3.984567888	3.58097732	3.285078333	3.546824475	3.713106125	5.760742343	5.099420556	5.659378509	5.45409051	4.053922292	4.950210377	4.235492369	3.144800889	4.16853956	3.883027142	4.964834608	4.97815258	3.281531748	4.159695663
ACTB	11.23116619	11.50626343	11.35617872	10.71369811	11.19472971	10.91475259	11.03815644	10.9923927	10.34158986	11.29081215	11.19472971	10.91475259	11.10446182	11.29081215	11.21329906	11.10446182	11.53756062	11.60294954	10.71369811	11.07206891	11.05456764	11.2501114	10.9757072	10.56030386	10.81037456	11.19472971	11.15787276	10.91475259	11.02307152	11.47881282	10.86842782	11.50626343	11.14014374	11.75720242	11.27143833	11.40133415	10.81037456	11.31226692	10.71369811	11.19472971	10.6359788	11.60294954	10.86842782	11.17613947	11.14014374	11.35617872	11.33380623	11.23116619	11.37816759
ACTG1	10.88387744	10.85451253	10.85451253	10.30038973	10.56030386	10.41783583	10.6618883	10.45266733	9.882643817	10.75456295	10.75456295	11.07206891	11.12183965	10.70040224	11.03815644	10.78283313	10.9923927	11.08823933	10.35247092	10.53582882	10.72737181	10.86842782	10.35247092	10.40745047	10.52370807	11.03815644	10.33083566	10.12176365	10.6229091	10.94468076	10.27933251	11.10446182	10.6618883	11.00731098	10.85451253	10.76890978	10.07456585	11.00731098	10.28991827	10.9757072	10.1982959	11.15787276	10.39645671	10.74060458	10.52370807	10.94468076	11.03815644	10.72737181	10.86842782
ACTL6A	5.190632682	4.80150089	4.962887429	5.595887281	4.036956394	4.783521244	5.172806505	4.802675085	4.228820214	4.576117072	5.002709368	5.257941561	5.578779292	3.920957212	4.886094405	4.33191554	5.148826747	4.557313797	4.606862476	3.737041711	5.187215092	4.737079162	4.403725115	4.755891324	4.735908678	5.384732628	5.043946551	4.03605983	4.802675085	5.552289186	3.914701623	4.584712561	5.412203313	4.923030481	4.561789143	4.15235686	4.152872964	5.129852485	4.683674951	4.822027727	4.337116774	4.034627478	4.010455545	4.1342022	2.825013592	4.532074783	5.219177531	3.930287231	4.153846572
ACTL7B	2.305720704	2.183240572	2.376181188	2.296376362	2.502881741	2.170346641	2.385771988	2.644443872	3.5267491	2.29969734	2.362336853	2.301830024	2.540295339	2.656307661	2.48772189	2.346976535	2.465589343	2.83581296	2.266554702	2.620842829	2.20466267	2.379419272	2.423924706	2.557665036	2.186025717	2.268887488	2.439756708	2.81623202	2.123565401	2.402698813	2.844170473	2.108660145	2.552634975	2.624049643	2.282977191	2.560136037	2.716419809	2.412270709	2.361077986	2.133854899	2.339880608	2.992968464	2.648078224	3.022508388	2.535781975	2.880368049	2.457420137	2.297127889	2.35285707
ACTL8	2.29454995	2.341509072	2.237102667	2.446443166	2.516670531	2.931610348	2.607336885	3.061147254	3.803164281	2.549332224	3.123907516	3.683908959	2.65678755	2.442829794	2.703017516	2.381262781	2.559657585	2.589840494	2.409632584	2.221843574	2.293789207	2.316978814	2.501076673	2.040016377	2.680950711	2.011911377	2.933440512	3.054703323	2.574930714	2.722934596	3.053889554	3.038028132	2.607101953	2.530249308	2.269656574	3.264747445	2.931337486	2.351584256	2.939684975	2.486927185	2.583414434	3.552264641	2.998529202	3.366062007	2.714239291	2.505212375	3.052173557	2.312771562	2.534033968
ACTN1	7.418758708	6.848087145	8.16637359	6.797199621	7.441610677	6.605807186	7.67800651	7.841924426	6.282355996	7.402086741	7.453144143	6.797199621	7.26779035	8.003965145	6.715394589	7.3437015	7.112718394	7.538871908	7.72886588	7.853818839	6.962531853	7.497679409	8.22492634	6.959583107	7.322135049	7.336522222	7.1207814	7.650005019	7.625042581	7.403892519	7.873228799	7.4798696	6.368099582	7.937847274	6.470530607	8.292190527	7.861000102	7.262649055	7.851564334	6.554843948	7.031483332	7.170956404	7.733139291	7.702228716	7.804312283	7.878069244	7.385588714	7.462616635	7.880710297
ACTN4	4.025333241	4.371198353	4.309107439	3.905402426	4.385030431	3.819745934	4.347494421	4.57722385	3.872387941	4.191331668	4.45141048	4.099244758	4.304475923	5.237453663	4.17798605	4.458062532	3.990960388	4.508708983	4.402668337	4.88050137	4.241064399	4.4395123	4.865129163	3.824856889	4.202259603	4.214144031	4.25727089	4.564691474	4.70535362	4.376484606	4.402134774	4.536969778	4.089711981	4.800289153	4.454685415	5.34382703	5.145367733	4.044497677	4.613702067	4.159695663	4.046391665	4.723613796	4.475113599	4.529273728	4.896681162	4.720074703	4.278180718	4.78048389	4.458645203
ACTR10	5.270712855	6.043898985	5.789146359	5.111565066	6.230955918	5.511291863	5.818944787	4.882975744	5.346727171	5.4397942	5.088007077	5.262795486	5.275688274	5.289183137	5.331425768	6.053432224	6.222737849	6.003809394	4.902300021	5.245887671	5.612523618	5.592691218	4.604023066	5.73715412	5.418971443	5.753155986	5.474486749	5.317197712	5.291323858	4.907310343	5.135235767	5.727127704	5.087325668	5.276375834	6.327698887	4.819561354	5.043293842	5.187890121	5.183771172	6.262260764	4.881093021	5.367789298	5.221281302	5.187890121	4.797303219	5.555310676	5.454830721	6.014016797	5.693360729
ACTR1A	5.404922653	5.27354962	4.954631934	4.64568581	5.849862488	5.318626059	5.19197681	5.967014244	6.229944269	6.01306894	5.583412051	5.119745824	4.9723837	6.092589409	5.21640838	5.150862132	5.217795857	5.461500799	5.617404653	6.208580368	4.820159868	5.081989732	5.4204671	4.656834141	5.269244817	5.164576752	5.090057595	6.365984767	5.317926317	5.557640196	5.514331974	5.810475283	5.407860243	5.446533787	5.843777621	5.925774446	5.860304479	5.392223081	5.642319262	5.300066213	5.022290074	5.956238618	6.026051764	4.996336769	6.622887526	5.664247448	5.269244817	5.289940237	5.212306439
ACTR1B	4.299294167	4.132218616	4.48987846	4.427775365	4.257780802	4.557313797	4.285419494	4.77744731	5.886777281	3.964399802	4.850177855	4.464030525	4.564691474	4.71884983	4.51807599	4.09975405	3.950964601	4.417637549	4.613702067	4.839772455	4.413918281	4.023959299	4.189363565	3.634985436	4.481734106	4.16956758	4.44223311	5.147428202	4.524271959	4.524271959	4.742352763	4.460844557	4.14951159	4.611438986	4.063313923	4.876765744	4.761867455	4.390469764	4.902931867	4.301358101	4.485518749	4.736521833	4.716490399	4.550105926	5.23675548	4.641120238	4.862609032	3.954988631	4.037392308
ACTR2	8.261100409	8.326874481	8.358873287	7.55295313	8.49831613	7.631145479	8.288935106	7.724566416	7.403892519	7.968028219	7.790277652	7.441610677	8.009349712	7.737690605	7.9001065	8.368356267	8.317290685	8.669256267	7.5093209	7.616629512	7.435920925	8.557316943	7.503411016	7.58160932	7.988905501	7.98373039	7.950246211	7.43785941	7.507241054	7.86595916	8.400685425	8.410732603	7.699897908	8.368356267	8.115006681	7.237114625	7.182453603	7.861000102	7.724566416	8.143674804	7.414915873	8.427256877	8.157759704	7.46835096	7.380001919	8.206901779	8.37160341	8.323446419	8.614564677
ACTR3	9.365230241	9.193801741	9.513590266	8.571426621	9.29930489	8.976977097	9.276627012	7.082880963	8.665518898	9.311005628	8.803105325	9.100093537	9.018267748	8.893589473	9.110248142	9.479014618	9.738567282	9.714431026	7.878069244	8.8480243	9.151972486	9.47262631	8.361859749	8.950096687	9.204820506	9.421202774	9.130628155	8.481701924	8.713453059	8.768116453	8.279678683	9.596777283	9.259525313	9.317184405	9.414818925	7.925079454	7.822753423	9.046674909	8.728701433	9.669090817	8.488531808	9.434128113	8.635974948	8.70987136	8.254983951	9.513590266	9.60370405	9.520112815	9.365230241
ACTR5	3.179966066	3.226127175	2.831260818	3.421634988	2.55516315	2.97897093	3.077862974	2.916480158	3.597035903	2.651477132	3.567057044	3.498265678	3.585187865	3.200336519	2.643717286	2.880642812	3.166965981	2.942333793	3.500791535	2.649551691	3.493270006	2.872784307	3.223072882	3.210023458	3.562621766	3.235667955	3.10580417	3.091103429	3.763741039	3.579144869	2.711554956	3.136206429	3.097058221	2.980308197	2.765882226	3.71673555	2.679746953	3.271101848	3.159563465	2.555665079	2.984920803	3.14628388	3.417207131	2.983278182	3.500791535	3.193074901	3.018953022	2.637119431	2.748519862
ACTR6	2.836565739	3.410296885	2.928706535	3.352848956	2.347299112	2.671189798	2.510468615	2.165384388	2.271573268	2.537774384	2.127500803	2.807410012	2.801268086	2.758514443	2.315948991	3.250703959	3.133076092	2.461486773	2.198975885	2.497140779	3.047712797	2.917748635	2.345682879	3.779171601	2.967784627	3.46691804	2.647828006	2.071827206	2.767095746	2.172485988	2.444800547	2.402099363	2.318393454	1.990464146	3.776662833	2.537266041	2.416249559	2.226295308	2.367356491	3.033388475	2.96541555	2.196025545	2.305720704	2.43890685	2.094787833	2.709609037	2.737569135	3.538503662	3.11406867
ACTR8	3.298189671	3.388512481	3.11434944	3.020853819	3.433333596	2.902528138	3.549719985	3.852872839	2.823013675	3.33615592	3.37602258	3.087151685	3.546824475	3.585568786	3.262557411	3.226734026	3.389853317	3.912476808	2.899950327	3.5133873	3.07282108	3.491788036	3.364760618	3.014087948	3.182670257	3.561858136	3.006486323	3.386849334	3.141037678	3.062554198	3.796380177	3.502216262	3.090281865	3.144507318	4.435792807	3.38344306	3.715112544	3.735027803	2.693672435	3.573482546	3.22338033	3.952321803	3.539920884	3.018146712	3.408233569	3.203660044	3.08659608	3.856318156	3.259120428
ACVR1	3.031440332	2.875027632	3.011143398	2.89663339	3.042979253	2.702779612	3.046023989	2.615656502	2.3492642	3.037213278	2.957202741	2.360775575	2.840341233	2.700081631	2.703520066	3.052455101	2.956396378	2.921164258	2.913676766	2.968063605	2.909255843	3.433667994	2.834314581	2.812213107	2.686043737	3.008972719	3.23415932	2.581164809	2.565904193	2.551088135	3.125375648	2.872784307	2.41569852	3.199735313	2.703520066	2.173557216	2.523166372	3.454219137	2.607859476	3.085202453	2.623817599	2.603199549	2.867437855	2.847955556	2.433817869	2.713251302	3.405550722	3.139023885	3.983657825
ACVR1B	5.392223081	5.80625711	5.425640135	4.412250964	6.265329663	4.960989204	5.143429256	5.587265696	4.884854372	5.327264267	5.025540586	5.404209815	4.788301496	6.080038322	4.905432136	5.409288486	5.541371319	5.573234112	5.19964857	5.621448494	4.788301496	5.829927661	5.01183302	5.583412051	5.154308854	5.441249767	4.918058317	5.681221697	4.381839055	4.843448349	5.697411182	5.741286936	4.767188844	5.406403647	4.993814219	5.537524024	4.918058317	5.246567554	5.41074883	5.540598859	5.082660276	5.340859297	6.056238504	5.161808959	6.025147809	4.586414429	5.400457584	6.07237409	5.72962532
ACVR1C	2.547822597	2.387289278	2.703266418	2.824757621	2.311349061	2.118943435	2.269271808	2.398285682	1.879036744	2.276159102	2.235403473	2.275777167	2.465053546	2.624049643	2.084035177	2.319737769	2.423065579	2.341822112	2.446705903	2.657533133	2.385771988	2.55159583	2.569684377	2.248071685	2.864626714	2.918829849	2.113529935	3.236258216	2.636142035	2.340209877	2.514619662	2.191587834	1.96571833	2.107953158	2.233648197	2.337235979	2.507067865	2.245937234	2.744832002	2.118943435	2.196025545	2.138876454	2.285969015	2.303604488	4.353737643	2.922187423	2.407622178	2.383705627	2.306747975
ACVR2A	3.024683776	2.813230722	2.848471934	2.749248673	2.470887561	2.395957999	2.407035522	2.921929661	3.099870579	2.368275597	2.831260818	2.151886854	2.613696378	2.247209897	2.186531444	2.600226965	2.351584256	2.516670531	3.813378556	4.505443141	2.628900227	2.915212978	3.158624931	2.585378544	3.139602961	2.269656574	2.192082025	2.679746953	2.823506859	2.584883226	2.483161505	2.281859564	2.156910389	2.665350152	2.777387986	2.252336272	2.639811218	2.631532855	2.245937234	2.430713615	2.420281387	2.009581485	2.189099054	2.051561282	2.457420137	2.476470506	2.31805368	2.359531723	2.074328355
ACVRL1	2.49324944	2.477296889	2.68384336	2.534540714	3.185623305	2.271959862	2.543840585	2.737320645	2.918275044	2.847694939	2.675065084	2.583414434	2.119550989	2.600467294	2.293789207	2.799052744	2.379113451	2.510976923	2.107953158	2.746079006	2.926386837	2.776909877	3.135918827	2.395643405	2.490086527	2.194112812	2.659743954	3.176366817	2.518775601	2.478890246	2.606070203	2.712406602	2.781844045	2.660693817	2.910550323	2.233648197	2.681445267	2.642251716	2.582166146	2.787990603	2.524961352	2.80765667	2.718589318	2.456870641	2.863111231	2.583414434	2.665097214	2.609511536	2.303954656
ACY3	2.465053546	2.641522167	2.465329214	2.532763994	2.899950327	2.788999125	2.772680514	3.008412382	2.780118633	2.657533133	3.025216661	2.434655464	2.739993352	3.002189668	2.618136732	2.117612656	2.469326084	2.34862607	2.562139339	2.755572828	2.791217307	2.506810603	2.362019647	2.893748702	2.49324944	2.738274946	2.757787011	2.752164652	2.614940966	2.305020367	2.438358001	2.527246019	2.890920384	2.71930459	2.748519862	2.620599171	3.095918314	2.412839178	3.050785355	2.652690059	2.674815057	2.761928394	2.467171536	2.839064617	2.458247885	2.377580884	2.911593244	2.659496026	2.911593244
ACYP1	2.614202365	2.856734338	3.158021956	3.08124197	2.363577231	2.879593769	2.830508656	2.21183138	2.906937623	2.581407178	2.409632584	2.618381822	3.190395252	2.509443848	2.644914817	2.143672796	2.655572646	2.715453241	2.201337727	2.053351434	2.812724188	2.583902007	2.562395934	3.148647466	2.49193804	3.242344291	3.273653794	2.355375349	2.658267767	2.70617799	2.191587834	2.371394459	3.346927842	2.740246825	2.57569036	2.327892089	2.164803926	2.733396941	2.31452448	2.460381651	2.53302413	2.094787833	2.220488466	2.430160438	2.19057958	2.332617835	2.860032885	2.564642847	2.527502911
ADA	3.997863147	4.762475676	3.676461999	4.784725	3.230739236	4.429378504	5.138641783	4.494866676	3.505398527	3.959432723	4.322041267	3.976308965	4.388325929	4.482827989	4.669597107	3.640005739	4.385030431	4.228820214	4.211661875	3.694253037	5.439003872	5.146723616	4.459780983	4.694213061	4.298228486	3.960324783	4.471815646	3.888307099	5.61979784	4.917417103	3.612576663	3.785880747	5.189257986	3.763741039	3.483901192	4.62966731	3.365735498	5.738025026	3.874570491	4.382371968	3.743505231	3.468313954	3.303569736	4.078449916	4.33607865	4.126410458	4.489344004	3.080646955	2.863111231
ADAD2	2.112858395	2.410806312	2.062255183	2.377269298	2.538027974	2.443962046	2.318393454	2.361386342	2.554429157	2.175164324	2.704721976	2.278428948	2.956396378	2.281089706	2.399463249	2.380366501	2.131375268	2.472745435	2.294913859	2.564642847	2.549844632	2.061402662	2.231065976	2.152997546	2.82602214	2.276523933	2.2182614	2.457420137	2.385771988	2.378198774	3.02140705	2.359206469	2.319094143	2.298614429	2.232775395	2.57290933	3.618780461	2.302199951	2.42816215	2.712760359	2.218717193	2.979775244	2.481547398	2.755068458	3.604277802	2.374173176	2.673615708	2.398007935	2.448386797
ADAM10	4.419745272	4.907938175	4.814048587	4.014171406	3.898369569	3.779171601	4.919296507	3.159563465	3.821004239	3.999233238	3.765008064	3.217907187	4.182989319	4.290080016	4.58356649	4.835543993	4.31160149	4.834327991	3.4651685	3.770850231	3.991853878	4.262847918	3.574645069	3.844274859	4.085438963	5.009869874	3.999233238	2.97950382	3.859358408	3.10525566	3.994190616	3.929857577	3.850294763	4.061421978	4.444922049	2.582166146	3.53483895	4.092104579	3.507549419	3.954537542	3.454575729	3.790061044	3.818877002	3.260382701	2.614202365	5.043946551	4.87613152	5.179659188	4.641120238
ADAM11	2.533532379	2.276159102	2.473248605	2.357000313	2.579195017	2.770982339	2.530756047	2.861057288	2.841091686	2.866637878	2.63271769	3.810846096	2.486385522	2.417121389	2.563384375	2.279921054	2.693169318	2.409080526	2.81998887	3.04826193	2.518245571	2.614687877	2.502621718	2.471426579	2.438638278	2.31630932	3.111178127	3.076173859	2.390590362	2.457420137	2.701067713	2.504960142	2.411668323	2.689963203	2.568156219	2.68776847	3.74962812	2.437496498	2.440033714	1.986468618	2.840341233	3.329637476	2.980308197	2.815741711	2.91749591	2.570177505	2.592054498	2.355375349	2.505473006
ADAM12	2.853005867	2.303241832	2.262988606	2.059709192	2.696333527	2.164803926	2.403589148	2.732667969	3.051065468	3.02386059	2.339880608	2.423065579	2.429582889	2.927161398	3.047712797	2.754339238	2.242999439	2.248508834	2.17137837	2.436342203	1.960742342	2.224534406	2.486385522	2.249350845	2.583902007	2.319424117	2.269271808	2.140083819	2.677261054	2.777877864	2.586641389	2.705690183	2.440311722	2.080125333	2.623090576	2.177316569	3.068038111	2.5480815	2.344046504	2.360453076	2.345363148	2.903024335	2.381566188	2.57895248	2.675065084	2.38876905	2.082516061	2.397731271	2.324156236
ADAM15	2.807918963	3.215800757	3.242032157	2.933440512	3.039411823	3.184761887	2.997326397	3.723092625	3.285078333	3.736662838	3.566305067	2.55989267	3.120739707	3.581356597	3.148054727	3.046023989	2.991360397	3.604657589	2.935796127	3.182079847	2.877070242	2.769041	3.152771586	2.658762984	3.016290108	2.957472183	3.054430181	3.240236572	2.840341233	3.145985017	2.771230527	3.317362089	2.96541555	2.705929262	2.975245951	3.568929373	2.847955556	2.871764692	3.244240345	3.09055865	2.640065223	3.685885641	3.777509768	3.185623305	4.088748894	3.173979862	3.257544117	3.305177085	3.247608201
ADAM17	5.144072718	5.699906514	6.187121307	5.620603499	4.901086097	5.040686603	5.929370221	5.455577197	4.774492515	4.965457545	5.63415234	4.6062863	6.146300789	5.556056335	5.802816009	5.810475283	5.397501661	4.941363234	5.097445075	5.643150279	6.107130101	5.990835101	6.595995833	5.602931633	5.585751597	5.673125177	5.923109263	5.088007077	5.649709847	5.127146473	6.236134622	5.626973815	5.307052059	6.389094658	4.845912259	6.651424582	6.818834258	4.902300021	5.032804459	5.122462234	5.467472289	5.240287133	5.538321099	5.9481332	5.368532424	5.908002605	5.829121041	5.268486683	5.481959618
ADAM19	5.019683303	5.329293691	5.518073133	4.710591879	5.041327769	5.079345055	5.330727125	5.196854569	5.138641783	5.388479026	5.436016347	5.203815012	5.080663176	5.630958695	5.021637486	5.384732628	5.319320948	5.130491697	5.525166219	5.765779919	4.512593799	5.339426904	5.274913315	5.337992872	5.351117445	5.030852479	4.764231284	5.582639797	5.12783563	4.875509768	5.183053389	5.636605436	4.840387227	5.37585588	4.61945695	5.805408514	5.974351825	5.137302387	5.507413363	4.751745143	5.209459824	5.62384981	5.670785223	5.065261575	6.348407827	4.960345501	5.100063762	5.030852479	5.211599298
ADAM28	2.558445623	2.366072476	2.481293843	3.24083146	2.559657585	2.746079006	2.655572646	2.546336788	2.213219567	2.564642847	2.462296464	2.840341233	2.534033968	2.586886945	2.542442748	2.525723633	2.488254019	2.506270873	3.683131494	2.4751277	2.572168595	2.337573252	2.874022084	2.782590606	2.502621718	2.615908613	2.824757621	2.291192665	2.765635276	2.664598237	2.233648197	2.427884478	2.639811218	2.589092317	2.381566188	2.544330566	2.585877894	2.663640223	2.874524698	2.355063081	3.438260413	2.348953516	2.419431344	2.714239291	2.340538111	2.4850508	2.321130185	2.177836868	2.367673187
ADAM33	2.57315753	2.598746562	2.527246019	2.804463002	2.912097554	2.810416289	2.495089348	2.779857852	3.158945732	2.811175869	3.10525566	2.802267415	2.634669054	2.810921843	2.821485551	2.978190307	2.547570029	2.662909963	2.750235803	3.220336248	2.375729455	2.743152675	2.58167092	2.574930714	2.517476515	2.598993602	3.023065882	3.388512481	2.498417484	2.73168787	2.911065021	2.987072327	2.794872771	2.788244676	2.747302834	2.850225698	3.837369339	2.407894701	2.926640406	2.769282873	2.788754586	3.018405728	3.399776193	3.195773438	3.189210397	2.813740226	2.827759015	2.897139727	2.582680017
ADAM8	4.645107291	4.077529828	5.04201642	4.875509768	5.5290927	4.755891324	5.077968066	5.073971349	3.861112676	5.063916564	4.94697218	3.651271475	4.516419749	5.042664424	4.638299128	5.043293842	4.774492515	5.131795747	5.20104882	5.351833738	5.0766033	5.075268322	5.109553766	5.278507362	5.268486683	4.949570685	4.516968783	5.543697271	5.007321682	4.646277901	5.198246242	4.934394838	4.650963983	5.120414342	3.414049732	5.465927727	5.423400552	4.191331668	5.515862805	4.425096344	4.707078823	4.81159149	5.387708842	4.691296603	5.553054385	5.253063106	4.641120238	4.447074062	4.684277363
ADAM9	5.908871152	5.658564026	4.492672673	4.770874895	5.619024507	5.79412864	5.029541384	4.485518749	5.444980117	5.322229297	5.149526173	4.506519721	4.505955512	4.742352763	5.102088206	5.977084241	5.798431934	6.176260292	3.987299126	4.769625251	4.230387012	5.312859271	4.01938056	5.409994347	5.097445075	5.728807999	4.987326348	4.632527742	3.614096928	4.482265941	5.148826747	5.686073978	4.788301496	5.178287089	5.692564419	3.676461999	4.027248832	5.550798888	4.65214401	6.059963739	4.58009038	5.559148527	4.864485054	5.259328777	3.1166794	4.584124597	5.82663151	6.419272541	5.86733957
ADAMTS13	2.230198117	2.376029537	2.201337727	2.437496498	2.367968822	2.500550842	2.337235979	2.152443214	3.040220414	2.201808388	2.428732197	2.544084249	1.832335393	2.418880943	2.357000313	2.187566242	2.384617227	2.367968822	2.180464433	2.353472355	2.028674039	2.36511244	2.328224633	2.044921929	2.656549116	2.326863882	2.655107925	2.950276842	2.320421157	2.425609403	3.148347066	2.530756047	2.315580557	2.242169153	2.234953945	2.445617212	2.387575263	2.280684468	2.286715045	2.293789207	2.275777167	2.645863188	2.358883363	2.309585948	2.501833885	2.251911998	2.140704991	2.407035522	2.206592248
ADAMTS15	2.629139473	2.513856921	2.534788557	2.548578854	2.457144635	2.906180054	2.366402054	2.625740382	3.453547087	2.581920925	2.852239973	2.679980414	2.501833885	2.78649014	2.670468071	2.547570029	2.625740382	2.715936277	2.594556282	3.024140762	2.541531879	2.734876914	2.727084569	2.424912177	2.872286651	2.291192665	3.038301446	3.100435257	2.521141935	2.615656502	2.718831738	2.730481046	2.606835721	2.772209901	2.668263901	2.854023431	3.958064859	2.479160549	2.985729072	2.754815774	2.654876673	2.73876915	2.69418007	2.898153787	3.643489484	2.779620546	2.866383934	2.650758302	2.692419446
ADAMTS2	3.490724531	3.293694853	3.327369113	2.813487044	3.324150682	3.367410108	2.485595577	4.048701676	4.954631934	3.303891257	3.623411461	3.078418656	3.404880965	3.043775681	3.767581305	3.400810474	3.129426264	3.761215463	2.746321757	3.852443259	3.238979658	2.976591872	3.626442067	2.847449015	3.015162693	2.874524698	3.530477256	4.054397656	3.018146712	3.392948172	4.072785138	3.63579014	3.551137201	3.882577858	2.693914274	4.177005625	4.346984742	4.193304136	3.462709939	3.018405728	3.331244603	4.08306414	4.133701145	3.974449964	4.20323437	3.333208916	3.612965502	3.236554507	3.241442753
ADAMTS3	2.518511951	2.152443214	2.598271367	1.94133993	2.226295308	3.042416303	2.56865651	1.789265822	2.631072278	2.984656398	2.266554702	1.760912504	2.217380135	2.433817869	2.150204444	4.475113599	2.638820171	3.041756227	2.173021592	2.793914933	2.1625886	2.448386797	2.146633091	2.206117046	2.146633091	2.536296673	2.039028926	1.920700405	1.884992011	1.865581653	2.104372362	2.29454995	1.816157431	1.837154923	3.6591782	2.132017852	2.423924706	2.518245571	2.038074623	2.839064617	2.199906012	4.609159787	2.122216327	2.258518504	2.263807818	2.01767895	2.251911998	4.971108307	3.42471795
ADAMTS9	2.3124307	2.470887561	2.38876905	2.244268696	2.416249559	2.252336272	2.169827046	2.070918489	3.424345953	2.331582865	2.375104082	3.127109161	2.368582401	2.073517444	2.281089706	1.997118234	2.244699504	2.511235241	2.229332045	2.600467294	2.402099363	2.341822112	2.296376362	2.074328355	2.27346953	2.310986062	2.70837843	2.305374958	2.228932286	2.405330214	2.471948304	2.381262781	2.2993349	2.579679404	2.449779272	2.353472355	3.479979762	2.43890685	2.496130021	2.238823372	2.274629464	2.743868749	3.275578887	2.347299112	2.809662338	2.518245571	2.371394459	2.289331198	2.335918807
ADAMTSL1	2.5480815	2.285256085	2.621838004	2.508642839	2.4227978	2.718350414	2.084867483	2.904318863	3.360423621	2.62234018	2.832775254	3.059768372	2.533768943	2.509163566	3.181480439	2.383414312	2.479414899	2.58512447	2.513856921	2.567154672	2.701067713	2.472210751	2.313464989	2.529746317	2.595783901	2.380979221	2.961459244	2.626457097	2.860556052	2.990566198	2.822506494	2.5691744	2.766368784	2.711800209	2.693418955	2.82677099	2.830759453	2.604634157	2.454719852	2.602698171	2.745330024	3.535211204	2.690961904	2.760971122	3.10525566	2.617160202	2.260150485	2.328224633	2.668492071
ADAP1	2.772680514	2.647585089	2.501339511	2.394773749	2.60832393	2.219604101	2.425885034	2.972840944	2.389681894	3.095083312	3.225815403	1.96411988	2.608805307	3.959875142	2.763645201	3.123323536	2.740502374	3.193976219	3.361417054	3.446278625	2.635656525	2.947914915	2.840575416	2.423924706	2.47461437	2.584134469	2.378198774	2.407035522	2.73708267	2.297857463	3.031715606	2.302907894	2.272703797	2.756089	2.636142035	3.073934231	2.600226965	2.724137833	2.786011466	2.34862607	2.581407178	2.40676407	2.921929661	2.77542703	2.222282545	2.79879486	2.424502315	2.383414312	2.93763761
ADAP2	5.376599213	4.876765744	4.345369419	5.573234112	4.852664631	4.870600776	3.522382468	5.728807999	4.191811066	4.14314466	5.824987562	3.37636192	5.19128513	3.59319163	5.677244359	4.612018561	4.942004882	4.94326011	4.13127989	4.53039091	4.804466615	5.384732628	5.367789298	3.661148698	4.58009038	4.88420802	4.05533713	5.082660276	5.805408514	4.772099304	4.318376372	5.165943665	4.15582586	4.933155723	4.108457797	5.243086838	4.092104579	4.412250964	5.010511819	4.095447374	5.543697271	3.887403954	5.459225258	4.016072141	4.904800042	4.343317584	5.173478126	3.897025094	4.002010707
ADAR	6.069549352	5.920496342	6.387921017	6.304892214	6.904483778	6.250653708	6.145313017	6.059963739	6.499591007	6.090643643	6.393500683	6.517152766	6.166353488	7.109555911	5.927596973	6.136522657	5.767422823	6.34613601	6.656317059	6.450889829	6.839737589	6.478728206	6.74154101	7.161196207	6.591071113	5.886777281	6.912889662	6.497238637	6.645137782	6.454344269	6.318986546	6.424787096	6.367031347	6.272766483	5.935652491	6.905864421	6.806522294	6.411188061	6.897346423	5.870828138	7.680111355	6.471661564	6.228896993	6.893019012	6.794533763	6.618020931	6.094561479	7.123971613	6.457886495
ADARB1	2.820748581	2.931610348	2.802267415	3.381093615	2.776909877	2.521892224	2.559418744	3.009510516	2.284480067	2.887104789	3.031715606	2.763645201	2.786739288	3.442833035	2.60832393	2.711800209	2.544834652	2.62011208	3.29657646	2.829242918	2.795600653	2.995693276	2.699341572	3.019787804	3.594715136	2.799052744	2.945791626	3.086864581	3.397763752	2.802012963	2.560136037	3.179368425	2.752908946	2.884288197	2.375729455	2.905642632	3.118394414	2.930850789	3.372107581	2.790726712	2.741221046	2.871247	2.584883226	3.315382637	3.316045873	2.776159622	2.980580286	2.713743136	2.569428505
ADARB2	2.41109639	2.275414589	2.078544233	2.250660304	2.470356379	2.180973767	2.029710888	2.915466693	2.671930557	2.313108872	2.467171536	2.404442536	2.647083943	2.291192665	2.412536663	2.320072909	2.212777146	2.136347511	2.429869731	2.490912234	2.277678217	2.548320958	2.319737769	2.221377322	2.547570029	2.081711517	2.153568451	2.411976022	2.09704765	2.441689542	2.262988606	2.565904193	2.236672557	2.681445267	2.412839178	2.365434449	2.719923955	2.492977929	2.549844632	2.344704137	2.18299589	2.770494135	2.929768673	2.624540042	2.684593435	2.394773749	2.185012526	2.045862961	2.089513784
ADAT1	3.91692613	4.321495728	3.829618803	4.444384091	4.356902714	3.745979207	4.055833567	5.198915046	3.988652842	3.643489484	3.589760224	3.802320286	4.060497682	4.135683751	4.296721541	4.076071025	3.665084963	3.785464901	4.23648251	3.97306861	4.352730759	4.267967325	4.688334771	4.096844267	4.578334324	4.072785138	3.765874621	3.937914304	4.284897766	4.456376372	4.493220292	3.964399802	4.273055501	4.318897172	4.25727089	5.321512521	5.20104882	4.226256852	3.726387874	3.375371203	4.147038252	4.74591	4.318376372	4.696525181	3.824856889	3.459529403	4.219208554	4.406922064	4.10075441
ADAT3	3.24729996	2.946584062	2.705205585	2.986807959	3.31507366	3.432631495	3.078970099	2.784530151	3.596663007	3.221269995	3.218215415	2.912632022	3.131673195	3.045179256	2.95369795	3.674159956	3.207270784	3.050785355	3.033388475	2.862055909	2.964596065	2.852239973	2.992156924	2.521892224	2.986807959	2.601452163	2.956662642	3.075890302	2.885590405	2.888408611	3.005698571	3.255037839	3.266027357	3.169588399	3.088852489	2.909785016	3.076739314	2.797308069	3.241138868	2.688516709	2.861565925	3.528615966	3.544659232	3.275249263	4.326678774	3.178198382	2.91341985	3.404216781	2.788244676
ADC	2.463664718	2.473794014	2.551088135	2.489327117	2.6926504	2.740246825	2.489063354	2.726345087	2.959056228	2.578211691	2.689248037	2.790726712	2.501583691	2.671681983	2.866117721	2.712760359	2.582680017	2.691429595	2.61444789	2.785767313	2.424212019	2.474860389	2.429305042	2.436917749	2.804708665	2.370456874	2.831508423	3.052173557	2.631768522	2.654629216	2.97606489	2.854023431	2.629139473	2.781844045	2.564378991	3.227967186	3.28734018	2.261002931	3.067750789	2.642744263	2.710831878	3.193680486	2.702058525	3.106956809	3.553013025	2.678255226	2.794150848	2.525462137	2.643238809
ADCK1	2.353167175	2.712041348	3.099026126	2.449504145	2.793914933	2.928970804	2.658025476	2.70057483	2.745583948	2.38876905	2.862833304	2.786739288	2.875282193	3.086316925	2.892961675	2.319094143	2.458507187	2.676792787	2.929502848	2.430713615	2.840833743	2.74289834	2.812467123	2.729747852	2.68776847	2.432687681	2.845937928	3.468664399	2.744832002	2.757053546	2.81998887	2.93108112	2.531765016	2.484531743	2.61444789	2.637838242	2.584134469	2.494837525	3.113751944	2.668263901	2.525462137	2.609752251	2.673841601	2.855992347	2.809179283	3.099870579	2.379419272	2.735129445	2.675562136
ADCK2	2.376332838	2.626702712	2.099959645	2.79879486	2.615175544	2.347964439	2.188592789	2.57870732	2.490644481	2.323501262	2.650521925	2.360145744	2.895566036	2.517206332	2.487209812	2.47541505	2.514106367	2.230634363	2.490644481	2.541025579	2.303241832	2.57315753	2.580173337	2.508372385	2.467171536	2.367046433	2.908744476	2.617403333	2.684593435	2.977401686	2.722455721	2.62356448	2.897139727	2.389988813	2.351893204	2.794872771	2.555403696	2.723657498	2.571667991	2.493787999	2.365756055	2.393872378	2.261401753	2.954224658	3.110614313	2.670714318	2.505473006	2.12490747	2.393872378
ADCK4	2.963307893	3.487128152	3.382442823	3.145697051	3.469029783	3.014087948	3.663922451	3.656768151	3.075890302	3.685500212	3.244857237	2.510976923	2.90148799	4.429877953	2.959866226	4.109896287	2.90122645	3.452173091	3.496496486	4.181985283	3.501500072	3.584422178	3.954081429	3.384462517	3.295309756	3.587840724	3.338400555	4.46029119	3.759955182	3.0165675	3.59319163	3.63694618	2.987882839	3.446630044	3.91692613	3.506828993	3.188619137	3.891734025	3.297554756	3.713106125	3.856318156	3.396369727	3.751656822	3.545723913	3.709092728	3.735839118	2.921164258	3.728885849	3.610700873
ADCK5	2.38519441	2.553419212	2.380979221	2.584384378	2.596050874	2.281089706	2.503919148	2.705929262	3.077008309	2.38667085	2.412839178	2.900976905	2.15527255	2.128154965	2.887104789	2.63271769	2.367356491	2.033887832	2.272322774	2.969136696	2.368886153	2.362648335	2.523932274	2.117612656	2.039028926	2.270416541	2.557412461	2.358883363	2.581407178	2.822506494	2.556175882	2.36672937	2.452270797	1.93947666	2.440311722	2.626457097	2.843910163	2.511760218	2.473524244	2.762688107	2.137605707	2.714720722	2.677261054	2.293412307	2.460660187	2.482892776	2.230634363	2.41109639	2.500007493
ADCY2	3.052173557	2.906180054	2.73462348	2.828762897	3.343018827	2.839593632	2.922966313	2.942058303	2.716658479	3.985048368	2.948186261	2.981369097	3.092798701	2.650989691	3.286385483	2.874764411	2.629635761	2.769041	2.772209901	3.36539804	2.818980809	3.068038111	2.95237053	2.987072327	2.793914933	2.753866105	3.1769763	3.470111328	2.699102046	2.611256082	3.4284824	2.922701596	2.965945027	3.241735335	3.073368413	3.23991253	4.301358101	2.542832319	3.939231537	3.007309389	2.840104279	3.293377099	3.220336248	3.500791535	3.44111154	3.241735335	3.118679532	2.693672435	2.902269949
ADCY3	4.459206446	6.002889347	3.218794797	3.793026615	3.545016253	4.996993075	5.0766033	2.868202656	5.154308854	3.497916151	4.390469764	3.744718872	4.000600206	5.62384981	4.037392308	4.316874756	5.245887671	6.494905692	3.482481853	5.28131766	4.011827294	5.783221473	3.216431204	5.738025026	3.924082709	5.994523298	4.098768436	4.676024308	3.612576663	4.161197269	3.615275655	3.348919641	4.424566833	4.081233832	5.878642544	3.812096621	3.473956344	3.879917325	4.247195877	3.555177079	5.042664424	5.708946975	3.586675055	3.281531748	3.404216781	3.419922829	4.568137494	6.748158092	5.329293691
ADCY4	3.141900974	2.490912234	4.191811066	3.21093951	4.114747387	3.176675983	3.13507664	4.247695485	3.717118721	3.330602243	3.206334838	3.193074901	3.33615592	2.911593244	2.932925453	3.242032157	3.214890697	2.953163207	4.008064884	4.170560641	3.065291936	3.020579651	3.815491995	4.406357248	3.498620582	3.385486796	3.035302206	4.707663959	3.201236221	3.118679532	3.195773438	2.986807959	2.866383934	2.94524685	3.185922582	3.357824451	4.130806178	3.018146712	3.627605094	3.028728135	5.010511819	2.833023074	3.399454429	4.672494708	3.220031145	3.543162372	2.68215089	4.640002662	3.079244688
ADCY7	5.160468446	5.112233254	5.464449489	5.080663176	4.638299128	5.558406221	5.073971349	3.885654446	4.933757368	4.848955956	4.975591742	6.46598207	5.309254399	4.733598253	5.956238618	5.354776121	5.596639308	5.49348966	4.683068963	4.697123463	5.739640968	5.330727125	4.755891324	5.60136012	5.007321682	5.341603599	5.59034044	4.311112733	4.912359749	4.881737087	5.287068436	5.245887671	4.9976431	5.100063762	4.783521244	4.491576249	4.598323387	4.840387227	4.343843807	5.319320948	5.674764865	4.868165581	4.757011825	5.764108731	3.549719985	5.388479026	5.523603714	5.473698601	4.735908678
ADCY9	2.222736276	2.355715819	2.682605196	2.289331198	2.185012526	2.421412739	2.390907429	2.237102667	2.712531232	2.625511687	2.474070421	2.188592789	2.250220796	2.452824527	2.205152133	2.387575263	2.468789892	2.611732125	2.297857463	2.351584256	2.384617227	2.494837525	2.25766853	2.276903904	2.520883746	2.233648197	2.416547777	2.891686906	2.591296318	2.167079862	2.353796617	2.455540274	2.292302086	2.364184617	2.040016377	2.031855209	2.782342824	2.422242455	2.30780597	2.071827206	2.362019647	2.223182643	2.713500892	2.625982915	2.39296855	2.492192502	2.23320995	2.078544233	2.122216327
ADCYAP1R1	2.458507187	2.36511244	2.480472718	2.105126673	2.444800547	2.787244822	2.254801559	2.386363828	2.693169318	2.456353878	2.585620677	2.565904193	2.464487874	2.934210395	2.756089	2.607859476	2.471426579	2.612234142	2.76488289	2.587611839	2.300046722	2.385771988	2.295302984	2.474335344	2.640303434	2.324819484	2.580420516	2.526724875	2.375426751	2.228070273	2.758514443	2.457971676	2.649310711	2.506810603	2.542320607	2.711067909	2.765635276	2.573670564	2.531522519	2.537266041	2.784778424	2.536035845	2.720049901	2.796584814	2.792700254	2.548578854	2.642744263	2.638082233	2.513081692
ADD1	5.105468373	5.167306668	5.141365302	4.935075364	5.369270474	5.392987898	4.977513238	5.812995436	5.739640968	5.302874358	5.857690799	5.385488152	4.996993075	5.842848219	5.75228865	5.0766033	5.081989732	5.457044958	5.309977702	6.000070782	4.763648067	5.472158759	5.489772448	5.127146473	5.236019409	5.269967973	6.209590781	5.648910809	5.28413664	5.627755382	6.006598501	5.763290863	5.495069121	5.745530926	4.80150089	6.02695999	6.528775744	5.194040444	5.593492418	5.154308854	4.938907433	6.062832963	5.392987898	6.213629339	6.082849753	5.571632193	5.59034044	4.959725439	5.415199799
ADD2	2.466912116	2.805420445	3.071970034	2.706671781	3.238085047	2.955825196	2.696333527	2.800036308	2.526470824	3.205446433	2.876812905	3.163423006	2.60760054	2.81722013	3.498265678	2.783086075	2.932120047	2.753639353	2.889671839	3.0165675	2.981917925	2.954224658	2.697598803	2.895832103	2.555918603	2.590552845	3.242032157	3.315382637	2.361386342	2.911593244	2.439756708	3.355522352	3.107240758	2.598271367	2.865367367	3.082362449	3.590150107	2.716419809	3.139023885	2.96541555	2.49869206	3.64738663	3.125958978	3.873701898	3.1769763	2.895566036	3.067189401	2.906686085	2.907978958
ADD3	9.188547863	9.540334115	9.639697354	8.339752737	8.999709097	9.041947626	9.051584044	7.3437015	8.999709097	8.628557572	7.975934571	8.481701924	8.856043612	8.635974948	8.614564677	9.232492875	9.561433416	9.323158774	8.607281752	7.993996076	8.59327069	8.59327069	7.746928656	9.013763195	8.760371237	9.276627012	8.522447646	8.37160341	8.236865004	8.539879081	9.157510594	9.070773419	8.647076244	8.831697387	9.402143414	7.691160973	7.394752675	8.495210928	7.806679989	9.204820506	8.59680253	9.177955021	8.219197534	8.564412549	7.12706917	8.68771733	9.013763195	9.492608378	9.095329171
ADH1A	2.731451833	2.616529222	1.962483424	2.623090576	2.872784307	2.89663339	2.501339511	2.414279362	3.142201869	3.196969979	3.388855106	3.120152978	2.709369021	2.911065021	2.793416559	2.654629216	2.746321757	2.437496498	2.984920803	2.459300635	2.747059484	2.894543231	3.164337464	2.598746562	2.90484657	2.675310903	2.788497211	3.871067241	2.702058525	2.568926643	2.942333793	2.487209812	2.710347209	2.495339931	2.642744263	2.851226276	3.150735263	2.712531232	3.205446433	3.42537898	3.137052052	2.942058303	3.152488637	3.292106519	2.951573784	3.131117475	3.033948208	2.68384336	2.937378455
ADH5	4.049634514	3.942346454	3.996468632	4.348590307	3.486784691	4.056793687	3.781712198	3.682735072	3.603907714	3.980924305	3.697416933	4.184012809	4.263869032	3.733798229	3.925402599	3.763741039	4.616048723	4.069464849	3.686663151	3.659989397	4.274134223	3.909786892	3.461985741	4.053922292	3.794267453	4.173082468	3.989596901	3.240539278	4.085438963	3.837369339	3.455235383	4.045444527	3.804433825	3.747167118	4.733598253	3.073651565	2.657771681	4.664961853	3.302930675	3.963031132	4.025333241	3.319652401	3.223974521	3.618395421	2.962245914	4.003875575	4.180980291	4.15235686	3.804028665
ADHFE1	2.951302911	3.360762132	2.520883746	3.148647466	3.316387014	3.331904647	2.688516709	2.886843599	3.160748914	2.523422057	3.698590135	2.963049165	3.088852489	3.260063873	3.533369676	2.639447458	3.578016209	2.891438824	3.501500072	2.674319131	3.483550339	3.154518441	3.074495879	2.832013701	3.320290156	2.963307893	3.063368695	2.91341985	3.167249555	3.481074858	2.769282873	3.15334807	3.286385483	2.852742322	3.56972102	3.807015976	3.923632613	3.099870579	2.922966313	2.76293849	3.62913058	2.875027632	3.213043741	3.748413187	2.920900054	2.991627111	3.10580417	3.329961561	2.945791626
ADI1	5.979803575	6.237211443	4.802675085	5.644001025	4.27568303	5.751445469	6.199347559	5.501986988	5.855946945	5.41074883	6.94768434	5.338684209	6.201402934	5.522799574	5.554548504	4.980787116	5.676423429	5.460025097	6.051492269	5.869067622	5.647280278	4.970475877	4.763070698	4.994416419	5.21018385	5.591895824	6.268440101	4.839178122	5.563828349	5.289940237	5.617404653	5.62384981	5.202393729	5.683673001	5.626219319	6.221736944	5.616556019	7.054695036	4.9794715	5.699906514	4.946338894	5.788322633	5.692564419	6.508929805	5.233186515	6.060934398	5.704044175	5.325844411	5.726267525
ADIPOR1	8.143674804	8.8480243	8.043718223	8.665518898	8.647076244	10.32078078	8.51213897	9.533521258	11.21329906	8.195729865	10.51187697	10.79664345	9.032431527	9.226652731	10.94468076	7.95295449	9.056387364	9.183220377	9.141023278	10.01114214	8.16919091	8.361859749	8.384502749	8.454363691	9.287748418	7.520988212	10.94468076	9.540334115	8.474574017	9.669090817	10.5480789	9.334916642	10.37416285	10.0653999	8.078874036	9.914788693	11.35617872	8.787280036	10.27933251	9.73050538	7.650005019	11.07206891	9.809674788	10.96008708	9.226652731	9.985740322	10.08355103	8.923395969	9.994400441
ADIPOR2	4.131738756	3.996468632	4.140107035	4.340718928	4.391029123	4.124477377	4.50260107	4.517526401	4.024417911	4.194788778	4.334482884	4.308567698	4.484971248	4.967312161	4.557880214	4.078916668	4.007605064	4.139086385	4.482265941	4.600568936	4.207684931	4.203704105	4.888590595	4.096385296	3.86977614	4.716490399	4.17847302	4.25978836	4.475113599	4.276694292	4.72832287	4.159695663	4.674256411	4.421895787	4.973021546	5.257263395	4.881737087	4.68661013	4.120583839	4.092567658	4.337621734	4.871848524	4.781073975	3.747586157	4.536427926	4.221736002	3.968025981	4.278180718	4.630248638
ADK	3.395009045	3.268881183	3.482481853	3.771659485	3.002720049	3.584422178	3.919627031	4.785909692	3.235373388	3.208803791	3.404880965	3.113461655	3.345991262	2.832775254	3.41337141	2.990037919	3.616431525	4.041107655	5.303542312	2.85978212	3.229822776	3.314420643	3.095083312	3.10580417	3.149240934	3.573482546	4.009494657	3.259120428	4.313237579	4.091163441	3.528992051	4.207684931	3.459895665	4.465706529	3.155972562	4.305455444	3.446278625	3.360097115	3.693856349	3.588968919	3.67569069	3.085202453	3.164337464	2.970973579	2.851993805	4.225253626	4.39890917	2.667785926	2.854759834
ADM	8.658303489	7.600173213	8.6768377	8.006643491	8.654599252	8.270133488	8.424137595	7.43785941	7.190673515	7.806679989	7.577684991	4.996993075	7.501550731	8.276427415	7.737690605	8.174983783	8.310946136	8.543360788	8.16637359	7.837152489	8.134920758	8.474574017	7.635273731	8.600136207	8.771986701	8.481701924	7.092331153	7.802049464	7.719998824	7.464426709	8.578553483	8.056995297	7.365232818	8.068058329	7.880710297	6.737630227	6.693490453	7.524941605	8.301336249	8.236865004	7.30953311	7.724566416	8.254983951	7.279846572	7.861000102	8.910785894	7.95295449	8.51213897	7.910190501
ADM2	2.248508834	1.77134515	1.816157431	1.94320404	1.950374584	2.554674974	2.12945092	2.77936747	3.068594556	2.345041854	2.707397807	2.672890469	2.00593456	1.967302471	2.23795989	2.144243903	2.175164324	2.107953158	2.275414589	2.497638071	2.306053238	1.986468618	2.025370446	1.605003666	2.216923345	2.080125333	2.456353878	2.446981138	2.177316569	2.543840585	2.500289706	2.647345292	2.464487874	2.293412307	2.15581243	2.525212296	2.734876914	2.174103908	2.710347209	2.515644021	2.041991938	2.795600653	2.124273829	2.931337486	2.727314425	2.329589736	2.33955385	2.077746983	2.053351434
ADNP	5.769954825	5.753155986	6.0858681	5.525166219	5.291323858	5.539060756	6.11867881	4.949570685	5.963243004	4.971751511	5.321512521	5.855946945	5.940956065	5.150180599	5.885850355	5.944560274	5.669145254	5.858581171	5.423400552	4.861341975	5.790827153	5.673920763	5.207345172	5.578000025	5.518827448	5.889836792	6.213629339	5.07598199	5.277091077	5.509755813	6.4775083	5.690961526	5.841121117	6.076231369	5.307786393	4.953975001	5.74889588	5.596639308	5.378795284	5.561515741	5.641490375	5.407145411	5.152929638	5.457780908	4.176494695	5.87438367	6.130524065	5.697411182	5.765779919
ADNP2	3.489301057	3.853301511	3.711501156	4.344358431	4.182989319	3.293694853	3.431201908	3.961227897	3.725135342	3.386511183	3.453887824	5.397501661	3.315719615	3.034760595	3.714721564	3.479646076	3.840383352	3.571562737	4.212621276	3.21093951	3.440739734	3.397763752	3.651271475	3.786725273	3.59853601	3.741505592	3.475037491	3.352201794	3.759123869	3.986388954	4.063790373	3.108913133	4.098286534	3.648535631	3.615275655	3.8163019	3.604657589	3.620692485	3.891734025	3.451142182	4.07089385	3.240539278	3.836928739	3.192775676	3.96212686	3.733369221	3.421292921	3.893055892	3.512998667
ADO	4.317866476	4.197781562	3.853737872	4.359525581	3.646979585	3.69900899	3.660754704	3.629896633	3.676076923	3.621471238	3.776662833	4.189862089	4.402134774	3.559652272	3.683514133	3.868038374	4.045930026	3.792188799	3.395344729	3.298841217	4.394633726	4.01798952	3.891734025	3.714721564	3.983657825	3.65442494	4.116746928	3.25287611	3.682735072	3.932602768	3.333517555	3.949181696	3.799397772	3.974904757	4.170560641	3.687844677	3.11581157	3.567809434	3.33483447	3.99142213	4.322041267	3.483550339	3.44454089	3.457015784	3.345991262	3.704720411	4.109416704	3.523838576	3.790472382
ADORA2B	3.889161212	3.547203092	1.882048267	2.861057288	2.916748057	2.741707116	2.224534406	2.297857463	2.230198117	2.425885034	2.881686587	2.298614429	2.931337486	2.762688107	2.850482365	3.33615592	3.238085047	2.811175869	2.123565401	2.563384375	2.291915874	3.44907894	2.245535389	2.170346641	2.74289834	3.050785355	2.982742779	2.051561282	2.817469753	2.101403313	2.659743954	3.209723844	2.107953158	2.371707918	2.111449698	2.73193157	2.425329662	2.708878116	2.004710165	2.885590405	2.285969015	2.47247836	2.181494808	2.315244089	2.842622778	2.430713615	3.758306566	3.57234431	3.752454948
ADORA3	2.537024349	2.782590606	3.135918827	2.307095739	3.004077708	3.045179256	2.950276842	2.990037919	3.593379645	3.996945085	2.52826703	2.97950382	2.633439688	3.398434542	2.514358113	4.308567698	2.750458692	2.797794484	2.843910163	4.726002646	2.898153787	3.369448416	4.834327991	2.702311941	3.004628277	2.550843256	3.110901469	3.3286613	3.080105041	2.447830425	3.801504733	2.981917925	2.501076673	3.520268122	3.486784691	4.187882804	4.126410458	3.259120428	2.234529632	4.164124132	3.226734026	4.242579377	3.807456345	2.583660445	2.600952254	2.799052744	2.89663339	4.029091732	4.009494657
ADPGK	6.163331807	5.657782471	5.523603714	5.5196387	5.63911005	5.884046628	5.595887281	4.634178908	5.610086186	5.393722271	5.713032648	5.731280706	6.035295095	5.586496807	5.821566737	5.531306471	5.817266628	5.807119425	5.322967692	5.185181943	5.8542178	5.678833107	5.346727171	5.719651024	5.370663574	5.94993693	5.383974741	5.653758564	5.059138102	5.583412051	5.268486683	5.655354873	5.858581171	5.491956662	6.122703935	5.312136324	5.5290927	5.913331726	5.372185121	5.632576858	5.499680587	5.63911005	5.673920763	6.002889347	5.094154416	5.403436155	5.557640196	5.972502261	5.300066213
ADPRH	2.669708406	2.700326668	2.240889776	2.592054498	2.843650888	2.302199951	2.165940809	2.308194681	1.890924993	2.985472685	2.761198142	1.960742342	2.45337433	2.033887832	2.489585734	2.612465315	2.664847468	2.819471751	2.206117046	2.670468071	2.55159583	2.850971883	2.921929661	2.187057138	2.35826614	2.775671958	2.327225394	2.287461466	2.662191969	2.634176849	1.846296994	2.585877894	2.082516061	2.333595549	2.944186682	2.268496486	2.023219332	2.466912116	1.736918419	2.669708406	3.051331056	2.010719837	2.453632526	2.034899645	2.152443214	2.253985368	2.722455721	4.02214204	2.540295339
ADPRHL1	2.559169561	2.344046504	2.531004953	2.590328782	2.806406863	2.84897794	2.366072476	2.630597243	2.746577106	2.877318313	3.206971172	2.710588774	2.681191772	3.139321823	2.803246369	2.303241832	2.79854781	2.640553279	2.543840585	2.895832103	2.582680017	2.630840429	2.714720722	2.48666593	2.885336757	2.488799152	2.654876673	3.455946015	2.443108191	2.354440074	2.797308069	2.805670107	2.795600653	2.767327648	2.584637692	2.828997122	3.101584905	2.483696657	3.123323536	2.639811218	2.585378544	2.949491879	2.876812905	2.931884581	2.595549621	2.919324974	2.503143031	2.792930123	2.865120168
ADPRHL2	4.108917899	4.102189764	3.748817757	4.046855761	5.092769636	3.779591965	4.187398459	4.308092613	3.697416933	4.086840793	4.129805223	4.277695738	4.172078754	4.580660905	4.14951159	3.949181696	4.007132635	3.738247471	4.311112733	3.871516021	4.549541349	4.384499895	4.282756506	4.324077652	3.81002437	4.030507691	3.836928739	3.753306291	3.953633984	3.811670613	3.835610101	4.064741794	3.618395421	4.003875575	3.912919231	4.499803924	4.220708022	4.277695738	3.875434877	3.783821641	5.61087941	3.450454988	4.185463532	4.174550262	4.063313923	4.386682931	4.00902384	4.154859854	3.798986251
ADRA1A	2.284480067	2.488254019	2.346976535	1.865581653	2.362950006	2.730247935	2.309242915	2.491689267	3.380130577	2.298974784	2.472998546	2.530756047	2.320072909	2.298253976	2.727314425	2.401209419	1.968933825	2.603440687	2.249350845	2.713987661	2.334575828	1.841778819	2.193079352	2.535299658	2.253985368	2.327892089	2.303241832	2.6907161	2.068324591	2.726085985	2.85776252	2.00593456	2.197488448	2.484279213	2.484279213	2.347299112	2.867182411	2.371394459	2.434097814	2.464198575	2.00593456	2.731451833	2.740246825	2.915212978	3.282799618	2.638327348	2.519305388	2.387890842	2.197996764
ADRA2B	2.997858014	2.721495163	2.882193626	2.152443214	2.86131056	2.75948869	2.462296464	2.980048666	3.760383415	2.460660187	3.013305758	2.911333521	2.720520652	2.996526183	2.808164988	2.564378991	2.806646979	2.801763166	2.672174832	3.660754704	2.423353883	2.911852873	2.903286269	2.376949299	2.902004276	2.585378544	2.60440265	3.523466981	2.736357138	2.539033637	3.15657342	3.333517555	2.815741711	2.801511975	2.417706084	2.822506494	3.431565333	2.81722013	3.049375162	2.741707116	2.540042879	3.680765025	2.964083904	3.057789833	2.537516999	2.624296363	2.847449015	2.672650877	2.834054545
ADRA2C	2.127500803	2.296760423	2.330267397	2.35285707	2.603929923	1.858308021	2.197996764	2.119550989	2.99109696	2.599232954	2.187566242	2.800036308	2.1625886	2.554918282	2.770494135	2.469063241	2.285969015	2.477829691	2.646823869	2.588110906	2.122216327	2.19943963	2.391488426	2.291192665	2.333595549	2.170346641	2.458507187	2.708619534	2.054257397	2.394179966	2.179945774	2.47541505	2.347964439	2.053351434	2.196025545	2.489063354	3.323836459	2.267340252	2.040016377	2.434946959	2.2182614	3.164626756	2.659001162	2.933176975	3.087733057	2.232775395	2.500550842	2.419718281	2.427884478
ADRB2	5.311447667	6.406749444	6.546580428	5.98523609	5.031485327	5.662610162	5.203815012	4.346476279	5.585751597	6.461313471	5.471392579	5.980677692	6.336500404	6.134547714	5.573234112	5.614958793	6.450889829	5.878642544	5.294269672	4.294693052	6.552529541	6.428164825	6.095574814	5.356212854	4.950810555	5.219874276	5.648910809	4.874300673	5.61087941	6.48096663	5.872637732	5.862956411	5.192653681	5.676423429	4.618286283	5.028800117	4.852054868	4.678906151	5.996363081	6.288762344	7.087625729	6.622887526	5.719651024	7.907548429	3.869347888	5.848996162	6.249640001	5.6464843	5.977981277
ADRB3	1.937505783	2.088767399	2.516153147	1.809833334	2.047818309	2.350265911	2.27915118	2.210413628	3.226734026	2.188072617	2.412536663	2.300388348	1.937505783	2.384904949	1.93947666	1.914107284	2.01997082	2.002174748	1.861927837	2.348953516	2.179403547	2.176218971	1.937505783	2.106504082	2.235832271	2.099222925	2.075185865	3.268230974	2.191074298	1.896565985	2.616910626	2.143672796	2.170346641	2.12153111	2.122931944	2.617403333	3.216431204	1.998433042	2.243394486	2.047818309	1.987812411	2.465589343	2.360453076	2.344390433	2.407035522	2.159784857	1.960742342	2.076062344	1.909149993
ADRBK1	3.633412077	3.809613242	3.719111879	3.598918953	3.986853237	3.41337141	4.292148072	4.898576931	3.840784106	4.122994248	3.942786416	3.427770097	3.408583111	4.84954794	3.570786502	4.108457797	3.281847001	3.720759176	4.24971809	4.069932233	3.920519854	3.500055652	4.665546727	3.640772714	3.823583779	3.723092625	3.275905383	4.359009266	4.607423034	3.693085125	3.806593393	4.124966423	2.708619534	4.008549186	3.879917325	4.4395123	4.000151564	3.545016253	3.988212562	3.717512913	3.693856349	3.790472382	4.176494695	3.325583645	3.518458835	4.6800869	3.38344306	4.024417911	3.89791398
ADRBK2	3.6591782	3.303569736	2.997858014	3.631460545	2.896885575	3.015162693	3.150735263	3.661148698	2.611005142	2.899704718	3.431201908	2.727314425	3.451839262	2.875027632	4.206686595	3.238374739	3.473600865	3.441451458	2.844170473	2.754580545	3.102710387	3.522018808	3.568929373	2.637480324	3.013033935	3.507183914	2.918275044	2.865367367	3.771659485	3.104425939	2.962776133	3.315719615	2.661180983	3.010066237	3.603518147	3.095367704	2.352207349	3.368070369	2.533279424	3.165212181	2.978442418	2.332947426	3.034487051	2.572168595	2.473794014	3.166688244	3.522018808	2.816723913	2.894543231
ADRM1	5.430829938	5.4204671	5.2346145	5.648123627	5.436779721	5.223349445	5.738025026	5.795807411	5.769954825	5.823267901	5.724635352	6.016884713	5.401934909	5.759866956	5.698258908	5.123144227	5.460726834	5.502750889	5.614125314	5.785695954	5.518073133	5.508959724	5.81557385	4.770874895	5.337278208	5.116278893	5.386954117	5.788322633	5.85507297	5.825816227	5.428622034	5.75228865	5.720449527	5.748033827	5.528302908	6.214685571	6.185196227	5.929370221	5.61979784	5.403436155	5.393722271	5.800138929	5.738840631	5.340159966	6.215653186	5.598174804	5.122462234	5.145367733	5.265569426
ADSL	7.063876744	7.098563051	6.270633652	7.161196207	6.158237211	6.904483778	7.02099717	6.749464966	6.300648014	6.807937145	6.485695968	6.921329322	7.232109741	5.939188126	6.611962724	6.197304581	6.769091736	6.515965864	6.740285656	6.262260764	6.880411864	6.3353664	6.589827022	6.594737012	6.408954409	7.02846957	6.218753456	6.401158287	7.39115805	7.076623297	5.907134289	6.308023353	6.834114703	6.402214993	6.631501009	6.675396001	5.118329998	6.797199621	6.146300789	6.633999766	6.203488591	6.051492269	6.252838431	5.868170722	6.140456343	6.414645002	6.114862893	5.844639429	5.795008852
ADSS	6.786399176	5.629377001	6.476353404	5.860304479	5.210870738	5.641490375	6.719132183	5.063238633	5.016353414	5.401934909	4.797910262	7.416815232	7.495753404	4.860747819	6.075282892	4.922428113	5.869067622	6.162320986	4.739455838	4.690693838	6.032510838	5.494265514	4.785909692	4.488778564	5.044617621	6.604631137	5.994523298	4.188390779	5.258633426	6.430259824	6.145313017	5.508959724	6.527623784	6.469356221	6.449703283	5.031485327	4.620611059	5.869972302	4.542075953	5.817266628	4.519725665	6.392367643	4.376484606	6.437081996	3.551536989	6.165388231	6.432498772	6.835538005	5.537524024
AEBP1	2.232775395	3.16107355	2.976591872	2.767327648	3.028455575	2.436917749	2.380366501	2.826288212	2.96357083	2.834314581	2.573670564	2.792930123	2.428450949	2.751204062	2.736108034	2.7850397	2.595783901	2.590801647	3.118110918	3.528615966	2.719065824	2.679980414	2.976591872	2.794630278	2.662671916	2.981369097	2.603679757	2.981640451	2.972312406	2.898406443	3.227045756	2.602458385	2.956662642	3.162839697	2.715453241	3.342359507	3.873701898	2.608553971	3.269191646	3.025502406	2.646823869	2.944985799	2.708619534	2.954757994	2.70057483	2.708135926	2.522133571	2.967245226	2.796110099
AEBP2	4.464597642	4.14854088	3.651645552	4.424016277	3.337119335	3.83261859	3.805717345	3.371441029	3.117830562	3.596663007	3.455235383	4.124477377	3.739870011	3.329961561	4.429877953	3.689029572	3.93571252	4.032781489	3.563713383	3.280946837	4.51862587	3.484973461	3.257220723	4.362732047	4.027248832	4.484971248	3.954081429	3.150735263	3.08659608	3.672101752	3.560763844	3.588593569	3.567809434	3.395676646	4.023959299	2.897643703	2.625028991	3.600070723	3.336802395	3.854594146	3.882577858	4.453615842	3.335475254	3.285398827	3.878619823	3.357493716	3.638474591	3.974904757	4.130806178
AEN	3.111178127	2.956100141	3.160447012	2.600226965	2.253985368	3.177878923	3.064475677	3.118110918	2.662191969	2.251073719	2.434375284	3.038028132	2.56615681	2.788754586	2.197002486	2.712041348	2.657771681	2.633691863	3.198833387	2.549844632	2.848199054	2.730722454	2.936055519	3.840784106	3.004892324	2.949762379	2.560136037	2.816971056	3.051902118	3.404216781	2.870476797	2.276159102	3.535950009	2.4538947	2.283549092	2.888128283	2.464487874	3.767581305	3.075606727	2.260150485	3.478588233	2.204189682	2.357965916	2.452270797	3.372754673	2.420000459	2.714966589	2.375426751	2.5213821
AES	5.171413601	5.260710813	4.969856478	6.204513248	4.683674951	4.556189037	4.522022458	6.222737849	5.66751881	4.598863812	5.102763603	5.057818631	5.35550756	5.317926317	4.999590672	4.744690757	4.637424985	4.251736844	6.182215626	5.351117445	5.517362388	5.28065231	5.87438367	4.561789143	5.055841016	4.312698045	5.13592085	5.090057595	6.299549574	5.723783016	5.195455158	4.725408468	4.623484266	5.317926317	4.267967325	4.969856478	4.926241792	6.059963739	5.459225258	4.276188772	5.185181943	5.81982564	4.762475676	5.221968284	5.215031362	4.800905342	5.036671024	3.218215415	4.863232213
AFAP1	3.0891288	1.990464146	3.330917201	2.494055392	2.21183138	3.551137201	2.190078515	2.621340719	2.335250968	2.309585948	2.477829691	2.260563365	3.90803859	2.557938984	2.31805368	3.251942161	2.313815875	2.552111354	3.25287611	3.869347888	2.770494135	3.129994532	2.119550989	2.035988368	3.035873313	3.094799107	2.425885034	2.541025579	3.032825268	2.208040187	3.614480132	3.878619823	2.094787833	2.704483906	2.561132277	2.452824527	2.226295308	2.253985368	3.144216025	2.84160601	2.912356069	2.430433092	2.930850789	2.503662574	2.556175882	2.281089706	2.216006646	3.998756577	3.845525739
AFF1	7.834799955	7.203772605	7.937847274	7.875637825	9.183220377	7.616629512	7.36892412	7.341945057	7.3437015	7.297390327	7.682338464	7.348897302	7.64166605	7.00578188	7.15791837	7.873228799	7.4798696	7.981159089	7.363476221	7.33464348	7.543063792	7.875637825	7.414915873	8.665518898	8.095408318	7.548963137	7.682338464	7.922548496	6.937501859	7.414915873	8.123549773	7.841924426	8.397389958	8.017326683	7.802049464	6.611962724	7.519075615	7.295602474	8.840096925	7.501550731	8.914927999	7.101778719	8.242810309	7.374517419	7.359863327	7.667055248	7.435920925	7.684557702	7.742371014
AFF3	2.797064421	2.334575828	2.087228963	3.646202262	2.01767895	2.113529935	2.517476515	2.000987567	2.275009042	2.175662571	1.899188137	2.276523933	2.111449698	2.531004953	1.98082032	2.244268696	2.274253064	2.245136256	2.920900054	2.143672796	2.668492071	1.948564929	2.532513076	2.667550012	1.97510053	2.391488426	2.306053238	2.158040726	2.973096489	2.434375284	1.720555772	1.869177741	4.58181489	2.470887561	2.093232829	2.226749888	2.242169153	2.298974784	2.063118296	1.720555772	2.244699504	1.832335393	1.846296994	2.033887832	1.993141878	2.067456115	2.126230741	2.128154965	2.254411807
AFF4	4.253771793	4.087789397	4.322575485	4.090680405	4.607423034	4.023496322	3.861112676	3.491427507	2.778873454	4.058638049	3.575013838	4.479545954	4.006197333	4.081699727	3.985944227	4.335538293	4.590401703	4.440094116	3.917396893	3.993264061	4.080300864	4.445982789	4.266947627	4.593827192	4.257780802	4.294693052	3.898820024	3.603127198	3.676076923	3.731733364	4.775082491	4.448142086	4.264382041	4.412811549	4.188887253	3.783412176	3.356522017	3.935242059	3.907593315	4.107522354	4.326678774	3.847296269	3.909786892	4.215197565	2.867182411	4.322575485	4.319418388	4.425618377	4.418689268
AFG3L2	2.961459244	3.238683382	3.216431204	2.899704718	2.67872549	2.760503652	2.803005756	2.997326397	2.777147416	2.974450959	2.905913778	3.478235586	3.292736941	2.509693743	2.641040274	2.671930557	3.1262545	2.462833382	2.881686587	2.599972453	2.941785207	3.149240934	2.869219015	3.00436166	2.576709828	2.818229097	2.853508809	3.109478748	3.142201869	3.696591752	2.36952381	2.726595208	2.81998887	2.994616096	3.236258216	2.440866898	2.756327529	2.970699656	3.374393524	2.731451833	2.950276842	2.706920589	2.583414434	2.193079352	2.271176653	2.532763994	2.7904943	2.935796127	2.48666593
AFTPH	6.431336059	6.978821453	6.672879782	6.637755456	7.013274212	6.373548838	6.551392868	6.16734117	6.308023353	6.657613131	6.595995833	6.433637282	6.352803091	6.669035142	6.42040837	6.728308172	6.591071113	6.870358904	6.611962724	6.58023005	6.694764138	6.791765555	7.02846957	6.70382338	6.861961222	6.712783989	6.139424798	6.643895805	6.821711524	6.592302848	6.605807186	6.835538005	6.597178105	6.522913718	6.474068995	6.650235971	6.554843948	6.591071113	6.6651304	6.459029411	6.95812162	6.318986546	6.802576478	6.150304994	6.565842029	6.848087145	6.577882939	6.514762632	6.705133478
AGA	4.218706231	3.422994214	4.013223574	3.539211319	3.832187845	4.432610475	3.915148244	3.874128647	3.263201133	4.369573923	3.723513483	3.150735263	4.48604415	3.636196501	3.431918685	3.679977925	4.128373788	4.840969748	3.439686479	3.126531273	3.505760545	3.626442067	3.434031214	3.980924305	3.555935616	4.209172415	3.366750802	3.24391634	4.066609218	4.029558854	3.11406867	4.58009038	3.295951862	3.553013025	5.050546322	3.768392388	2.844936848	4.974928435	3.399454429	4.58181489	3.410982923	4.076534817	4.161197269	3.553013025	3.711501156	4.848353732	3.463065133	4.300859137	3.354535232
AGAP2	3.453547087	3.184157439	3.558135289	3.008972719	3.880359844	3.458065655	3.102994264	3.471175556	3.829618803	4.069464849	3.853737872	3.36407936	3.102994264	4.139618062	3.117548131	3.867176909	3.498265678	3.543554566	4.286449566	4.615412996	3.290522884	3.354854621	3.442833035	3.516339901	3.462344712	2.895566036	3.62607659	4.204694817	3.752061753	3.844712748	3.770462527	4.111323198	3.394668273	3.516339901	3.285720347	4.1342022	4.680675315	3.213338358	4.170560641	3.590882031	3.330602243	4.135191016	4.445982789	4.012322415	5.238158373	3.501853332	3.212453612	3.562982545	3.410982923
AGAP3	3.236554507	2.947914915	3.166688244	3.020048176	3.409969995	3.129708663	3.110314988	3.512613672	3.148647466	3.208496622	3.265399787	2.875787307	2.939942403	3.454899955	3.634985436	3.007862087	3.004628277	3.410637539	3.153628601	3.358463688	3.15509187	2.887357233	3.202125096	2.835302423	3.026818426	2.979775244	2.995693276	3.644624728	3.069174666	3.127690635	3.445556242	3.25255886	3.002994425	3.256290238	3.206334838	3.695052065	3.532264691	3.276858284	3.63809345	3.242975737	2.87100296	3.341714897	3.289245305	3.335475254	3.312492633	3.389174193	3.370112899	3.030900815	2.932656686
AGAP4	3.195461237	3.021964133	2.573425064	2.838312733	3.00083192	3.450454988	3.42641236	2.606573752	4.049191767	3.017611985	4.399452372	4.342284076	3.507549419	3.78002662	3.955851498	3.685885641	3.557761721	2.891943116	3.267908024	3.13733254	3.314747413	3.101584905	4.204694817	3.275905383	4.16853956	3.102994264	3.501500072	3.200025827	3.342687878	3.373425103	4.20323437	3.193074901	3.182670257	2.729011759	3.0165675	4.585816103	5.122462234	2.999460525	3.95670552	3.248855848	3.28829145	3.211249546	2.712281971	4.142630789	2.733886615	3.603907714	3.286385483	3.255967479	3.198195466
AGAP5	3.796380177	4.294185364	3.754533708	3.592442653	3.742691589	4.356396019	4.061421978	4.18051361	5.18241842	3.719111879	4.882975744	4.724232446	3.809613242	3.963926167	4.896089384	3.988212562	4.03605983	3.843857374	4.434222734	4.086840793	4.077529828	3.497210565	4.015104824	3.623017055	4.082591928	3.770850231	4.043043463	3.761215463	4.446539466	3.780442734	4.584712561	4.132709287	4.831896288	4.371747607	3.374065965	4.612587264	5.189936499	3.876312105	4.85577348	3.883027142	4.089711981	4.538095294	4.364307182	4.858888186	4.691878799	4.091163441	3.952742744	3.828310279	3.510821681
AGBL5	2.348304375	2.519043158	2.366402054	2.501833885	2.644443872	2.335250968	2.302199951	2.897393514	2.952093966	2.389681894	2.421412739	2.477567559	2.191074298	2.563384375	2.482079607	2.232367895	2.478619197	2.677261054	2.922701596	2.961182591	2.230634363	2.284864988	2.31452448	2.473794014	2.479414899	2.114933895	2.723410819	2.517206332	2.467983854	2.655107925	3.117263444	2.357644874	2.354120777	2.854268808	2.823506859	2.89663339	2.837303193	2.710831878	2.63271769	2.675562136	2.356698657	2.655107925	2.950777915	2.880905256	2.573670564	2.589092317	2.55989267	2.796110099	2.662671916
AGER	2.880124474	2.90848017	3.397763752	2.974179754	3.0165675	3.143642034	3.051902118	3.266347991	3.327369113	3.340415964	3.478235586	3.20093942	3.011949878	3.58022746	3.227045756	3.158021956	2.964596065	3.009795606	3.324468373	3.706717256	3.045737504	2.996526183	3.751656822	3.123617426	3.33615592	3.058356587	3.227641998	3.620319322	3.50505097	3.049095143	3.39809697	3.196969979	3.026271456	3.259436955	2.888128283	3.802320286	4.166588379	2.910550323	3.725964905	2.874764411	3.293377099	3.267584663	3.407889322	3.887403954	4.22271739	3.333517555	3.170764732	3.058356587	3.264132329
AGFG1	5.995415904	5.915995473	5.920496342	4.428841767	6.850877723	6.380242392	4.790101237	5.363394758	5.527533965	6.337598454	5.012455294	5.747205378	5.067282613	5.333622363	5.483586606	6.811982209	6.813386027	6.69863145	5.522799574	5.637476535	4.90607691	6.290891916	5.008585974	6.402214993	5.795807411	5.518073133	5.096803484	6.447448304	4.01846854	5.637476535	6.059037337	6.589827022	4.929358434	5.85949848	5.895645283	4.494312719	4.723613796	5.871709142	5.299725251	6.195238711	5.744733219	5.861169832	6.996720116	5.682023448	5.136608873	5.136608873	5.395985561	6.054366403	6.040108128
AGGF1	3.430169343	3.932602768	3.815886929	3.415483799	3.812912894	3.629524138	3.833906136	3.113751944	3.13563832	3.412005453	3.113461655	3.318667379	3.39330235	3.08124197	3.737842327	3.89218368	3.759123869	3.950483645	3.091103429	2.999460525	3.567433026	3.568544507	3.154518441	3.53081517	3.423684966	3.8163019	3.482481853	2.830508656	3.064200767	3.101295421	3.633029233	3.632242007	3.113751944	3.608833641	3.910647408	2.983813399	2.770253002	3.497210565	2.800770489	3.902774719	3.451481335	3.430848426	3.280946837	3.0891288	2.875787307	3.698197848	3.533369676	4.064741794	3.945067071
AGK	3.623017055	3.260063873	3.572732223	3.555177079	3.519553913	3.880359844	4.092567658	3.133076092	2.616657303	2.943390965	3.171933271	2.647585089	3.583260809	3.195773438	3.074214374	2.915466693	3.434727774	3.23415932	3.383764123	2.859007476	3.707127949	3.250097506	2.54309388	3.382442823	3.427770097	3.388186041	3.312798172	3.00923855	3.486784691	3.939665868	3.230739236	3.421292921	4.06709549	3.267278362	4.468457804	3.133941542	2.542320607	3.334186042	3.057240299	3.074495879	2.866906529	3.114629348	2.922441597	2.667550012	3.164626756	3.519553913	3.708306709	3.581728819	3.049646595
AGL	3.510108274	3.737842327	3.872387941	3.353876485	3.665821481	3.8142281	3.183859035	2.348304375	4.070417671	3.883898628	2.3166512	3.183557021	3.667382378	2.768300493	2.659262473	3.853737872	3.692291195	4.132709287	2.955305748	2.602458385	3.053293521	3.040786403	2.158040726	3.866750607	3.512998667	3.725964905	2.829493656	3.392948172	2.794392191	3.643868203	2.732437642	2.636142035	3.263201133	2.701311783	4.320993373	2.539282232	2.262584107	2.975514084	2.527761171	4.319418388	3.19337415	4.059564325	2.881942766	4.219208554	2.028674039	2.830508656	3.328017687	4.742901752	4.184012809
AGMAT	2.414279362	2.236257214	2.308194681	2.721014595	2.124273829	2.384617227	2.100671884	2.160926544	2.158617665	2.228512914	1.879036744	2.004710165	2.152997546	2.123565401	1.780889693	2.321130185	2.190078515	1.970478132	2.467705175	2.160926544	2.516670531	2.216006646	2.222736276	2.433817869	2.059709192	2.357317196	2.250660304	2.787244822	2.908744476	2.514106367	2.486927185	2.264585217	2.167645703	1.967302471	1.998433042	2.475682444	2.187566242	2.284480067	2.110084787	2.093232829	2.047818309	2.053351434	2.138231382	2.391189244	4.067579724	2.224980161	2.255616887	2.094031502	2.094787833
AGPAT1	3.344654571	3.309608222	3.458442535	3.078686887	3.538872384	3.271101848	3.425725352	3.28246163	3.64738663	3.499700502	3.660372584	3.093644392	3.197562628	3.822682009	3.382766855	3.394338793	3.148954067	3.251326515	3.432631495	4.076534817	3.311544227	3.449417181	3.649317097	3.198195466	3.360097115	3.191000481	3.474335658	3.625321655	3.311860037	3.326699979	3.93571252	3.528992051	3.06141868	3.836054244	3.391912515	3.958497732	3.739870011	3.66313139	3.477202256	3.414760827	3.326383029	3.795945044	3.571182567	4.133701145	4.107988798	3.428130423	3.410637539	3.478235586	3.654022994
AGPAT2	4.510359257	4.882975744	4.427228721	4.561235819	4.635324348	5.055841016	4.793078764	5.315002136	5.016992526	5.024877531	5.109553766	4.250695864	4.631961984	4.988602165	4.671344269	4.776266084	4.626284192	4.805040895	4.872477242	5.383974741	4.322575485	4.582966921	4.881737087	3.854167964	4.576117072	4.878641273	4.70535362	5.53056314	4.50260107	4.918058317	4.795515757	4.879898647	3.941465258	4.957171552	4.601163606	5.584204606	5.224003398	4.901696963	4.631359229	4.756452056	4.707663959	5.221968284	5.529828985	4.668981698	5.409994347	4.669597107	4.6795086	4.423495934	4.49599358
AGPAT3	3.97306861	3.815886929	3.301987369	3.871926455	4.101724304	3.720340446	3.372754673	4.592099521	4.645107291	3.638843166	4.49872551	3.777090731	3.765450153	3.858489481	4.098768436	3.615275655	3.822682009	3.756207263	3.807015976	4.202259603	3.734222195	3.899694183	3.909786892	3.520975569	3.601981677	3.467630911	4.412250964	3.86977614	4.13127989	3.928121832	4.242579377	3.873701898	3.855884742	3.903632121	3.998756577	4.4155091	4.487659663	3.739037752	4.041574438	3.618395421	3.778368228	4.281716131	4.070417671	4.252753951	4.626284192	3.753306291	3.990520252	3.557393702	3.732548898
AGPAT4	2.770015712	2.836565739	2.202786204	2.484531743	2.500289706	2.713987661	2.418880943	2.291192665	2.467437365	3.07253813	2.670468071	2.206117046	2.726085985	2.57290933	2.800280968	2.5754395	2.19057958	2.459300635	2.348304375	2.833797246	2.482343889	3.062554198	2.476209329	2.592054498	2.72125518	2.411668323	2.672650877	2.405613975	2.3785165	2.54179082	2.225394981	2.879867202	2.911852873	2.370140375	2.306409838	2.837303193	2.502091133	2.540540918	2.455014005	2.499731577	2.336592685	2.371394459	3.008972719	3.124511227	2.373563702	2.506810603	2.72270212	2.746079006	2.761678435
AGPAT5	3.263506198	3.428825781	3.059494325	3.817154576	2.749496973	3.332882324	3.605035439	2.354760166	2.764642991	2.462013796	2.549844632	3.889161212	3.138202708	2.409080526	2.737813808	2.862574491	3.345661835	2.850225698	2.822506494	2.638820171	3.712300097	2.758514443	3.10384554	3.445556242	2.806896985	3.078143732	3.151011398	3.228891056	2.949762379	3.110614313	2.454719852	2.463664718	3.967569633	3.085491994	2.750948201	2.65171306	2.418880943	3.210347546	2.44508413	3.00923855	3.478932924	2.497140779	2.278780029	2.653434049	2.378806309	2.587377572	3.044047888	2.982196069	2.704721976
AGPAT6	6.145313017	5.755648481	5.457044958	5.205222276	6.861961222	5.776493041	5.052574752	6.391255224	5.704862211	5.991710324	5.881371953	5.236019409	5.81390135	5.964153638	5.300066213	5.747205378	5.915121243	5.841121117	6.533516776	6.962531853	5.189936499	5.657782471	5.305660204	5.895645283	6.090643643	5.350414542	5.210870738	7.098563051	5.848996162	6.367031347	5.488184458	5.739640968	5.708946975	5.711383893	6.13352063	6.474068995	4.950210377	5.61979784	5.515095929	5.743030797	5.370663574	5.270712855	6.38126987	5.358302488	7.426273196	5.066631395	5.144742529	5.27994813	5.492689476
AGPAT9	7.962854347	8.560760021	8.990268686	8.056995297	6.825815716	7.660798389	8.054433662	5.28131766	7.813637655	7.428146726	6.981802864	7.82503535	7.697745234	8.043718223	7.892821878	8.787280036	8.600136207	8.239861853	7.359863327	7.39115805	7.86595916	7.868364389	8.115006681	8.624911906	7.875637825	8.231064743	7.008653843	7.381871257	8.533007525	7.424353095	7.505274473	8.209927364	6.674063034	8.177907399	5.932111385	7.243931849	5.521231611	7.237114625	7.753989747	7.524941605	7.238840592	7.917619697	6.515965864	7.561234802	7.363476221	8.424137595	8.154842325	8.146487398	7.957993153
AGPS	3.915602304	3.795117656	3.50363669	3.299480308	3.484973461	3.112028277	3.792188799	3.299150766	3.267584663	3.4284824	3.138202708	3.806159547	4.413918281	3.09197205	3.417207131	3.671703738	3.578392889	3.865034642	2.980580286	3.004628277	3.491788036	3.46938506	3.06228457	3.274624657	3.177279848	3.904066218	3.433667994	2.989751516	3.240236572	3.378068586	2.919562176	3.254742413	3.523105577	3.497916151	3.939665868	2.980048666	2.707884721	3.3286613	2.923741325	3.575013838	3.432265282	3.470831413	3.158333323	2.973096489	3.164929648	3.36539804	3.57423733	3.578392889	3.593950408
AGRN	2.497888345	2.17137837	3.74800416	3.204838529	3.084912007	2.295686408	2.137605707	2.407035522	2.706671781	2.138231382	2.592054498	2.990303627	2.772209901	4.283314076	2.33228009	2.167645703	2.411976022	2.116944136	2.684838051	2.160369409	3.352848956	2.82552892	3.106378996	3.626819132	2.292666448	2.192562895	3.184157439	1.850487234	2.749496973	2.382490935	2.173557216	2.204189682	2.579921253	2.116944136	2.706920589	2.178366029	2.697095016	3.212755231	2.208546607	2.146068748	6.607112296	2.387890842	2.860032885	2.650055041	2.685073569	2.343420549	2.44367254	3.487128152	2.492977929
AGTPBP1	6.608309	6.3353664	6.745566885	5.054505369	6.968391885	6.871861374	6.186182515	6.247595325	6.748158092	6.984725827	5.678833107	5.416732117	5.717196522	5.924914875	6.431336059	6.407831293	7.197290506	7.198823986	5.663418592	6.435931843	4.955920456	6.302806774	5.350414542	6.178227054	6.632743401	6.599690456	5.707322919	6.269560658	4.82878386	5.732993101	6.631501009	6.681955551	6.051492269	6.059963739	6.300648014	4.856972	5.274913315	6.501933345	5.703237682	6.827172741	4.898576931	7.013274212	6.681955551	5.986194582	5.194774788	6.145313017	6.442877565	7.299161707	7.109555911
AGTRAP	7.464426709	8.43733981	7.955430014	8.033481271	7.763032081	7.656474485	8.546795207	8.003965145	7.48615459	8.474574017	7.968028219	7.243931849	8.09257409	9.056387364	7.870810415	8.333584792	7.194035299	7.717716521	7.367106317	8.607281752	8.273280222	7.95295449	8.34921049	7.194035299	7.765212965	8.457728031	7.195665636	7.797517547	8.519102408	8.1868207	7.198823986	7.837152489	6.944660039	7.746928656	8.270133488	8.936732271	8.120801237	8.314003024	7.04992745	7.484087673	8.089770481	8.120801237	7.271197823	7.348897302	7.927621424	8.307638161	7.868364389	7.950246211	8.157759704
AGXT2L2	4.456941686	5.28413664	4.286449566	4.202741116	4.853901485	4.888590595	3.637330128	4.720686358	5.790827153	5.456318691	4.627429198	3.372107581	3.979973234	5.339426904	4.863232213	4.886094405	4.782895218	4.767791829	4.551809289	5.381793362	4.164600454	4.483363534	4.552320579	4.6795086	4.626857256	4.441708074	4.187882804	5.905416367	4.497627046	3.952321803	3.812912894	4.597234054	3.560023789	3.893055892	4.774492515	4.461361044	5.344585173	4.429378504	4.41442889	4.535869509	4.697123463	5.215715206	4.922428113	5.085358454	6.169294292	4.388325929	3.97306861	4.462394051	5.098761628
AHCTF1	4.558424928	3.814639259	5.344585173	3.929446616	4.78887198	4.2613094	4.626857256	3.90626801	4.161670994	4.369064854	4.161197269	3.720759176	4.105538905	4.215197565	4.664388273	4.545475468	4.513689641	4.803289534	4.58356649	4.041574438	4.536969778	4.490435476	4.69246688	4.593240648	4.934394838	4.318376372	4.482265941	4.511457037	3.936159479	4.052482531	5.849862488	4.512593799	4.367467035	4.941363234	3.799814873	3.708306709	4.411745397	3.579859051	4.739455838	3.907593315	4.383465701	4.100253049	4.570425085	4.18051361	4.09590093	5.078686464	4.450305399	4.243534369	4.582402888
AHCY	4.052025077	3.627987302	3.678393747	3.768810042	3.474335658	4.061421978	4.339183024	4.126410458	4.967959359	3.391581133	4.033250203	4.744690757	4.690693838	4.114248148	3.872387941	3.662341576	3.915602304	3.701038615	3.782573305	4.320465485	3.992783778	4.069932233	4.082591928	3.711110206	3.857642829	4.604023066	4.054880711	4.021683163	3.871926455	4.278687673	3.878169136	3.928121832	4.128850727	4.23648251	4.087789397	4.59780805	4.388325929	4.852664631	4.292649527	3.949181696	3.752061753	4.27568303	4.122529686	3.790880461	4.669597107	3.728885849	4.377013915	3.634985436	3.641938545
AHCYL1	5.112905382	5.287068436	4.809761713	4.633602607	5.514331974	4.409620267	4.776266084	5.419762248	4.539816084	5.299384289	5.073971349	5.084665892	5.087325668	5.058468953	4.984011186	4.908553901	4.927509746	5.184461448	5.096135545	4.840387227	4.638299128	4.929973125	4.918058317	4.3256281	4.741247829	4.925584227	4.647431219	5.031485327	5.255102657	4.78653793	5.230453082	5.325122514	4.735334005	5.142764383	5.492689476	5.370663574	5.262795486	5.315738061	4.617714594	4.870600776	4.922428113	5.201717506	5.322967692	4.33607865	5.112233254	5.031485327	4.663825662	4.993147076	4.932534569
AHCYL2	3.477542475	3.56407389	3.706291582	3.199130234	3.099317738	3.097058221	3.512613672	3.700636873	4.533165091	3.468313954	4.202741116	3.58249866	3.59853601	3.656373166	3.989596901	3.707127949	3.400456206	3.593567661	3.416177239	2.994336882	3.387856332	3.83004934	3.618008923	2.890426923	3.64738663	3.600070723	3.745144029	3.733369221	3.910647408	3.716338408	3.674938594	4.067579724	3.437232005	3.817154576	3.378068586	3.665084963	3.790061044	3.512250324	3.582877606	3.591644555	3.616047743	4.410133652	3.343993001	4.515875283	4.022583963	3.799397772	3.847750978	3.142764337	3.546479993
AHI1	2.804932683	4.061891214	2.607859476	3.564431777	3.110034269	2.657032081	3.131673195	3.412005453	2.586140315	3.631460545	2.668728618	4.458062532	2.826533879	2.701803726	3.171360478	3.033674904	3.238374739	2.714478156	3.036415377	2.679232953	3.52528768	3.262872426	3.450454988	3.688619805	3.276530015	3.495430994	2.816971056	3.205138277	4.32721049	3.738636885	2.657771681	2.76218563	2.934997434	3.023065882	2.810668258	2.799293469	2.574680188	3.453224249	2.81722013	2.402698813	2.726345087	2.579921253	2.925060287	2.411976022	3.255967479	2.889671839	2.402099363	2.754580545	2.724137833
AHNAK	5.8542178	5.146723616	4.836764475	6.394574595	4.094998208	5.361918181	3.819745934	6.814698224	4.515322128	4.345369419	6.175309272	4.70535362	6.11581204	3.653641262	6.138441926	5.040014147	4.88050137	5.107525006	5.727957039	5.360434345	5.144072718	5.573234112	5.771604323	4.383465701	5.375108636	5.277091077	5.389212056	5.053890147	5.664247448	5.427058393	4.855154177	5.461500799	5.211599298	4.991859564	3.007020898	5.479657814	4.762475676	4.926241792	5.089383261	4.711201354	4.324594597	3.830928153	5.653758564	5.409288486	5.071290359	5.024265281	6.015930466	3.453547087	4.125443504
AHR	4.892334754	5.172109379	4.253771793	4.328232662	3.937914304	4.635324348	2.61049842	4.280234429	2.70424604	3.503980014	4.953975001	3.649317097	5.782319959	2.552888813	5.269244817	4.390469764	4.79187464	4.252753951	4.026776673	3.329637476	4.280234429	5.698258908	4.897955611	3.552636362	4.309636172	3.943676079	5.16316354	3.777945742	3.485331976	3.588968919	3.945067071	4.534778102	2.767564153	4.600001576	3.716338408	3.657961278	3.265720873	4.089215791	3.126821566	4.598863812	4.107988798	3.145089309	4.845290805	4.015583934	3.066109953	3.648535631	5.126497757	3.250703959	3.264747445
AHRR	2.076062344	2.545088177	2.357317196	2.243826994	2.397459192	2.071827206	1.982197788	2.751204062	2.532266062	2.296039163	2.345363148	2.241704373	2.571170041	2.346654803	2.305020367	2.171928019	2.285256085	2.104372362	2.249769751	2.281469269	1.998433042	2.245535389	2.201808388	2.356381415	2.14251206	2.164258945	2.356698657	2.663389171	2.318393454	2.809662338	2.330586577	2.512291823	2.49430798	2.461218828	2.063118296	2.52472386	2.769041	2.175662571	2.883498226	2.223182643	2.226749888	2.520085049	2.325514829	2.489585734	2.926640406	2.158040726	2.35285707	2.36449045	2.222282545
AHSA1	5.938304332	5.802816009	5.811338116	5.539060756	5.142764383	5.727957039	5.919540663	5.932111385	5.635813812	5.959842813	6.033425949	9.056387364	6.159300333	5.772410969	5.773216748	5.532112838	5.946340208	5.81557385	5.451815828	5.757380399	5.882240323	6.414645002	5.6464843	5.441974888	5.74889588	5.577219718	6.20652409	5.921312196	6.277030241	6.124597455	5.784891759	6.352803091	6.900269545	5.882240323	5.749751399	5.870828138	5.938304332	6.197304581	6.087813815	6.575483973	4.952716084	6.012203772	5.934736165	5.192653681	6.793066466	5.818944787	6.211577486	5.152929638	5.491232292
AHSA2	3.151011398	3.067750789	2.855242869	3.025216661	2.593305401	2.688758749	3.158333323	2.282219944	2.421136324	2.841874133	3.133076092	2.251911998	3.606932101	2.765635276	3.293694853	3.843857374	3.625321655	3.505398527	2.60512514	3.854594146	2.864370525	3.333851389	3.279670338	3.389174193	3.685885641	3.679977925	2.916748057	2.458247885	2.550349108	3.284122059	2.070086742	2.845937928	3.396023188	3.438260413	3.171360478	4.038819505	3.987299126	2.768810924	2.956396378	3.090281865	3.011411998	2.843135829	2.973096489	3.182670257	2.943134677	2.849466781	3.355851505	3.408233569	3.861112676
AHSP	6.874777486	7.472158178	5.508184663	7.895203719	6.003809394	10.37416285	6.748158092	9.421202774	11.10446182	7.182453603	8.856043612	10.71369811	6.961061603	7.856393843	9.466308274	5.346727171	7.286711582	7.114292067	8.310946136	8.643184691	6.737630227	7.885646126	7.693315284	8.106572777	8.154842325	5.297243237	10.48770261	9.841066961	6.023322433	9.282101343	10.00280424	7.019433072	10.74060458	8.16919091	6.04296062	8.702638772	10.22818136	6.658944711	9.115134059	8.02539154	7.304213193	9.527012191	7.981159089	10.14929008	9.617618127	7.927621424	9.243396017	6.781024455	7.622875688
AIDA	4.199322678	4.508150893	4.312161921	4.844679899	4.048223534	5.060851837	4.103631625	3.956278691	6.400047744	4.298228486	4.613702067	4.836764475	4.407992441	4.197294181	5.39673952	4.297229626	4.340210534	4.572119738	4.173082468	4.540933111	4.807427282	4.690094475	4.397341076	5.362656626	4.25978836	4.151405233	6.989299474	4.71884983	4.039265026	4.03142011	5.395249622	3.80360587	5.732993101	5.061166254	5.024265281	3.576879019	5.728807999	4.363782343	4.78653793	4.600001576	4.918662749	5.035398017	4.660348103	5.219874276	3.997863147	4.482265941	4.622920766	4.51807599	5.224706074
AIF1	7.760730211	8.914927999	8.180834637	9.610726094	7.907548429	8.39099518	8.70987136	9.271154182	8.567901697	9.38346187	9.046674909	5.759039313	8.467976842	8.239861853	9.479014618	8.126591895	8.876922303	9.237884491	8.68771733	8.628557572	9.095329171	8.756329911	9.466308274	6.880411864	8.72481089	9.013763195	7.515197668	9.177955021	9.769959121	7.598078531	8.112194678	8.748530824	7.902622254	8.58608493	8.557316943	7.671461677	7.667055248	7.616629512	8.323446419	9.248686231	8.713453059	7.645766823	8.713453059	8.273280222	8.59680253	9.738567282	8.783626748	7.996395667	8.440863748
AIFM1	4.326678774	3.990065986	3.132225855	3.517417562	3.515972646	3.29657646	3.876312105	3.435448259	2.850971883	3.452492287	3.429153308	3.730076287	3.562248734	3.118394414	3.593567661	3.51488953	3.626819132	3.66776466	2.870222389	3.211841373	3.422639019	3.990065986	3.15744369	3.269503314	3.372754673	3.676854182	3.353544096	2.772680514	3.872387941	3.5278848	2.571667991	3.307086314	4.000600206	3.636196501	3.843408802	3.102994264	3.176366817	4.317866476	3.055270961	3.89747686	3.058645244	3.797695173	3.012218519	2.718831738	3.338723956	3.535583418	3.370436751	3.627605094	3.423331589
AIG1	3.143340805	4.591508703	3.005161214	2.673369268	5.259328777	3.429493278	4.260291475	2.972582874	4.934394838	4.655630327	3.957152885	2.870476797	4.467892799	4.061891214	3.470475975	3.807015976	5.210870738	4.79369681	3.433333596	3.687844677	4.052964256	3.5267491	2.781356011	4.782895218	3.21093951	4.05533713	3.438974925	4.807427282	3.238374739	4.636531575	3.400456206	4.620038919	4.821417964	3.506123729	5.380309923	3.177279848	3.307420805	4.892940082	4.054397656	4.6678016	3.655600415	5.35404432	3.760383415	4.220708022	3.914262771	4.03142011	3.338400555	5.233186515	4.217196541
AIM1	4.957171552	4.930589858	4.959725439	4.582966921	5.383260283	5.036066539	4.424016277	4.316874756	4.695926438	5.004004873	4.551242228	4.987326348	4.420288833	4.998306488	4.807427282	5.194774788	4.650963983	5.383260283	4.717091577	4.663825662	4.904188236	4.925584227	4.7176552	5.222649855	5.079345055	5.102088206	4.543260246	4.757011825	5.952576243	5.151517037	4.7176552	5.18172544	4.73071641	5.005278678	4.800905342	4.83493461	4.112304394	4.701200271	4.492120046	4.959725439	4.909837315	4.837347206	4.436847594	5.39673952	4.634178908	5.372906919	5.087325668	5.217795857	4.965457545
AIM2	6.897346423	7.314973178	5.659378509	8.04910667	7.604187468	6.715394589	8.387816458	5.838428796	8.089770481	7.420606605	5.718868107	6.095574814	5.200338615	9.136024066	6.974358191	8.216069931	5.542930898	6.652621444	6.454344269	8.658303489	9.136024066	8.643184691	5.940956065	9.421202774	7.151363658	7.238840592	7.596013839	7.501550731	7.868364389	6.012203772	6.464827227	7.522935721	7.115906133	7.735501424	7.815882817	6.961061603	6.152318303	7.338256147	6.608309	7.541012607	8.771986701	7.242222783	5.868170722	7.57554236	6.69863145	7.327443875	7.345386884	9.60370405	8.807154455
AIMP1	4.061891214	3.917396893	3.596663007	3.820586247	3.456122404	3.681549944	3.845954414	3.431565333	3.507549419	3.46797813	3.455946015	3.952321803	3.557023086	3.337119335	3.815064572	3.643098051	4.226770827	3.849893035	3.436870847	3.186530231	3.804433825	3.959875142	3.616821056	3.566305067	3.733798229	3.963926167	3.769197687	3.304830571	3.478588233	3.419922829	3.352848956	3.513770308	3.785464901	3.367410108	3.980463238	2.974973294	2.863619519	3.427096142	3.333208916	3.970725251	3.575013838	3.267908024	3.420612752	3.163423006	3.072256709	3.275905383	3.594323536	3.727220132	3.628734658
AIMP2	3.8860929	3.42641236	3.448383156	3.272388793	3.888735367	3.812503007	3.89218368	4.108917899	3.032551019	3.729285425	3.354207363	3.434727774	3.57234431	3.080949808	3.879917325	3.42197891	4.002010707	3.794698312	3.573868327	3.800021591	3.563713383	3.807456345	3.984125138	3.431201908	3.533012819	3.344654571	3.654022994	3.194574322	3.673352086	4.208675183	3.261932312	3.880359844	3.947792121	3.950964601	3.441795157	4.035590165	2.949227931	4.351750834	3.715112544	3.633804651	3.089420797	3.463065133	4.13666358	3.369779835	3.091672626	3.568544507	3.63579014	2.838312733	3.247915642
AIP	4.989236853	5.152231393	5.144742529	5.661021444	4.419745272	4.930589858	5.351833738	5.405674286	4.908553901	5.72544631	5.573234112	4.029558854	4.318376372	6.005695842	4.405843423	5.167306668	4.848353732	4.773888299	5.50045303	5.01183302	5.521231611	5.468994343	5.425640135	4.681863269	5.009869874	5.808804282	5.054505369	5.268486683	6.054366403	4.668981698	4.519189601	4.912966012	4.344868803	5.063916564	4.875509768	5.828287004	4.195303682	5.053230817	5.403436155	5.093489509	5.795008852	4.642906112	4.664961853	4.892334754	5.371410767	5.15501184	4.807427282	5.051233903	4.741247829
AIPL1	1.997118234	2.128154965	2.103674222	2.354440074	2.366402054	2.273851329	1.99180993	2.373563702	2.843910163	2.460381651	2.297857463	2.280684468	2.309585948	2.557177903	2.445356195	2.584134469	2.350265911	2.295686408	2.561890143	2.49324944	2.018792834	2.177836868	2.288192413	2.291915874	2.324819484	2.495089348	2.459300635	2.597281064	2.464487874	2.562643707	2.546336788	2.18552936	2.039028926	2.392667438	2.271573268	2.548578854	2.965681804	2.355715819	2.459029244	2.076898004	2.198975885	2.281089706	2.460381651	2.376637878	2.79854781	2.084035177	2.253985368	2.301100611	2.343091895
AIRE	2.500816332	2.666334875	2.563877733	2.373870707	2.729747852	2.340209877	2.426457999	2.480472718	3.528259305	2.534281263	2.76390035	2.875027632	2.720769097	3.013832193	2.914949459	2.412536663	2.47461437	2.50783945	2.700326668	2.744832002	2.542832319	2.313464989	2.48772189	2.687287252	2.603199549	2.370140375	2.892196277	3.343666303	2.397459192	2.714966589	2.817720155	2.807151774	2.715217324	2.932120047	2.392075389	2.405900807	3.027361527	2.521892224	3.065291936	2.560136037	2.80397799	3.113751944	3.161656202	2.83354056	3.285398827	2.537266041	2.42169839	2.397459192	2.520085049
AK1	2.599972453	3.662341576	3.182670257	3.745144029	2.795600653	4.772099304	2.821750838	4.698861595	4.740642771	3.550084825	4.500403589	4.938249724	2.907695479	3.299480308	4.411205996	3.161954247	3.761678561	3.202720074	4.035590165	4.630248638	2.961182591	3.023597536	3.297229302	3.401473803	3.968944739	2.778127832	3.843857374	3.691051067	3.435797931	3.872387941	4.497094292	3.482852678	4.40108004	3.732133261	3.018687363	4.228321106	5.979803575	2.881686587	4.195303682	3.812503007	3.334186042	5.042664424	3.818478092	4.483363534	4.564123919	3.533012819	3.386849334	2.998127605	3.363453738
AK2	4.765383202	4.563541571	3.936607138	4.661485459	4.212621276	4.468457804	4.659186289	4.424566833	4.727752657	4.461361044	4.656222944	4.593827192	4.778632047	4.301860112	4.56986461	3.89747686	4.640002662	4.207684931	4.371747607	4.182461963	4.778632047	4.411205996	3.9735403	4.032318405	4.311112733	4.311112733	4.544905158	4.27568303	4.640563921	4.919890949	4.097804268	4.539816084	4.797303219	4.382371968	4.600568936	4.530935685	4.323077272	4.660348103	4.385030431	4.364307182	4.087333791	4.66089399	4.312698045	4.421895787	4.329276611	4.342284076	4.362732047	4.00902384	4.068547921
AK3	3.975850415	4.043506156	3.638474591	3.925402599	3.879917325	4.08306414	3.777945742	3.352201794	3.869347888	3.815064572	3.208169895	3.970725251	3.99142213	3.491427507	3.868472491	3.718316142	3.941033014	3.523105577	4.118199627	3.762077302	3.854594146	3.694253037	3.539920884	3.753306291	3.755785182	3.974904757	3.834318769	3.278104612	3.712715738	3.849031577	3.797262271	3.458803046	3.912476808	3.57234431	4.564123919	3.137908584	2.886333021	4.458062532	3.691051067	3.882149138	3.700636873	3.539211319	3.395344729	3.559652272	3.323836459	3.290204989	3.836054244	3.646202262	3.489301057
AK3L1	2.829493656	2.41801386	2.818229097	2.573425064	3.631857131	2.207071291	2.341509072	3.109478748	2.464765276	2.677261054	2.556688155	2.872547125	2.803722218	2.175662571	2.69418007	2.582420249	2.160926544	2.410226931	2.333272379	2.296039163	2.4751277	2.636142035	2.343420549	2.659262473	2.431854858	2.646342948	2.333272379	2.586886945	2.717374906	2.515904324	2.111449698	2.392383362	2.116944136	2.394773749	2.828510797	2.827759015	3.360762132	2.460102339	2.676551983	2.324819484	2.852493029	2.637119431	2.519305388	2.933440512	3.71673555	2.30780597	2.57517153	2.356042173	2.333272379
AKAP1	3.525669071	3.240236572	3.141037678	3.655220976	2.905642632	2.750704007	3.120453478	3.319652401	3.183557021	3.140445448	2.906432961	2.93108112	3.184157439	3.103553973	2.711800209	2.960919512	3.210649825	2.562643707	3.517051549	3.108362435	3.10015139	2.977660539	3.465877779	3.11406867	3.139321823	3.028997493	2.964596065	2.930041805	3.937049237	3.655987789	2.907180145	2.593801282	2.90484657	3.214560398	2.635167431	3.430511191	2.567660853	3.44924806	3.055835718	2.700326668	3.018953022	2.580922884	2.846947455	2.792220459	3.416177239	2.834054545	2.891943116	2.501583691	2.48102848
AKAP10	4.094998208	4.550679155	4.28384151	3.928550057	5.151517037	4.170061156	4.069932233	3.773733017	4.256259835	4.767188844	4.740642771	4.403173085	4.150935542	4.443841248	4.987326348	4.635324348	4.820159868	4.613151061	5.007955994	4.720686358	4.377013915	4.719450455	4.937002673	4.463463137	4.776877377	5.166652632	3.891288185	4.484971248	4.16956758	4.267428004	4.403173085	4.527641843	3.904066218	4.455242239	4.536427926	4.879898647	4.512022702	4.255781736	4.284331731	4.37914095	4.218706231	3.6591782	4.288501451	4.288501451	4.086375072	4.394094555	4.150472319	4.952716084	4.328232662
AKAP11	4.902931867	5.634989823	4.547209815	6.325451933	3.192180517	4.70535362	4.222236112	3.613345485	4.594947367	3.702658226	3.984125138	4.980787116	5.2346145	3.154518441	4.81770884	5.082660276	5.038030113	4.568726909	5.114877517	3.017351693	5.6059896	4.422433628	4.184012809	5.387708842	4.873713929	4.807427282	4.877400322	3.167542392	4.605196862	4.567558984	4.467336065	3.738636885	4.928134722	4.011379526	4.13469167	3.709510244	2.838312733	4.223728229	3.688619805	4.2613094	5.636605436	3.117263444	3.29466239	4.435792807	2.780871019	4.547209815	4.924953176	3.840383352	3.951843186
AKAP13	7.314973178	7.57554236	7.293877671	7.177384906	8.112194678	7.291990919	6.689579214	8.068058329	6.386808626	7.978606121	7.589820481	7.170956404	6.737630227	8.16919091	7.314973178	7.888091884	7.288399526	7.925079454	7.765212965	8.70987136	7.318620398	8.355615517	8.760371237	7.706625983	7.633231651	6.910039722	6.9300342	8.219197534	8.478298848	8.081536857	7.345386884	8.320351969	7.149680623	7.806679989	7.250583726	8.815100193	8.454363691	7.746928656	8.038586254	7.505274473	8.2580548	7.26779035	8.038586254	7.988905501	8.673044097	7.100174031	7.704477138	7.671461677	7.61867396
AKAP7	2.49457437	2.322466471	2.60512514	2.922966313	2.997603882	2.813487044	2.282977191	2.159784857	2.978190307	2.622086743	2.26985611	2.788497211	2.537774384	2.461486773	2.647345292	2.463122266	2.86131056	2.959866226	2.508905475	2.360145744	2.802758303	2.532763994	2.523422057	2.707171233	2.489327117	2.510976923	2.701803726	2.333595549	2.516406423	2.282977191	2.83250555	2.49869206	2.474335344	2.478619197	3.266960247	2.389681894	2.76000866	2.515904324	2.178366029	3.324794064	3.229822776	2.575942768	2.217380135	2.679232953	2.46393534	2.585378544	2.433533509	3.821856956	2.474860389
AKAP8	4.702352288	4.73071641	4.675440009	4.889839934	4.396260678	4.829451296	4.985953146	4.905432136	4.66089399	4.257780802	4.596076546	4.192311808	4.830082656	4.607423034	4.553440998	4.784725	4.444384091	4.640563921	5.098761628	4.407992441	4.802675085	4.210653072	4.655043531	4.212128292	4.62176836	4.678358767	4.395732046	4.781073975	4.180020142	4.387818204	4.85577348	4.732438077	4.27568303	4.726562998	4.987326348	4.964834608	4.671344269	4.277200773	4.113769284	4.80920438	4.8306957	4.237544067	4.589828975	4.357420505	3.978140357	4.260795355	4.215197565	4.570425085	4.27568303
AKAP8L	4.268998969	4.191811066	4.262325173	4.207684931	4.01846854	3.825315333	4.7176552	5.862053218	4.088270403	4.520854315	4.879240572	4.914880485	4.329276611	4.91424459	4.442778319	4.328735857	3.748413187	4.349113455	5.063916564	5.164576752	4.472360595	4.511457037	5.34529457	4.284897766	4.418165117	4.390469764	4.469039711	5.009204355	5.465184044	4.726002646	4.78415411	4.701200271	6.519407748	4.844026222	3.901001349	5.591122071	5.518073133	4.795515757	5.040686603	3.877238099	4.225253626	4.683674951	3.907154777	3.862393433	4.573870049	5.023602046	4.389408352	4.23648251	4.416558062
AKAP9	4.050128788	4.847759034	3.780881662	4.904800042	4.412811549	4.32981119	3.407239657	3.804433825	4.453046276	4.479545954	3.996468632	4.609739167	4.683068963	4.087789397	4.188390779	4.523148288	4.465706529	4.112304394	4.592674277	4.194315122	4.347494421	4.24056738	4.421895787	5.121108576	4.759449163	4.018912333	3.747586157	3.960324783	4.656222944	4.553991294	4.076071025	4.333470074	5.261405292	4.419206949	4.291093244	4.644005868	4.390469764	4.652716514	4.200757566	4.159222716	5.42118793	4.280745819	4.180020142	4.95908496	4.205669773	4.418165117	4.277695738	4.176494695	4.469589071
AKIRIN1	5.678030909	5.529828985	6.2444577	5.696583338	5.753155986	5.705685496	5.759866956	5.106149469	5.589571369	5.295025248	5.283407628	5.971526668	5.526730991	5.362656626	5.807119425	6.194226726	5.980677692	5.798431934	5.722983001	5.468261312	6.000070782	5.964153638	5.738840631	6.145313017	6.152318303	5.798431934	6.148355964	5.172109379	5.104115304	5.088719213	6.121665057	5.754819337	5.681221697	5.615795919	5.95801456	5.065261575	5.527533965	5.603681606	5.504285291	5.750569737	6.087813815	5.522019133	5.730446369	5.59034044	5.284887592	6.127523607	5.774824108	5.704862211	5.89206293
AKIRIN2	5.422649465	5.073324844	5.702380389	4.61658392	5.639936768	5.242372116	5.395985561	5.229010706	5.401934909	5.556850055	5.473698601	5.772410969	4.962887429	5.919540663	5.640705949	5.363394758	5.364135585	5.481959618	5.160468446	5.870828138	5.185181943	5.427836849	5.149526173	5.188580813	5.296499259	5.215031362	6.165388231	5.723783016	4.953975001	5.356212854	5.790827153	5.669940862	5.138641783	5.678030909	5.703237682	5.504285291	5.967926032	5.453378367	5.73715412	5.640705949	5.550798888	5.690190207	5.546029266	5.853377517	5.684451335	5.860304479	5.602128984	5.694971761	5.573234112
AKNA	7.279846572	7.202115463	8.030731146	7.60224131	7.087625729	6.791765555	7.320399493	7.654343244	5.307052059	7.101778719	7.087625729	6.702508712	7.528837668	7.790277652	7.024053506	7.403892519	6.823026352	7.105010354	7.907548429	7.151363658	7.890452041	7.544929127	8.410732603	7.198823986	7.58160932	7.447260198	6.486851788	7.154644895	8.152213201	7.358080963	7.250583726	7.146529662	6.279153787	7.36892412	6.112849413	8.014608317	7.837152489	7.143179049	7.589820481	6.169294292	7.637467763	6.098439808	7.456998769	7.154644895	7.387375562	7.968028219	6.877544057	6.711569362	7.067171239
AKR1A1	5.057818631	4.788301496	4.81709951	5.016992526	4.773316637	4.684277363	4.828149217	4.431527625	5.239606101	4.982666081	5.696583338	4.078449916	4.535323953	4.265396294	5.028800117	4.515322128	4.873713929	4.555066534	4.436847594	4.699430667	5.161153012	5.115557582	4.980137448	4.444922049	4.90607691	4.646277901	4.779229307	4.713583085	5.211599298	5.132516704	4.125443504	4.877400322	4.636531575	5.090057595	5.724635352	4.62516349	3.723092625	4.830082656	4.551809289	5.248777087	5.170735242	4.121080208	4.818339296	4.630248638	5.184461448	4.678906151	4.969243916	3.690638602	4.046391665
AKR1B1	5.092769636	4.64568581	4.973676741	5.656983741	4.263869032	5.755648481	5.426355389	6.416949449	5.102088206	4.6678016	5.774824108	6.12647667	5.676423429	5.113550272	5.510541146	4.721854293	4.948900016	5.01116153	6.273804576	5.565408829	5.505849559	4.448142086	5.379568479	5.318626059	5.498129473	4.973021546	5.317197712	5.291323858	6.153317089	5.876083551	5.523603714	5.585751597	5.432295999	4.955920456	3.821428501	6.083850761	5.577219718	5.801083214	5.580367704	4.819561354	5.231159009	5.18172544	5.435255145	5.961491216	6.631501009	5.088719213	5.434484342	4.039714945	4.59780805
AKR1B10	2.305020367	2.364184617	2.162033168	2.509693743	2.119550989	2.280684468	2.389360802	2.883759698	2.866637878	2.765396862	2.545333677	2.467171536	2.368275597	2.487209812	2.725118105	2.140083819	2.386071527	2.220055358	2.63907992	2.185012526	2.348304375	2.512291823	2.649807473	2.128154965	2.539795082	2.292302086	2.718831738	2.328224633	2.434097814	2.111449698	2.326536581	2.681915431	2.537266041	2.19457952	2.564642847	2.461486773	3.388512481	2.476209329	2.412270709	2.41801386	1.901905414	3.305496365	2.647585089	2.709133345	2.751439693	2.643957248	2.1625886	2.307095739	2.308194681
AKR1C1	1.94133993	1.918652936	3.914701623	3.80832963	4.39203799	1.796907994	2.285256085	2.812724188	2.624296363	2.199906012	2.003454178	2.44726613	1.967302471	2.124273829	2.102920046	4.499803924	2.944186682	2.59629498	2.133854899	2.024278465	1.832335393	2.099959645	2.540042879	2.355063081	1.970478132	1.918652936	1.914107284	4.773888299	3.166401531	1.861927837	2.071827206	2.198975885	3.224887309	2.251073719	2.214639803	2.156357554	1.922944915	2.203247714	2.014258147	3.516339901	2.21088656	2.959056228	2.345363148	2.088023975	2.278428948	2.160926544	2.442538363	2.187057138	1.946822793
AKR1C3	3.144216025	4.70883398	3.331904647	5.154308854	5.782319959	4.158719027	2.662428187	4.443841248	3.458803046	5.364135585	3.568173913	3.954537542	2.696333527	3.905402426	3.789226137	5.888580723	4.572690327	4.013701433	4.600001576	4.293128419	3.423684966	5.359732828	3.916503993	5.398919554	3.94872456	3.36108857	3.921400964	4.990537426	4.067579724	3.048549995	3.018405728	3.934346567	4.672494708	2.838556798	3.808752552	2.394467166	2.448105481	4.440897558	4.904188236	4.855154177	5.111565066	2.576709828	4.589242602	4.928134722	3.405895444	3.969844916	4.818339296	3.706291582	4.197294181
AKR1E2	2.336260777	2.386071527	2.665350152	2.653686091	2.617403333	2.523422057	2.803246369	2.629635761	2.967784627	2.740246825	2.560136037	2.568408642	2.776159622	2.462296464	2.23408846	2.419718281	2.631768522	2.523932274	2.451424565	2.593305401	2.244268696	2.384904949	2.766844985	2.702779612	2.918550792	2.624296363	2.48666593	3.098158672	2.317697115	2.702779612	3.081525849	2.679232953	2.515125855	2.540773592	2.681681204	3.084912007	3.219414494	2.463122266	2.587377572	2.802758303	2.719798009	2.796346044	2.788999125	2.805181103	2.850482365	2.852493029	2.720520652	2.521629209	2.482615633
AKR7A2	5.179659188	5.081989732	4.481191071	5.460025097	4.026776673	4.227310431	4.440094116	6.064764635	3.46059269	4.80150089	6.401158287	3.94872456	5.79412864	4.542075953	4.772099304	4.235492369	4.736521833	4.024417911	4.675440009	6.235105668	4.757628832	5.177608721	5.356927092	4.49599358	4.761239736	4.966099446	4.911744652	4.112821434	5.836775696	4.674256411	4.305455444	4.599440647	4.444384091	4.989236853	4.881093021	6.122703935	3.80360587	5.890272025	4.58181489	4.881093021	4.728905509	4.049191767	4.7388679	5.574840005	4.771502723	4.746461961	4.924282721	3.182958743	5.386203945
AKT1	3.747586157	3.246068403	3.653241675	3.681978418	3.804433825	3.2917828	3.408583111	4.540377299	2.931610348	3.13250117	4.091163441	2.650521925	4.021202337	3.302930675	3.853301511	3.107533421	3.222780195	3.561506818	4.72832287	3.848619879	3.619563913	3.653241675	4.670751837	2.866383934	3.898820024	3.452492287	2.952901577	3.81002437	4.123459157	4.01846854	4.074664223	3.646601561	2.950276842	3.885654446	3.442490744	4.667218667	4.642906112	3.624569975	3.905825626	3.337443158	3.827872459	3.178198382	3.946445414	2.892446269	4.61945695	4.116257696	3.070025882	2.654876673	2.970973579
AKT1S1	2.301100611	2.464487874	2.182490202	2.322466471	2.377269298	2.550843256	2.133854899	3.127690635	3.62264334	2.267340252	2.338538393	2.589583931	2.226295308	2.733396941	2.605838419	2.206592248	2.273851329	2.261002931	2.331937677	2.643484883	2.258094374	2.345363148	2.262188552	2.304298112	2.213685676	2.146068748	2.847449015	2.44508413	2.491689267	2.417416511	2.655107925	2.228070273	2.490912234	2.509443848	2.563877733	2.874524698	2.942605566	2.493787999	2.520085049	2.443108191	2.301830024	3.000563364	2.512291823	2.602698171	2.570177505	2.567409885	2.377890971	2.21183138	2.463122266
AKT2	3.765874621	3.837369339	3.44454089	3.743894696	4.154859854	3.920059273	3.754136532	3.820166847	4.02214204	4.094506433	4.108917899	3.967569633	3.476121094	4.167086944	3.999701963	3.701851939	3.898820024	3.745144029	4.189862089	4.25978836	3.63030392	3.701851939	4.196311493	3.7528621	4.006197333	3.659989397	3.546479993	4.039265026	4.311112733	4.225716478	4.200757566	3.953200355	4.114248148	3.990293119	3.566684774	4.393588682	4.464030525	3.877715378	3.992783778	3.440372239	3.843857374	4.561235819	4.092567658	3.940112409	4.4015703	4.097322769	3.843857374	3.610314512	3.762077302
AKT3	2.838556798	2.547822597	2.90148799	3.038028132	2.557938984	3.199735313	2.524194567	2.685555188	4.737079162	2.57870732	2.634423746	3.173686239	2.631304994	2.971241243	3.272708294	2.608805307	2.615175544	2.685313892	2.51203585	3.070857397	2.519822956	2.857498796	2.948968015	2.509443848	2.860290354	2.616657303	2.633439688	2.902773251	3.169588399	2.537266041	2.496661535	2.911065021	3.182958743	2.48666593	3.059768372	2.755822479	3.234468105	3.253167723	2.558919802	3.02386059	3.013033935	2.505473006	2.764385576	3.123323536	3.489998668	2.69538466	2.927670673	3.146577579	3.074766971
AKTIP	3.300455021	3.28829145	3.889589623	2.953427889	2.925319898	2.967245226	3.633412077	2.759249434	2.594052802	3.137052052	2.511497576	3.02386059	3.016003444	3.212755231	3.125089229	3.607663751	3.5133873	3.365735498	3.28798119	2.906686085	3.36176549	3.202415264	3.182373403	3.767124101	3.486784691	3.568929373	3.042148818	2.761447838	2.869467815	2.812213107	3.365735498	3.155972562	2.807410012	3.279670338	3.315382637	2.650521925	2.629139473	2.890920384	2.691669693	3.237780948	3.271763345	2.932656686	2.582420249	3.135357418	2.493787999	3.329961561	3.207853752	3.611078171	3.776662833
ALAD	3.029521233	3.28798119	3.11956551	3.25255886	2.638578335	3.473956344	3.129155744	3.41131961	4.038364751	3.457359726	3.748413187	3.519169424	3.212755231	3.524916933	4.049191767	3.335475254	3.440020105	3.530477256	3.068594556	3.036415377	2.892706516	3.452869888	3.472545975	3.191887636	3.083773489	3.408583111	4.269515516	3.031171894	3.21093951	3.535583418	3.701038615	3.606932101	5.592691218	3.652418607	3.761215463	3.579859051	3.652829809	3.5133873	3.2544207	3.420284852	3.74028593	4.091163441	2.987882839	4.080300864	2.965149223	3.552264641	3.656768151	3.605035439	3.570424809
ALAS1	6.036259524	5.369968963	5.409994347	4.321495728	7.713210858	4.924282721	5.627755382	5.23885549	4.324077652	6.454344269	4.924282721	5.947250746	5.803649808	6.014955248	4.79187464	5.642319262	5.526730991	5.81982564	4.843448349	5.617404653	5.367789298	5.597410766	5.541371319	4.606862476	5.110232168	5.487418661	4.245641519	5.219874276	5.648123627	5.520403682	4.869401345	5.773216748	4.447074062	5.263453141	6.152318303	5.554548504	5.287780753	5.264880713	6.034343274	5.781465853	5.472951531	6.020617526	6.183211162	4.33295201	5.856853054	5.498906188	5.129852485	5.685238918	5.457044958
ALAS2	7.706625983	8.856043612	6.327698887	10.15884872	8.020029177	11.71256546	8.787280036	11.40133415	12.07081998	8.68771733	10.85451253	11.23116619	10.57238718	10.6359788	11.53756062	6.887476036	7.706625983	10.27933251	9.932978638	11.33380623	8.117950853	9.37144103	9.460006489	10.60993752	9.157510594	7.973263466	11.8015816	11.60294954	7.528837668	10.07456585	11.98777748	9.453304138	11.21329906	10.79664345	7.697745234	10.6491268	12.07081998	10.27933251	10.79664345	9.421202774	8.248836328	11.21329906	11.15787276	11.6377675	10.85451253	10.8399377	11.19472971	8.760371237	10.35247092
ALCAM	3.499332924	5.509755813	3.458803046	3.668927697	3.923195317	4.56986461	3.774164459	2.989227344	3.889589623	4.417637549	2.967514868	3.002994425	3.437232005	4.192311808	3.477202256	4.500949747	3.557393702	3.984125138	3.151884251	3.007576118	3.29466239	4.153363522	3.351211236	3.177878923	3.580607242	4.228820214	3.796380177	2.90148799	2.869219015	4.093060874	3.56112235	3.55045486	2.967784627	3.39330235	4.967959359	2.880368049	2.467983854	3.294990837	2.510976923	3.960324783	3.294990837	4.435279901	4.147535791	3.286052324	2.795125227	3.441795157	3.708685016	6.188111183	5.617404653
ALDH16A1	3.086034943	3.619563913	3.062554198	3.201833683	3.288613564	3.239292493	3.493981734	3.921400964	3.541737218	3.528615966	3.769624777	3.67569069	3.388512481	3.614868898	3.445199277	3.003800834	2.876812905	3.388855106	3.280007544	3.715944754	3.249470732	3.035023231	3.261932312	3.282799618	3.653241675	3.099026126	3.642319404	3.765874621	3.386849334	3.518117665	3.450105974	3.289898	3.3121909	3.652829809	3.004628277	3.570424809	3.830485555	3.304194287	3.738247471	3.281531748	3.088287076	3.461269258	3.298841217	3.162839697	4.173082468	3.616047743	3.415483799	3.15480691	2.940729175
ALDH18A1	3.686269158	3.136206429	3.444206037	3.838210015	3.353544096	3.080646955	3.923195317	3.149834069	2.702779612	3.147443752	2.89322452	3.616431525	3.55045486	3.264132329	3.416855641	2.966990087	3.502574822	2.828510797	3.255654817	2.873777808	3.639248521	3.363117026	3.118394414	3.671328559	3.738636885	3.942346454	3.747167118	3.369448416	3.925837387	4.618856797	3.098158672	3.37602258	3.547932768	3.52528768	3.028997493	3.134225622	2.704000721	4.330848281	3.668927697	3.198195466	2.609047584	3.333208916	3.079816534	2.956662642	3.649317097	3.105542298	3.253794526	3.134799698	3.20093942
ALDH1A1	2.933440512	2.638820171	3.051902118	2.564378991	2.930850789	2.771477793	2.39296855	2.854496557	2.998937035	2.663389171	3.823583779	2.960919512	3.423684966	2.8042235	2.523422057	3.05273059	2.122216327	2.66314142	2.421136324	4.84221596	3.033095883	3.788404623	2.953163207	2.438638278	2.522389498	2.8042235	2.500007493	2.664598237	2.513597733	2.50444243	2.62234018	2.683596832	2.60195982	2.734127824	2.466119491	3.493616738	2.447540943	2.959866226	2.398285682	2.832013701	3.308363072	2.478890246	2.942605566	2.57870732	2.698099832	2.699831761	2.942333793	2.668966707	2.835302423
ALDH2	7.245666465	5.639936768	6.867544365	4.6877519	5.178287089	6.915654398	5.648910809	7.717716521	6.112849413	4.79369681	7.691160973	5.016992526	8.279678683	5.617404653	7.456998769	6.026051764	4.823903675	5.94993693	5.050546322	6.469356221	5.467472289	5.693360729	6.874777486	4.004348214	6.7217531	6.719132183	6.170277867	5.505849559	5.516631759	6.58859683	5.610086186	6.688337668	5.488184458	6.531127695	5.61087941	7.092331153	6.589827022	5.999163742	5.315002136	5.057818631	4.827557761	6.0858681	6.581513107	5.518073133	4.74591	6.770435392	6.692190454	6.221736944	4.749957853
ALDH3A2	3.627605094	3.855884742	3.785880747	4.142630789	3.435448259	3.929000042	3.689828783	3.777945742	3.182670257	3.207270784	3.992783778	3.470111328	4.52369958	3.216110176	3.885219767	3.491072206	3.791306021	3.917837899	3.643489484	3.285720347	3.677641926	3.815064572	3.887403954	2.898406443	3.393125261	3.696192665	3.814639259	3.08971036	3.5278848	3.461269258	3.420945106	3.92766008	3.584422178	3.9735403	3.8163019	3.581728819	3.42641236	3.74800416	3.321569044	3.731733364	3.70588103	3.471175556	3.565188241	3.067750789	3.880792429	3.649728377	3.68708492	3.476839714	3.533012819
ALDH3B1	3.752061753	4.279189273	4.472940495	4.088748894	4.110858349	4.228321106	4.130806178	5.07598199	4.796089182	4.648589761	4.727752657	3.805717345	4.321495728	5.010511819	5.003346973	4.246658653	4.258307478	4.426149562	4.260291475	4.985295717	4.383465701	3.965281951	4.567558984	3.684698426	3.842953887	4.056297893	3.926287797	4.861964954	4.705937334	4.894825458	4.388325929	5.085358454	4.046391665	4.823903675	4.450305399	5.364135585	4.816510692	4.225253626	4.22271739	4.372780839	4.420813805	4.852054868	4.779863567	4.873713929	5.057151782	4.385030431	3.946006404	5.074630132	4.39203799
ALDH4A1	3.401152213	3.198833387	3.225815403	2.952093966	3.235373388	3.158333323	3.178802993	3.215187274	3.589370309	3.050785355	3.405210842	3.240539278	3.486423456	3.5267491	3.220946887	3.333517555	3.703470061	3.479979762	2.6926504	2.658762984	3.021964133	3.400456206	2.839064617	2.851993805	3.17251985	3.39225512	2.975790493	3.739870011	3.14628388	3.682735072	2.983813399	3.82575168	3.041892908	3.332253441	3.352848956	4.290080016	3.724739792	3.282799618	3.470475975	3.493981734	3.435797931	4.042578404	3.86196443	3.789226137	3.460238939	3.085491994	3.358463688	3.358142762	3.350883413
ALDH5A1	2.297857463	2.398588499	2.574680188	2.806158924	2.302540486	4.078449916	2.952649653	2.783319001	4.596076546	2.423065579	3.824856889	3.554470667	2.258094374	2.80892261	4.3685076	2.501833885	2.701552298	3.001378656	2.868455584	2.644190709	2.072707131	2.487993728	2.35826614	2.912632022	2.426731637	2.088023975	4.228820214	2.805181103	2.502091133	2.662428187	4.64918257	2.462296464	4.834327991	3.448725766	2.444800547	3.197273183	4.000600206	2.839331626	3.112315776	2.84872062	2.347964439	4.043043463	2.80765667	4.003875575	2.553152894	3.623800864	3.419239844	2.57569036	2.924786519
ALDH6A1	2.85978212	3.712300097	2.846428534	2.655572646	2.731451833	2.50573111	2.755572828	3.255967479	2.636386222	2.80765667	2.748765102	3.214560398	2.814771145	2.894786377	2.976860339	2.755068458	2.99242635	3.14628388	2.768049182	2.785526741	2.988966409	2.929229207	2.766124914	2.906686085	2.420000459	3.193680486	3.006762722	3.016290108	3.099317738	3.426079085	2.950524021	2.862574491	3.17251985	2.654398151	3.709898384	3.060609112	2.333926951	2.683596832	2.591555014	2.953163207	2.742664261	2.650758302	3.219414494	2.675310903	3.296913534	3.390540266	2.864128515	2.989227344	2.952093966
ALDH9A1	5.119018322	4.673661961	5.34382703	4.727147216	4.999590672	4.153363522	4.812856822	4.714737344	3.837798671	4.816510692	4.657421799	4.721269549	4.977513238	4.393588682	4.993147076	4.985295717	4.833714153	5.208018388	5.136608873	4.48442963	5.073971349	5.229010706	4.691878799	4.104561107	4.763070698	4.76479691	4.970475877	4.236001677	4.971108307	4.990537426	5.478872808	5.217795857	4.639455107	5.358302488	4.644568198	5.457044958	5.42118793	5.209459824	4.764231284	4.752898034	4.318376372	4.202741116	4.980137448	4.340718928	4.172078754	5.570045897	5.100746677	4.441708074	4.604607788
ALDOA	9.890657709	10.12176365	9.527012191	9.849498101	9.942143712	9.414818925	9.857729046	10.6359788	9.554511547	10.27933251	10.23815993	9.561433416	10.15884872	10.22818136	9.777521971	9.809674788	9.9592194	10.33083566	10.08355103	10.51187697	9.809674788	9.890657709	10.14929008	8.995094378	9.683974651	9.69937382	9.408467125	10.21810015	10.25843665	10.27933251	10.03811469	10.56030386	9.639697354	10.51187697	10.44091963	10.5972019	9.857729046	10.48770261	9.898857168	10.18855266	9.253982729	10.10293532	10.5480789	9.801544183	10.71369811	10.22818136	10.00280424	9.898857168	10.14929008
ALDOC	3.069742461	3.338400555	3.075044944	3.125681099	3.427096142	3.382766855	3.208169895	4.438488617	3.277793307	3.614868898	3.412005453	3.213043741	3.9245178	3.511179158	3.455235383	2.898153787	3.041619546	3.129708663	3.854167964	3.707536753	2.924254626	2.967245226	3.495792062	2.795861379	3.209723844	3.111743807	3.169302564	3.329961561	3.506480615	3.410296885	3.719928152	3.060871267	3.180575545	3.865462646	3.077008309	3.765008064	5.007321682	3.324794064	3.732133261	3.236258216	3.042416303	3.495058369	4.132218616	3.327369113	3.654022994	3.485716157	3.189210397	2.748519862	3.150433696
ALG13	3.96620182	3.628346511	3.69346062	3.69543839	3.422319834	3.604657589	3.600070723	3.42641236	4.119598248	3.498620582	3.543162372	3.723513483	3.391912515	3.066658616	3.861526024	4.15235686	4.075589773	3.713513229	3.27749356	3.217310052	3.558904062	3.851557872	3.125958978	3.690638602	3.658776784	3.728059897	3.979973234	3.014636483	3.021964133	3.050495869	3.608047466	3.692692579	3.639248521	3.623411461	3.949634921	2.717611998	3.018405728	3.229200226	3.343666303	3.764159037	3.661929329	3.166104233	3.493616738	3.353876485	2.67872549	3.37602258	3.998294595	3.46797813	3.842072211
ALG14	2.964345633	2.440866898	2.732902153	2.712531232	2.639569778	3.594323536	4.159695663	2.670468071	2.660693817	2.999460525	2.550843256	2.869981256	2.63735913	3.059494325	2.530756047	2.655107925	2.984920803	2.879593769	2.655330105	2.705690183	2.879867202	2.68215089	2.542320607	2.545841145	2.885590405	3.685885641	3.110614313	2.441966738	2.608553971	2.500007493	2.580922884	2.73876915	2.408801183	2.655822384	3.033388475	2.441689542	2.382177996	3.061708455	2.413439773	2.331937677	2.717374906	2.399161651	2.332947426	2.479949354	2.452270797	2.673615708	2.862574491	2.465589343	2.545841145
ALG2	4.392573685	4.143635567	3.955428137	4.086375072	3.728885849	4.294185364	4.530935685	4.086840793	4.289000142	3.669312202	4.339183024	4.282253832	4.165111555	3.871067241	4.558424928	4.153363522	4.285419494	4.287484763	3.694645004	3.751656822	4.165623879	3.744718872	3.718316142	3.764159037	3.999701963	3.951843186	4.347494421	4.37754381	3.648931642	4.060023081	4.262325173	4.185957849	4.45751991	4.308092613	4.202259603	3.95670552	4.032318405	4.243534369	3.97028533	4.293658382	3.703470061	4.130279131	3.804433825	3.685094203	3.077862974	4.147038252	4.300327804	3.898820024	4.063790373
ALG3	2.993801887	2.973921737	2.860556052	3.122461668	2.90148799	2.902773251	3.451481335	3.783412176	2.829242918	2.885336757	3.164929648	2.891438824	3.535583418	2.961729887	2.788497211	3.029784742	2.842383281	3.174599843	2.994616096	3.039688363	3.148054727	3.022783405	3.269828606	2.802267415	2.833797246	2.930309041	2.841874133	2.797308069	3.559652272	3.590882031	2.836565739	3.328332506	3.07253813	3.235965531	2.538795854	3.307420805	2.852493029	3.54211162	3.424017405	3.088568546	3.012218519	3.030900815	3.132225855	2.809179283	2.718108946	2.813230722	2.850971883	2.824252433	2.721014595
ALG5	5.458474395	5.171413601	4.792457751	5.964153638	4.410681009	5.785695954	6.935959347	5.74889588	5.270712855	4.856356237	4.866316642	4.929973125	5.703237682	3.928121832	5.402662748	4.918058317	5.512838676	4.459780983	5.21301781	4.656222944	5.426355389	4.614266	4.823903675	5.605226166	5.072621187	5.566185848	5.042664424	4.072785138	5.473698601	5.214366949	4.45751991	4.56986461	5.068588257	4.902300021	5.005950431	4.543260246	3.69346062	5.557640196	3.604277802	4.966708469	4.900441708	4.206686595	4.93573055	3.719522355	4.075139943	4.600568936	4.717091577	3.818877002	4.224744424
ALG6	5.523603714	5.89206293	5.545234979	5.546831983	4.494866676	5.251634534	5.777339062	4.493220292	5.172109379	5.319999096	4.998967202	5.41074883	5.61087941	5.496617026	5.523603714	6.030684635	5.084665892	5.566905419	4.851436044	4.767188844	5.71467787	5.053230817	4.987957478	5.623054611	5.244540246	6.058101708	4.769021242	4.292649527	5.106149469	5.407145411	4.862609032	5.154308854	5.062571521	5.361918181	5.950864349	3.910647408	3.796836746	4.913572534	4.726562998	5.653758564	5.535217141	5.073971349	4.48987846	4.88050137	4.933155723	5.550798888	5.743030797	5.600559607	5.311447667
ALG8	3.419239844	3.126531273	3.214560398	3.686663151	3.138743769	2.839331626	4.395732046	3.547932768	2.49430798	2.735634401	3.310587158	3.170180024	3.630687719	3.034208882	3.016837566	3.467275116	3.498976002	3.824856889	2.513081692	3.017611985	3.982763709	3.702658226	3.104425939	3.363768091	3.420284852	3.214890697	3.855481335	2.953427889	3.748413187	4.241064399	3.181792899	3.687468984	3.221887337	3.960768546	3.1556681	2.808164988	3.039411823	4.411205996	3.388855106	3.439686479	3.133941542	2.728036236	3.249145158	3.026556082	3.20093942	3.026271456	3.958960055	2.953163207	3.000563364
ALG9	2.915466693	2.880124474	2.659743954	2.414563082	2.727562024	2.588855526	3.202125096	2.528516996	2.922187423	2.341182248	2.730955961	2.524194567	2.799293469	2.886084738	2.302199951	2.236672557	2.682846071	2.712041348	3.560409151	2.292666448	2.588611007	2.686043737	2.478890246	2.535546996	2.787244822	2.632011315	2.455836344	2.48666593	2.669708406	2.925319898	2.519043158	3.049934025	2.478619197	2.500816332	2.535045889	2.648078224	2.535781975	2.323839887	2.554185209	2.823013675	2.534033968	2.831260818	2.426731637	2.235832271	2.74411998	2.246370864	2.347642389	2.680217293	2.547320378
ALKBH1	3.275905383	2.887104789	3.541401207	2.769777509	2.849724118	3.522382468	3.101010968	2.955825196	2.446981138	3.23227646	2.810165385	3.404553076	2.991627111	2.917237288	2.819224844	3.272708294	3.122756278	3.162547105	3.030900815	3.252250592	3.25255886	3.551137201	3.072256709	2.768049182	3.014356769	2.884033739	2.679980414	2.871504115	2.983015289	2.991627111	2.686288946	3.095647426	2.599972453	3.397763752	3.375039156	2.893748702	2.806158924	3.318667379	2.992968464	3.131405551	3.44111154	2.732187188	3.284431455	2.86181206	2.788497211	3.279670338	3.050495869	3.320612971	3.633029233
ALKBH3	2.88658803	2.623817599	2.562139339	3.116099827	2.429869731	2.689488807	2.732902153	2.866383934	2.409632584	2.899189188	2.567154672	2.806406863	2.713743136	2.4227978	2.266950677	2.734876914	2.777387986	2.750948201	2.854023431	2.853508809	2.420564832	2.941785207	2.546820375	2.564642847	2.87829913	2.597778258	2.662671916	2.761198142	3.070310838	2.616148146	2.415406931	2.409632584	2.374482421	2.475682444	3.033674904	2.802267415	2.138231382	2.764138416	2.310265744	2.452270797	3.571562737	2.325867993	2.38519441	2.892196277	2.262988606	2.543840585	2.352534072	2.716658479	2.48772189
ALKBH4	2.637838242	2.614687877	2.694664732	2.450874024	2.405330214	2.561384666	2.67948759	2.938644411	3.703470061	3.241735335	2.711554956	2.757053546	2.634176849	2.681681204	3.144507318	2.82552892	2.17137837	3.225815403	3.002994425	3.013305758	2.287461466	2.38667085	2.692161874	2.446705903	2.563139133	2.540042879	2.164803926	3.074766971	2.788754586	2.692419446	2.808420516	2.694424121	2.298614429	2.549844632	3.24391634	2.815483597	2.766608667	2.966990087	3.275578887	2.968596958	2.878056935	2.768810924	3.191593786	2.873284463	2.813230722	2.532513076	2.916748057	3.047712797	2.836325113
ALKBH5	4.905432136	4.955278332	4.654461788	4.962887429	4.51807599	4.878641273	5.036066539	5.316458628	5.971526668	4.909837315	5.463015968	5.282729818	4.994416419	5.342371009	5.105468373	4.606862476	4.63081595	4.844026222	4.938249724	5.315002136	4.887348031	4.723613796	5.121108576	4.448683768	4.978804813	4.433669445	5.404922653	5.710589514	4.889208781	5.198915046	5.496617026	5.402662748	4.985953146	5.222649855	4.757011825	5.337992872	6.003809394	4.926882322	5.379568479	4.826350293	5.037370681	5.73213168	5.371410767	5.278507362	5.593492418	5.026205678	5.215031362	4.723047091	4.912966012
ALKBH6	3.210649825	3.522018808	3.188917637	3.269191646	3.567433026	3.448027459	3.223072882	3.845954414	2.892961675	4.199813501	3.241735335	3.069742461	3.676461999	3.843857374	3.084627405	3.324468373	3.054703323	3.319308431	4.074205998	3.601981677	3.60044039	3.109478748	3.133076092	3.448725766	3.113751944	3.168721844	3.163423006	3.801504733	3.57423733	3.745144029	3.25287611	3.609580044	3.110314988	3.560023789	3.974449964	3.604277802	3.275249263	3.551536989	3.001654268	3.53813764	4.010455545	3.974449964	3.764159037	3.15657342	3.960324783	3.348264852	3.083211221	3.633029233	3.23257039
ALKBH7	4.782895218	4.449775969	4.387284789	4.913572534	3.644231172	4.314284973	4.62516349	5.827475102	5.085358454	4.638299128	5.150862132	3.595495923	4.62516349	4.49599358	3.89747686	3.937049237	3.999233238	4.180980291	5.686887368	4.480105439	4.25727089	4.347494421	4.631961984	3.59817516	4.043043463	4.335538293	3.875877283	4.402668337	5.542930898	4.268998969	4.56932197	3.927170537	3.64738663	4.210149981	4.789495203	4.52259635	3.695798676	4.416558062	4.476750929	3.857642829	4.100253049	3.831345332	5.096135545	3.852010439	4.941363234	4.441168702	4.200296571	4.256752041	4.290080016
ALMS1	2.529746317	2.482079607	2.701067713	2.710101373	2.220488466	2.549332224	2.324492307	2.696575022	2.534788557	2.49244499	2.596792993	2.512812015	2.748025931	2.572407559	2.496661535	2.39296855	2.474335344	2.364790036	2.799545914	2.45337433	3.036415377	2.326192522	2.794872771	2.594294438	2.694664732	2.454177804	2.533768943	2.595783901	2.759009921	2.876044317	2.469063241	2.35285707	2.748277901	2.31805368	2.635903363	3.13733254	2.697598803	2.494055392	3.216713963	2.450053601	2.773430605	2.582166146	2.928706535	2.345041854	2.754099594	2.584384378	2.456353878	2.729011759	2.454719852
ALOX12	3.194274807	2.803246369	2.329241822	2.675310903	3.738636885	3.606148145	3.246068403	3.185049581	3.06141868	3.678807544	3.933468643	2.974708975	2.998127605	3.571937688	3.077289799	2.693914274	3.126821566	3.28734018	3.061981549	5.470622824	2.94365406	2.757538434	2.578211691	2.904318863	3.205446433	3.141037678	3.279670338	3.633804651	2.866637878	3.067189401	3.509022069	2.756327529	2.500816332	3.901444479	3.38344306	4.928134722	3.51047211	5.243086838	4.707078823	3.691467601	3.059494325	3.391581133	3.813813552	4.007132635	4.626857256	3.101295421	2.937378455	4.371747607	4.041107655
ALOX15	2.480224777	2.306053238	2.590328782	2.462573101	2.389070983	2.546087152	2.260563365	2.860809802	2.622086743	2.550602012	2.704969556	2.952093966	2.512291823	2.656549116	2.902004276	2.23795989	2.398872559	2.594052802	2.285969015	2.769523318	2.290449556	2.563139133	2.635903363	2.655822384	2.36672937	2.254801559	2.777387986	2.971770862	2.346328971	2.498417484	2.588365551	2.66803138	2.552888813	2.565904193	2.553419212	3.007576118	2.815018517	2.664107834	3.143935754	2.178894401	2.414830984	3.125681099	2.570918355	3.159864116	3.507907425	2.480224777	2.70837843	2.453087714	2.621083681
ALOX15B	2.024278465	2.203713946	2.565392373	1.948564929	2.331937677	2.013120525	2.365434449	2.459300635	2.354760166	2.112153959	2.151328586	2.22093843	2.270416541	2.471426579	2.070086742	2.723410819	2.067456115	2.028674039	2.011911377	2.919076784	2.320072909	2.342485998	2.828997122	2.143096254	1.98082032	2.140083819	2.11424993	2.874287862	2.098466635	2.223646398	2.232775395	2.683364077	2.126230741	2.63271769	2.396265827	3.313116127	2.342789077	2.849724118	2.14723711	2.253985368	2.146068748	2.400909635	4.319418388	3.228891056	2.420000459	2.15527255	2.132615334	2.270416541	2.253985368
ALOX5	8.252056383	8.054433662	8.923395969	7.063876744	9.271154182	8.387816458	7.883170206	7.484087673	7.441610677	9.172983347	7.883170206	6.169294292	7.873228799	9.013763195	7.769739201	8.553740581	8.508765559	9.151972486	7.883170206	8.787280036	7.635273731	8.384502749	8.298280322	8.364949185	8.539879081	8.222113459	7.252288534	8.906554908	7.64791612	8.34278293	7.616629512	9.305218791	7.26438293	8.292190527	8.881029006	8.059896777	8.295138542	8.553740581	8.831697387	8.358873287	7.711071645	8.876922303	8.859978	8.149266817	8.736539061	8.39099518	7.902622254	9.177955021	8.525984551
ALOX5AP	11.27143833	11.05456764	11.67323336	10.01953715	11.67323336	11.29081215	11.50626343	10.42926315	10.92987523	11.53756062	10.79664345	11.31226692	10.82531523	11.53756062	10.25843665	11.56904685	11.75720242	11.40133415	11.40133415	11.53756062	11.07206891	11.56904685	11.27143833	11.71256546	11.71256546	11.42432177	10.07456585	11.8015816	10.91475259	11.29081215	11.2501114	11.8572432	10.92987523	11.56904685	11.67323336	11.8015816	11.03815644	11.8015816	11.03815644	11.60294954	11.67323336	11.33380623	11.8015816	10.94468076	11.8015816	10.6618883	10.8993084	11.6377675	11.14014374
ALPK1	4.441168702	4.244048173	4.898576931	4.253771793	5.392987898	5.201717506	4.528751813	4.825753956	4.289540076	5.935652491	4.977513238	4.258807019	4.848353732	5.168046788	4.981391019	5.098761628	4.911744652	5.125856522	4.668389534	5.157130054	4.779229307	4.875509768	5.652188195	5.5290927	5.465927727	5.223349445	3.949634921	5.389952627	4.758239796	5.188580813	4.798487499	4.886737175	4.769625251	4.802067719	5.156457832	5.329293691	5.317926317	5.18172544	5.720449527	4.830082656	5.141365302	4.911744652	4.982666081	5.774824108	5.014406812	5.508959724	4.697123463	4.94697218	4.791306251
ALPK3	2.144243903	2.245136256	2.518775601	1.832335393	2.05702281	2.168708247	2.392667438	2.069209747	2.585620677	2.408492297	2.332617835	2.260150485	2.245136256	2.444249161	2.132615334	2.114933895	2.289713799	2.40676407	2.286343618	2.140704991	2.706422024	2.071827206	2.333926951	1.98082032	2.04098598	2.451149509	2.151886854	2.791217307	2.421412739	2.574680188	2.456870641	2.596050874	2.136347511	2.213685676	1.989118675	2.558919802	2.815483597	2.164803926	2.579436979	2.367046433	2.268887488	2.321130185	2.759249434	2.836325113	2.866117721	2.467705175	2.506810603	2.221843574	2.245136256
ALPL	7.218790897	7.089164131	7.536790542	6.563306638	7.314973178	6.996720116	7.818152638	7.60224131	6.921329322	7.67800651	6.946176165	3.166688244	6.108082838	8.698842521	6.803845599	7.64166605	7.49379807	7.579585052	7.111114142	8.333584792	6.42040837	7.783242291	7.662954278	7.332763949	7.787953151	7.532839762	5.546029266	7.993996076	7.122370342	6.766414516	6.832682206	7.631145479	6.202439258	7.100174031	5.89824663	7.462616635	7.225395175	6.694764138	7.363476221	7.138393857	4.480105439	7.089164131	7.302556032	6.730955367	8.317290685	7.418758708	7.15791837	7.403892519	7.616629512
ALS2	2.981100166	3.266027357	3.482126242	3.274624657	3.019787804	3.303253186	3.520615707	2.966732734	2.658762984	3.357493716	2.856235789	2.808673948	3.89925039	2.844422786	4.009985353	3.171069269	3.223974521	3.8142281	2.564128875	3.494685377	3.42471795	3.373749291	3.528259305	3.446630044	2.875787307	3.777509768	2.907180145	2.582680017	3.642712837	3.484616045	2.468789892	3.353544096	3.115511797	2.667550012	3.697012794	2.376332838	2.61987447	3.057240299	2.467437365	3.674938594	3.161656202	2.529746317	2.62234018	2.425885034	2.413145252	3.457359726	3.242975737	3.343666303	3.261932312
ALS2CL	2.496130021	2.390590362	2.923483599	2.876812905	2.412270709	2.453632526	2.621838004	2.657771681	2.761678435	3.088852489	2.618619224	2.506538613	2.570420661	2.466385792	2.664847468	2.803246369	2.662191969	2.724380761	2.439471401	2.938644411	2.865120168	2.745079576	2.607336885	3.040786403	2.816472223	2.55989267	3.222481242	3.210347546	2.67095192	2.999203966	3.195461237	3.25660801	2.814009413	3.124210763	2.748277901	2.818740036	2.666334875	2.468516229	3.48965555	2.262584107	2.89347745	3.088004095	3.238085047	3.158945732	3.479646076	2.256858414	2.628177304	2.65852283	2.868713274
AMAC1	2.309242915	2.515904324	2.389070983	2.92142385	2.253151767	2.757787011	2.507067865	2.543840585	2.730247935	2.880642812	2.845937928	3.057789833	2.150776724	2.736357138	2.6063219	2.628900227	2.588365551	3.398434542	2.20562746	2.462833382	2.459300635	1.94133993	2.502364964	2.514619662	2.511235241	2.085708287	2.533279424	3.737432961	2.452270797	2.517987976	2.207071291	2.42169839	2.458775839	3.006762722	3.047437938	2.564378991	2.960123869	2.100671884	2.402099363	2.655822384	2.361077986	3.020320511	2.967245226	2.539033637	2.864879222	2.338538393	2.614202365	2.055208676	2.627924302
AMAC1L2	2.409632584	3.011949878	3.025761436	2.767564153	2.409632584	2.928446313	2.5691744	2.926887502	4.706503857	2.992704126	3.006762722	3.18980311	2.621594176	3.002720049	3.319967547	2.972582874	2.947391424	2.692161874	2.86131056	3.111463698	3.064475677	2.574432721	3.262872426	2.847955556	2.629887121	2.168708247	3.273017822	4.210149981	2.73193157	3.575013838	3.485331976	3.011143398	3.072256709	2.946584062	2.525965089	2.820492567	3.931706635	2.590552845	2.600467294	2.907978958	2.325514829	3.070857397	3.331904647	3.661929329	3.574645069	2.580420516	2.875542342	2.532763994	2.700326668
AMACR	2.807151774	2.319094143	2.190078515	2.620353207	2.949227931	2.513597733	2.89944192	2.628900227	2.719065824	3.08124197	2.337573252	2.654629216	2.629887121	3.990960388	2.584637692	2.555665079	3.233827567	2.624049643	2.701552298	2.141296579	2.52901854	3.632242007	2.550843256	2.441689542	2.94524685	3.0891288	2.849724118	3.806159547	2.446705903	3.05300919	3.06692142	3.00083192	2.523422057	2.295302984	2.947128724	2.967514868	3.290204989	2.724380761	2.812724188	2.907695479	2.944985799	3.727220132	2.745827	2.709369021	3.24729996	2.617891656	2.633439688	4.054880711	2.38519441
AMBRA1	2.737813808	2.707634761	2.73851958	2.659496026	2.900474723	2.697857739	2.850727757	3.030065916	3.429493278	2.640065223	3.181169337	3.026818426	2.750458692	3.016290108	2.996526183	2.698837525	2.56615681	2.803246369	2.665846728	3.166401531	2.69538466	2.827250414	2.89117495	2.918008022	2.819471751	2.751923369	2.774183034	3.266960247	2.72125518	3.000294963	2.880124474	2.828762897	2.946320495	3.201833683	2.849979318	3.351211236	2.96250709	2.943390965	2.903538014	2.671189798	2.952649653	2.916480158	2.580677825	2.985207191	3.06692142	2.863366799	2.800036308	2.883498226	3.028997493
AMD1	6.255891006	5.743898101	6.58023005	6.122703935	5.302874358	5.587265696	7.153038476	5.950864349	5.625473305	5.639936768	6.533516776	5.870828138	6.635252107	6.037204759	6.416949449	5.952576243	5.419762248	5.72962532	5.942790769	5.914208065	6.365984767	6.011260752	6.927205657	5.858581171	6.114862893	6.342945228	6.48096663	5.808804282	6.619249562	5.970613274	6.560848157	5.711383893	5.929370221	6.280154815	5.196129995	6.479876116	7.311298818	5.591895824	5.947250746	5.564616411	6.379146248	5.481959618	5.970613274	6.660246832	5.784072501	6.838417773	6.643895805	5.50045303	5.943677367
AMDHD2	2.71714291	2.64563242	2.941785207	2.961729887	2.976860339	2.790972966	2.813740226	3.085759963	3.148054727	3.143642034	2.885831125	3.070857397	2.871764692	3.284766758	2.923741325	3.139321823	2.898406443	2.954486224	3.464105143	3.121034103	3.10580417	2.64563242	2.910805242	2.747776733	3.175493874	2.739993352	2.881425965	2.730955961	2.866906529	3.008694089	3.006486323	2.76000866	2.977922848	3.060055493	2.765635276	3.524551091	3.07282108	2.593049581	2.777387986	2.601698032	3.422994214	3.058645244	3.216713963	2.880368049	3.462709939	2.845699052	2.71930459	2.955566959	2.926386837
AMELX	2.73462348	2.899704718	3.194574322	2.6926504	2.919076784	3.272708294	3.160160486	3.362772002	3.959875142	3.22338033	3.328989939	3.285078333	2.574680188	3.239591251	3.4651685	2.959056228	2.962776133	3.342038929	2.961182591	3.483901192	2.890920384	3.167542392	3.000294963	2.746321757	3.028728135	2.526989087	3.57234431	3.961227897	2.960123869	3.190690655	3.054992108	3.64738663	3.381779345	3.575013838	2.947391424	3.436515197	3.879475488	2.826533879	3.714721564	3.039127934	2.904318863	3.768810042	3.541401207	3.282799618	4.038819505	3.046296463	3.327035436	3.104152171	3.08971036
AMFR	5.414471838	6.327698887	3.947792121	5.810475283	4.522022458	5.945436951	5.140698388	5.929370221	7.917619697	4.542075953	5.954380899	6.220705484	5.406403647	6.091581041	6.856399986	4.445982789	4.806257377	4.928134722	5.059138102	6.294245415	4.63081595	5.094154416	5.485104229	4.68892602	4.572690327	4.675440009	6.864711095	5.80625711	5.131795747	5.683673001	6.95220719	4.833714153	6.063790941	6.265329663	5.178287089	6.386808626	6.134547714	6.870358904	6.047728123	4.962887429	4.317866476	7.398358223	5.475205611	7.290215595	5.591895824	5.295025248	6.004729928	6.059037337	6.24652888
AMH	2.219604101	2.208040187	2.174103908	2.532266062	2.370140375	2.398588499	2.094787833	2.461486773	3.053889554	2.310986062	2.792461399	2.302540486	2.476748143	2.158617665	2.56865651	2.149633648	2.059709192	2.389070983	2.310986062	2.354760166	2.151328586	2.197488448	2.248508834	2.200380343	2.284120005	2.243394486	2.337573252	2.484789998	2.162033168	2.102143337	2.754815774	2.355715819	2.448957335	2.284864988	2.107209828	2.330906827	3.260382701	2.291547236	2.650055041	2.242999439	2.37262615	2.732437642	2.45337433	2.684593435	2.554429157	2.295302984	2.344704137	2.413727494	2.197002486
AMHR2	2.404442536	2.913160277	3.109751302	2.775671958	3.329306466	3.767124101	2.808164988	3.220946887	3.144800889	3.569334066	3.085759963	2.887872397	2.873043773	3.431201908	2.930587849	3.251012136	3.188020939	3.00923855	2.609999595	3.522760022	2.946584062	3.002189668	2.829750474	2.934210395	3.309608222	2.714720722	3.251630579	3.765008064	2.855726815	2.916994906	3.815886929	3.639248521	3.426079085	3.161348921	3.025502406	4.057736041	4.462924959	2.925854782	3.723938723	3.23257039	2.911852873	3.803164281	3.043249882	3.694253037	4.132218616	3.46797813	3.088004095	3.115214536	3.183859035
AMICA1	6.362673117	6.044868183	7.715521377	6.508929805	6.728308172	6.24340482	6.58859683	6.053432224	5.919540663	6.864711095	6.935959347	5.255817455	6.023322433	6.613148559	6.817369802	6.864711095	7.269588277	6.914233592	7.054695036	6.767728723	6.300648014	7.179114633	6.972871071	7.856393843	7.999002191	6.977308827	5.728807999	7.131913729	6.876241959	6.517152766	5.928498766	6.646370929	6.059963739	5.824987562	5.776493041	6.389094658	6.221736944	5.116278893	7.64166605	6.407831293	6.996720116	5.993578683	6.279153787	6.539377211	6.871861374	6.646370929	6.124597455	5.75228865	6.313435486
AMIGO2	3.508632736	3.241442753	2.932656686	4.102653754	3.473600865	3.123617426	2.757300989	2.6926504	3.071423258	2.533768943	2.419718281	2.821244515	3.042682803	2.972582874	2.635656525	3.363768091	2.926887502	3.112605211	2.937378455	2.556175882	3.399454429	2.877070242	2.594052802	3.841649641	3.255654817	2.823267303	3.667382378	2.077746983	2.927917554	3.011683767	3.183859035	2.231935448	2.812213107	2.748765102	5.836775696	2.516406423	2.702058525	3.812503007	2.555665079	2.716178368	3.004628277	2.547320378	2.370140375	4.256752041	1.882048267	2.658025476	2.640303434	5.371410767	3.356522017
AMIGO3	3.294020185	2.822506494	3.141900974	3.378068586	3.294020185	3.636196501	3.58594807	3.547558377	4.300327804	3.429493278	4.060497682	3.388186041	3.02386059	3.702255502	3.453547087	3.321569044	3.15480691	3.343993001	3.2917828	3.537404834	3.310587158	3.310905347	2.96250709	2.875282193	3.28215889	3.195461237	3.89791398	4.137616057	3.297554756	3.272388793	4.042074688	3.814639259	3.692692579	3.699431118	3.290522884	3.383094869	3.946006404	3.083773489	4.029558854	3.466570662	3.353544096	4.329276611	3.802320286	3.800228309	4.813462389	3.528992051	3.815491995	3.207552843	3.24083146
AMMECR1	3.9191961	4.642906112	4.054880711	4.225716478	3.461269258	3.82441508	3.23746211	3.342038929	3.406578315	3.87021354	3.498976002	3.674159956	3.648535631	4.180980291	3.665821481	4.01090632	3.689828783	4.043043463	4.154859854	3.594323536	3.965281951	3.672541706	3.71673555	4.198816395	4.022583963	3.694253037	3.687468984	3.929446616	4.294693052	4.436331347	3.368424024	3.6811563	4.656834141	3.326071844	4.278687673	3.671328559	3.027629204	4.027737096	3.324150682	3.86977614	4.31635016	3.667382378	3.195461237	3.761215463	3.845138294	3.41788068	3.882577858	3.958064859	4.193304136
AMMECR1L	4.00572188	3.556302949	4.061891214	4.17847302	3.855481335	4.138578146	4.006653845	3.924082709	4.205669773	3.694253037	3.995541857	4.252255239	4.4229762	3.805717345	4.157247983	3.977672738	4.143635567	4.200296571	3.929857577	3.655220976	4.098286534	3.950964601	3.783821641	4.172574493	4.050581303	3.74230431	3.890870586	4.132218616	3.68708492	3.969844916	3.830485555	4.042074688	4.744114403	4.080300864	3.993264061	3.933468643	4.24971809	3.822269652	4.20323437	4.138578146	4.053431499	3.992320954	4.034124289	4.326155246	4.186433103	4.350658419	3.983206885	3.881682955	3.819324889
AMN	2.253985368	2.3492642	2.12153111	2.117612656	2.295302984	2.615412135	2.228932286	2.851479731	2.862055909	3.387856332	2.872784307	2.661700458	2.178366029	3.616431525	2.433245586	2.424502315	2.176218971	2.459029244	2.18299589	2.353167175	2.213685676	2.478100034	2.326192522	2.163694517	2.321130185	2.261002931	3.141618284	3.592065788	2.188592789	2.766844985	2.546578021	2.82602214	2.688009298	2.161484857	2.288192413	2.416249559	2.497140779	2.064831229	2.410226931	2.585620677	1.977998344	2.666334875	2.987072327	2.598271367	2.827759015	2.021098751	2.05702281	2.746577106	2.420000459
AMN1	4.40108004	3.793026615	5.522799574	4.505955512	4.699430667	5.48043459	4.01846854	3.589370309	3.80276617	4.226770827	4.173595581	3.958960055	4.169039872	4.192808335	4.012322415	5.578779292	4.909837315	4.632527742	4.754682924	3.963031132	4.940137834	5.051914309	4.602273727	6.311292296	5.219177531	4.714737344	4.268485887	4.075589773	3.926287797	3.994190616	4.298774035	3.990520252	3.946445414	3.849031577	4.25978836	3.726829864	3.903632121	3.911550105	4.11913449	4.685460618	5.48276458	4.031851456	4.717091577	4.548397799	3.526021102	4.745296945	4.404797724	5.23530251	4.804466615
AMOTL1	2.236672557	2.01997082	2.063118296	2.225394981	2.570420661	2.164258945	2.379113451	2.310265744	2.543582712	2.224094822	2.394467166	2.217806909	2.468244878	2.672650877	2.349586186	1.925150596	2.446443166	2.09555386	2.302199951	2.992968464	2.079367399	2.264971378	2.282219944	2.514358113	2.458507187	2.689963203	2.227620889	2.35285707	2.454445749	2.718831738	2.704721976	2.544330566	2.317348319	2.723410819	2.504191239	2.90484657	2.487209812	2.3492642	2.551849239	2.321795875	2.496661535	3.087733057	2.117612656	2.932656686	2.769523318	2.45337433	2.424212019	2.639569778	3.058645244
AMPD2	3.530117547	3.585568786	3.771659485	4.009985353	3.444206037	3.649728377	4.150472319	4.455797244	3.949181696	3.800228309	4.413918281	3.441451458	3.920059273	4.120583839	4.389928708	3.57234431	3.538503662	3.80788004	4.797910262	3.956278691	3.841649641	3.556302949	4.565821135	3.447322501	4.109896287	3.978140357	3.517417562	4.494312719	4.264382041	3.585187865	4.608595249	3.830928153	3.670139677	3.951398708	3.64738663	4.635914552	5.161153012	3.321884655	3.94689907	3.666599903	3.862393433	3.979521607	4.302380882	4.061891214	4.229364704	4.641705542	3.769624777	3.615275655	3.492496155
AMPD3	4.748210136	4.670192238	4.729532118	4.153846572	4.94326011	4.761239736	4.988602165	4.280745819	4.688334771	5.029541384	4.280234429	4.298228486	5.095474449	5.197537214	4.195303682	4.90607691	5.412203313	5.404209815	3.950964601	4.252255239	4.299294167	4.502034602	4.354795116	4.653913344	4.790101237	4.984011186	4.330848281	4.555609859	4.352730759	4.984011186	4.600568936	4.704775742	4.642906112	4.527641843	4.9794715	3.870650562	3.850724899	4.060023081	4.691296603	4.900441708	3.900560253	5.120414342	4.371198353	4.872477242	4.218218273	4.666129655	4.635914552	5.468994343	4.592099521
AMPH	3.603907714	2.767564153	4.982036394	3.368750778	3.349907698	4.185463532	3.755785182	5.289183137	3.133941542	3.763741039	4.848353732	3.091103429	3.620692485	3.655220976	4.727752657	4.34281501	2.44508413	3.094799107	2.858510476	6.234092537	3.48178398	3.821428501	5.559910809	3.1769763	3.003800834	3.575013838	4.407992441	4.294693052	2.906432961	3.362424177	5.593492418	3.529761675	2.87880796	3.795117656	3.051331056	4.199322678	3.881682955	4.85080912	3.852443259	4.05654579	3.366062007	3.519169424	5.75228865	4.637136944	3.195163921	3.28829145	3.457015784	3.601219913	4.335538293
AMT	2.745583948	2.776159622	3.314079898	2.697350547	2.875542342	2.866906529	2.562395934	3.212453612	3.592824126	3.035302206	2.77936747	2.582929607	2.737569135	2.867690612	2.671439161	2.897643703	2.756089	2.987882839	3.164043002	3.089420797	2.929229207	2.759009921	3.307742282	2.585620677	2.866117721	2.77936747	2.38876905	3.606148145	3.109751302	2.82677099	2.786997956	2.638578335	2.655822384	2.606070203	3.195163921	3.313766369	3.000294963	2.911065021	3.151884251	2.472745435	3.360097115	2.984656398	3.176675983	3.200025827	3.127398327	3.056385082	2.718108946	2.635903363	2.908997631
AMY2B	2.340209877	2.237102667	3.104152171	2.948186261	2.234529632	2.664352021	1.999719788	2.929502848	1.920700405	2.016569517	1.872613993	2.255231125	2.935255251	1.976567243	2.447830425	2.500289706	2.52472386	2.172485988	2.525965089	2.528017415	2.610740188	2.643238809	3.032551019	3.039959377	2.890920384	2.90020888	1.976567243	2.391488426	2.305020367	2.343420549	2.446159931	2.110084787	1.989118675	2.459029244	2.330906827	2.908225759	2.073517444	2.171928019	2.503143031	2.054257397	2.714966589	1.968933825	2.116230318	2.612465315	2.474070421	2.363261262	2.150776724	2.378198774	2.288940732
AMZ2	6.746833527	6.966910944	7.274701815	7.235413805	6.096556254	6.921329322	6.995254025	7.076623297	7.274701815	7.180783012	6.613148559	6.984725827	6.461313471	6.912889662	6.937501859	6.472876918	6.57069905	6.461313471	7.024053506	7.314973178	7.11751742	6.917099981	7.205416945	6.679351187	6.817369802	6.72576138	6.58859683	6.917099981	7.095393727	7.002794717	7.190673515	6.440666502	6.497238637	6.499591007	7.059193084	6.864711095	6.469356221	7.302556032	6.837014435	6.799907196	6.678005928	7.215424431	6.553687643	6.965456081	6.651424582	7.1207814	6.680652283	6.681955551	6.878963404
ANAPC1	3.567809434	3.397763752	3.743102347	4.059076187	3.186229859	3.247005571	3.397763752	3.607663751	3.539559363	3.232894794	4.267967325	3.313766369	3.442154393	3.20395088	3.7528621	2.796584814	3.46797813	3.453224249	3.794698312	3.394668273	3.508632736	3.394017105	3.360423621	3.308661251	3.944138586	3.285078333	3.518117665	2.744593695	4.085910787	4.032781489	3.901001349	3.874128647	4.426149562	3.754136532	2.678980425	3.218516055	4.564123919	3.443867183	3.62913058	3.290522884	3.253794526	3.56407389	3.129994532	3.308975444	3.917837899	3.410982923	3.735442718	2.769777509	2.69513502
ANAPC10	2.478619197	2.689013133	2.723165332	3.074214374	2.137605707	2.694424121	3.039688363	2.519305388	2.221377322	2.413145252	2.3227962	2.42617086	2.719798009	2.305720704	3.307742282	2.405900807	3.248531675	2.927917554	2.841091686	2.021098751	2.501339511	2.815741711	2.175164324	2.65415433	2.523681667	3.457359726	2.350265911	2.282603375	2.57895248	2.259327186	2.487460221	2.256858414	2.664847468	2.101403313	3.639622498	2.140083819	1.945109382	2.595783901	1.968933825	2.943390965	2.4850508	2.387575263	2.21509753	2.320072909	2.072707131	2.503662574	2.985729072	2.412536663	2.633199014
ANAPC11	5.82241813	5.801961559	5.460025097	6.12647667	5.550007498	5.862956411	6.18024633	6.469356221	6.608309	6.321192758	6.442877565	5.68769911	5.915995473	5.720449527	5.674764865	5.875221172	5.856853054	5.711383893	6.030684635	5.964153638	5.851590658	5.749751399	5.905416367	5.338684209	5.42118793	5.797564743	5.80965991	6.406749444	6.20652409	6.280154815	5.546831983	5.909818357	5.868170722	5.727957039	6.136522657	6.070497551	5.246567554	5.845487617	6.11867881	6.043898985	5.865581748	6.114862893	5.933831445	5.39068584	6.547772172	5.640705949	5.950864349	5.118329998	5.73213168
ANAPC13	6.227861082	5.967926032	6.109004577	6.868900762	5.581135368	5.886777281	7.304213193	6.387921017	4.539250636	5.27138944	6.089695965	5.851590658	6.402214993	5.096135545	6.980367237	5.869067622	5.713032648	6.059963739	6.72576138	4.633074966	6.995254025	6.31235586	6.081019898	5.629377001	5.773216748	6.728308172	6.389094658	5.107525006	6.201402934	5.470622824	7.26438293	5.730446369	5.424130741	5.98346115	6.89598811	4.80920438	6.233085253	6.387921017	5.728807999	6.04296062	6.086835625	5.81390135	5.44349414	5.696583338	4.22124415	7.299161707	6.42040837	6.086835625	5.572448132
ANAPC16	6.740285656	6.732251227	6.827172741	7.100174031	5.933831445	6.552529541	6.387921017	6.577882939	7.875637825	6.385665671	6.298518582	7.968028219	6.928629769	6.034343274	6.505396904	6.309088409	6.657613131	6.042052181	6.716642103	6.845305258	7.12706917	6.490202525	6.717939344	6.384598636	6.564620095	6.152318303	6.777001483	6.455539819	6.924262762	6.838417773	7.300867565	6.355050256	6.750750034	6.843884239	6.720460771	6.527623784	6.506503239	6.810563516	6.633999766	6.787702805	6.758502392	6.38126987	6.650235971	6.138441926	5.928498766	6.412352095	6.742826208	5.973414793	6.786399176
ANAPC4	4.991185323	5.595100847	4.911744652	5.441974888	4.749957853	5.078686464	4.410133652	3.939665868	5.359048426	5.020996077	4.578334324	4.993147076	5.205222276	4.512022702	4.904188236	5.205941365	5.102088206	4.9976431	4.473478637	4.360049224	5.232525423	4.749388961	4.188390779	5.89651294	4.787720915	5.581135368	4.72832287	3.745144029	5.188580813	4.80920438	4.440626414	4.935075364	5.374386514	4.282756506	5.475941717	4.726562998	3.213629898	4.676024308	3.584422178	5.155754814	5.532879226	4.727752657	4.223728229	5.50505932	2.514619662	4.734194444	4.760077045	5.146723616	4.980137448
ANAPC5	7.095393727	6.755930057	6.328748531	7.230462332	5.976175444	6.935959347	7.507241054	7.013274212	6.592302848	6.759839463	7.274701815	6.524107719	7.329157113	6.518277405	6.736326757	6.084848579	6.605807186	6.253870718	7.161196207	7.11751742	7.130387047	6.818834258	7.320399493	6.390144096	6.640221559	6.870358904	6.893019012	6.38126987	7.598078531	7.39115805	6.486851788	6.583888201	6.48096663	6.922821177	6.696046525	7.435920925	6.770435392	7.481952616	6.829892892	6.505396904	6.631501009	6.441783414	6.345060813	7.1207814	7.338256147	6.32337105	6.730955367	6.028840869	6.382359267
ANAPC7	3.794267453	3.92766008	3.901444479	3.969844916	3.690638602	3.724344756	4.197781562	3.603518147	3.240539278	4.046855761	3.64738663	3.698590135	4.142630789	3.668927697	3.693856349	3.989109312	4.016072141	3.984567888	3.517417562	4.027248832	4.056793687	4.157716516	4.278687673	4.015104824	3.80360587	4.170061156	3.702658226	3.1556681	3.947347702	3.993264061	3.375371203	3.905825626	3.684698426	3.799397772	3.916053333	4.047755006	3.143642034	4.057271837	3.536333032	3.737432961	3.86196443	3.64580446	3.646202262	3.706717256	3.379102955	4.058638049	3.728885849	4.094506433	4.034627478
ANG	3.02333517	2.4751277	2.630122243	2.658762984	2.04293532	2.039028926	2.490644481	2.62234018	1.884992011	2.148430145	3.207270784	2.068324591	2.420000459	2.023219332	2.461486773	2.630597243	2.346976535	2.011911377	2.300046722	2.720769097	2.248071685	2.732902153	3.107533421	2.097751596	1.77134515	2.766608667	2.375426751	2.286715045	2.387890842	2.503919148	2.061402662	2.389360802	1.918652936	2.163148385	1.93947666	2.599972453	1.985095229	3.223686955	2.071827206	2.159784857	2.565904193	1.906732814	2.393261395	2.000987567	2.269271808	2.604634157	2.716178368	2.002174748	2.12945092
ANGEL1	2.510732438	2.451994667	2.595783901	2.501076673	2.595549621	2.876315823	2.413439773	2.901739151	2.630597243	2.617657246	2.683364077	2.379728756	2.859259692	2.534281263	2.572662389	2.676320877	2.527246019	2.514106367	2.505212375	3.429493278	2.457692771	2.638820171	2.616657303	2.483696657	2.714239291	2.554429157	2.572407559	2.682381854	3.263810075	2.380366501	2.574179872	2.570177505	2.424502315	2.564378991	2.588611007	3.084627405	2.791477829	2.90511633	3.033388475	2.768555416	2.23408846	2.643717286	2.425609403	2.670468071	2.978442418	2.590552845	2.758029698	2.571428623	2.442269641
ANGEL2	3.474691554	3.686269158	3.323500385	3.85719837	2.92142385	3.331244603	3.457359726	2.910295834	2.974579967	3.303569736	3.23746211	3.510108274	3.885219767	2.966732734	3.542823035	3.606932101	3.770850231	3.595495923	3.550794994	2.571170041	3.596261061	3.511179158	3.244552906	3.434386498	3.566305067	3.840784106	3.643098051	2.791964559	3.246068403	3.046023989	3.435797931	3.148347066	2.974708975	3.239292493	4.037859486	2.703266418	3.175493874	3.020853819	2.849466781	3.5278848	3.357493716	2.701803726	3.069453004	2.694424121	2.691194995	3.246695372	3.496144637	3.551536989	3.475384445
ANGPT1	2.21183138	2.264971378	2.508372385	2.553919979	2.518245571	2.342485998	2.135126044	2.284480067	3.171069269	2.110765147	2.181494808	2.354440074	2.471149219	2.085708287	3.128288723	2.207550944	2.495855636	2.267715045	3.165212181	2.516670531	2.266554702	2.166529848	2.491689267	2.364790036	2.582420249	2.359845544	2.392667438	3.107533421	2.410226931	2.112153959	2.339220031	2.200871865	2.152997546	2.389681894	2.64563242	2.868455584	2.345363148	2.633691863	2.444529954	2.429001065	2.193079352	2.213219567	2.599476239	3.208496622	2.778618736	2.291192665	2.335578065	2.4538947	2.619377313
ANK1	3.007020898	3.191887636	3.339719258	3.452492287	3.560763844	6.25486439	3.657185559	6.657613131	7.278123544	3.573868327	6.786399176	6.316739	4.215197565	4.391521748	6.602150601	2.989751516	3.6811563	3.963482534	3.856318156	5.543697271	2.814257924	3.374393524	4.27568303	4.48604415	4.827557761	3.183859035	8.017326683	5.418225061	2.914949459	4.898576931	7.411218453	4.10075441	7.98373039	5.715525327	2.85978212	5.625473305	7.809061834	3.756622737	5.315738061	4.761867455	2.977660539	6.119705818	4.58356649	6.977308827	5.438281034	5.022290074	5.411464055	4.05533713	4.688334771
ANK3	3.674159956	2.840104279	2.576194005	2.871504115	2.844679459	2.425329662	2.454445749	2.918550792	2.253151767	2.559657585	2.329241822	2.303241832	2.664598237	2.3492642	2.594052802	2.638578335	2.946320495	2.504191239	4.002972716	2.253570197	2.498168239	2.496130021	2.789250333	2.945791626	2.930587849	2.529989374	2.604883392	2.113529935	3.65959438	3.658776784	3.679977925	2.396265827	2.31630932	2.730481046	2.347964439	2.333272379	2.627924302	3.333517555	3.04826193	2.249769751	2.407035522	2.459029244	2.348953516	2.822506494	2.490086527	2.230198117	2.841350944	2.397172152	2.466653024
ANKDD1A	2.829242918	2.81623202	3.137908584	3.118394414	3.073094632	2.491173847	2.733396941	2.872286651	3.925402599	3.224887309	2.063118296	2.079367399	2.811442837	3.523838576	3.404880965	2.056110308	2.84213087	2.809662338	2.764138416	2.625028991	3.549030485	2.381566188	2.471948304	2.210413628	2.401498291	3.468313954	2.099959645	2.890179683	2.173557216	3.213043741	3.118981297	2.231065976	2.263807818	2.321130185	3.476121094	2.920090958	2.667550012	2.36672937	2.264194507	2.442269641	3.135357418	2.448957335	2.290449556	4.508150893	2.477296889	2.361077986	2.076062344	2.594796774	2.782590606
ANKFY1	3.185338562	3.353195177	3.527141315	3.797695173	5.036066539	2.998127605	2.956932368	3.137618365	2.927161398	3.279670338	3.555538515	3.253794526	3.552636362	4.61658392	3.15509187	3.115214536	3.203660044	3.212453612	3.562621766	3.390195645	3.671703738	3.69346062	4.049634514	4.835543993	3.257544117	3.320930435	2.934736304	3.619176268	4.025333241	3.388512481	3.135918827	3.365735498	3.414049732	3.213043741	3.675310218	4.487659663	3.030065916	3.461985741	3.131405551	3.230428209	5.337992872	2.873530485	3.194274807	3.841649641	3.821004239	3.369779835	3.101861187	3.940112409	3.495058369
ANKH	3.290522884	2.998127605	2.910805242	3.347269889	2.960123869	4.464597642	3.639248521	3.295951862	5.966063637	2.826533879	4.871209555	4.404797724	3.890430323	4.172574493	5.165943665	2.570918355	3.516698762	3.414414401	3.910647408	3.672101752	2.760503652	3.628734658	4.017039996	3.521320224	3.412356976	2.824252433	6.061955768	4.171063773	3.600070723	3.269191646	5.906274829	3.467275116	4.141614077	4.884854372	3.034208882	3.97028533	4.973021546	3.632631132	4.841577713	3.227045756	2.77936747	5.491232292	4.205202176	6.114862893	3.978612229	4.261827685	4.07089385	3.501853332	3.968944739
ANKHD1	3.333517555	3.389853317	3.517417562	3.164929648	3.824856889	3.488215707	3.799397772	3.754533708	2.962776133	3.321569044	3.28700699	3.472899978	3.078970099	3.328017687	3.528615966	3.169020875	3.261638348	3.285398827	3.387856332	3.506123729	3.163715732	3.277793307	3.393653383	3.257220723	3.3286613	3.141900974	3.02333517	2.989484531	2.964083904	3.311544227	4.282756506	3.213629898	3.277793307	3.804872075	3.772915055	3.088004095	3.677641926	3.784647025	2.912894382	3.294333448	3.249470732	3.381093615	3.876780069	2.639569778	3.007576118	3.470111328	2.95853019	3.550084825	3.266347991
ANKIB1	5.042664424	5.588032168	4.867539901	5.838428796	4.700067525	5.080663176	5.018322757	4.78653793	4.845912259	5.161808959	4.865721777	5.213700798	5.21640838	4.907310343	4.894197985	5.172109379	5.029541384	5.224003398	5.101412451	4.211661875	5.765779919	5.080663176	4.919296507	5.187890121	5.132516704	5.339426904	4.81159149	5.007321682	5.020324809	5.085358454	4.603440727	4.761867455	4.686025284	4.749957853	5.248777087	4.552320579	4.520854315	5.049246519	4.712380993	5.121782888	5.39068584	4.909837315	4.5375195	5.163848737	3.839516066	4.813462389	5.082660276	5.059138102	4.957171552
ANKK1	2.341509072	2.270055646	2.407334924	2.131375268	2.278780029	2.292666448	1.911753756	3.039411823	3.475384445	2.377890971	2.346328971	2.212777146	2.179945774	2.598993602	2.265371484	2.472998546	2.085708287	2.090271233	2.139480394	2.277295774	2.041991938	2.277678217	2.211372228	2.281859564	2.329241822	2.157513007	2.586395915	2.612234142	2.239661036	2.161484857	2.460660187	2.547822597	2.573934672	2.360145744	2.3166512	2.165384388	4.454685415	2.088023975	2.123565401	2.167079862	2.357644874	2.6907161	2.791964559	2.553419212	2.376637878	2.189099054	2.193079352	2.462833382	2.315580557
ANKLE1	2.324492307	2.472745435	2.425047641	2.488525636	2.619377313	2.757300989	2.64563242	2.491173847	2.67872549	2.481547398	2.733030679	2.346654803	2.343734165	2.569428505	2.361386342	2.223646398	2.387575263	2.748519862	2.558692547	2.642251716	2.49324944	2.37202553	2.609752251	2.351893204	2.706671781	2.357965916	2.650989691	3.083211221	2.330586577	2.481293843	2.735634401	2.774183034	2.683364077	2.456353878	2.562139339	2.506538613	3.167841805	2.439471401	2.809908602	2.373870707	2.328224633	2.762688107	2.824013201	2.799793857	2.803722218	2.589583931	2.535299658	2.355715819	2.634669054
ANKLE2	3.695052065	3.526021102	3.450788736	3.578756162	3.588593569	3.69346062	3.390893722	3.07253813	2.975514084	3.514539772	3.358142762	3.78002662	3.524916933	3.343993001	3.602348879	3.990960388	3.958960055	3.492141428	3.428130423	3.642712837	3.487497921	3.545016253	3.633804651	3.577274934	3.616431525	3.619176268	3.389853317	3.63030392	3.661929329	3.582110668	3.660754704	3.614868898	3.478235586	3.433333596	3.487867418	3.919627031	3.318995527	3.504689284	3.591644555	3.86196443	3.380775663	3.415483799	3.55045486	3.410637539	3.833906136	3.939665868	3.592442653	3.656768151	3.376695824
ANKMY2	3.473600865	3.844712748	3.904487751	4.378100146	3.446986596	3.721491026	3.731733364	3.325115916	3.290522884	3.264132329	3.858075392	3.490724531	3.818478092	3.102426483	4.159695663	3.703063138	3.480720589	3.680765025	3.522382468	3.268563441	4.167086944	3.678008449	3.51047211	3.888735367	3.80276617	3.758306566	3.937049237	3.2544207	4.033250203	3.882577858	3.704294105	3.472899978	3.89791398	3.495430994	4.074664223	3.162245358	3.607663751	3.578392889	3.571182567	3.856318156	4.017039996	2.887872397	3.001928135	3.576879019	3.299480308	4.171574554	4.014171406	3.812912894	3.407239657
ANKRA2	3.075044944	3.226734026	3.801915177	2.892196277	3.605035439	3.321884655	3.353544096	2.746321757	2.286715045	2.773430605	2.323501262	3.238683382	3.182958743	2.697857739	3.564797774	3.099603387	3.7700493	3.745548953	2.715936277	2.290449556	3.395676646	2.973633868	2.344704137	3.711891118	3.024683776	3.551137201	3.347914999	2.224980161	2.450318911	2.502621718	3.277178153	2.486385522	2.856482897	2.606835721	4.268485887	2.256466314	2.757787011	3.120152978	2.219604101	3.373425103	2.888913778	2.496661535	2.374173176	2.526724875	2.33228009	3.408233569	2.860809802	4.135683751	3.555935616
ANKRD10	5.556056335	5.495849848	5.614125314	6.002889347	5.055841016	5.155754814	5.348917373	5.026205678	4.926882322	5.147428202	5.004004873	6.165388231	5.708125986	4.670192238	5.699906514	5.436779721	5.671578358	5.497356943	5.661812695	4.904188236	5.682852357	5.057151782	5.2346145	6.214685571	6.045795521	5.625473305	5.775621495	5.145367733	5.133173152	5.753155986	5.612523618	5.444980117	6.014016797	5.084665892	5.287780753	5.187215092	4.747625722	5.442736919	5.395249622	5.435255145	5.622248701	5.243817272	5.021637486	5.392223081	5.48043459	5.392987898	5.603681606	5.333622363	5.034747395
ANKRD11	6.534683632	6.771751647	6.729603507	6.410027685	6.524107719	6.553687643	6.356184293	6.534683632	5.089383261	6.440666502	6.435931843	6.977308827	6.732251227	6.575483973	6.303847173	6.915654398	6.876241959	6.611962724	7.081264899	6.950704488	6.24652888	6.576722839	6.921329322	6.777001483	6.687005933	6.48911654	5.980677692	6.642720986	7.014757829	6.787702805	6.678005928	6.793066466	6.679351187	6.783764262	6.340854786	7.262649055	7.071819413	6.666418057	6.439474488	6.268440101	6.340854786	5.954380899	6.368099582	6.552529541	6.838417773	6.55839303	6.289789652	6.289789652	6.535844824
ANKRD12	4.78532294	4.933155723	5.319999096	5.265569426	4.833714153	4.617714594	5.121782888	4.341259517	3.997863147	4.027737096	4.045444527	4.782895218	4.81525651	3.902322855	4.901086097	5.067929655	4.980787116	5.003346973	4.772099304	4.139618062	4.731271766	4.0844924	4.385030431	5.119745824	5.171413601	5.315002136	4.856972	4.083551418	4.139618062	4.188887253	5.267799393	4.278687673	4.7176552	4.647431219	4.976251838	3.756207263	4.436847594	3.928121832	4.124477377	4.665546727	4.413918281	3.959432723	4.305455444	4.344358431	3.387856332	4.984011186	4.639455107	4.618856797	4.556189037
ANKRD13A	8.417418893	7.957993153	8.721023781	8.919249298	8.575027661	8.881029006	8.647076244	8.868395899	8.123549773	8.543360788	8.474574017	7.600173213	9.259525313	8.827619232	8.868395899	8.261100409	7.999002191	8.564412549	9.167714039	8.550160511	9.162331597	8.282746873	9.37743918	8.6768377	8.775604318	8.658303489	8.919249298	8.43050198	9.110248142	8.680470116	9.259525313	8.358873287	8.02539154	9.027672885	8.643184691	9.080312197	9.47262631	8.330035953	7.832399804	7.664963097	8.856043612	8.095408318	8.384502749	9.085573974	8.112194678	9.402143414	8.345987218	8.43733981	8.236865004
ANKRD13C	2.99242635	3.247005571	2.62234018	2.705929262	2.832775254	2.775671958	2.671189798	2.273081319	2.277295774	2.783319001	2.249350845	2.735129445	2.906686085	2.277678217	3.519553913	2.650298858	3.158945732	2.796110099	2.407334924	2.333595549	2.667785926	2.559657585	2.311349061	3.129708663	2.57895248	3.041619546	2.933176975	2.425329662	2.12945092	2.341509072	2.623321052	2.539282232	2.871764692	2.204189682	3.64580446	2.282603375	2.193625214	2.841091686	2.277678217	2.513351419	2.350265911	2.602698171	2.42169839	2.103674222	2.120837951	2.558203062	2.771230527	3.395344729	2.917748635
ANKRD13D	4.324594597	4.042074688	5.162491848	5.051233903	4.63081595	4.486607128	4.548397799	4.751745143	4.940137834	4.807985398	5.036066539	4.218218273	4.575534187	4.677778282	3.974904757	4.670751837	4.351750834	4.758850324	5.321512521	5.007321682	4.685460618	4.243050819	5.591895824	5.10480365	4.964189994	4.555609859	4.48604415	5.277812723	4.666682839	4.50320782	4.572690327	4.773888299	4.147535791	4.664388273	4.158719027	5.451084981	5.640705949	3.976755709	5.201717506	4.063313923	4.587538257	4.425096344	4.730115224	4.951457764	5.178945247	4.881737087	4.460844557	4.108917899	4.576117072
ANKRD17	4.931902426	4.559553021	4.524271959	4.556760203	5.224003398	4.44223311	4.443322606	4.493763484	3.813378556	5.151517037	4.118199627	4.884854372	4.550105926	4.655043531	4.435792807	5.255817455	4.825137122	5.219177531	4.676595479	4.668981698	4.476203374	5.066631395	4.918662749	4.631961984	4.680675315	4.593240648	4.085910787	4.750557222	4.464597642	4.374896122	4.788301496	5.067282613	4.69246688	4.79187464	4.637713026	4.398364859	3.96620182	4.509244443	5.024265281	4.964189994	4.431527625	4.270506529	5.025540586	4.622323397	4.6678016	4.557313797	4.935075364	4.953371016	4.79187464
ANKRD20A5	2.942058303	3.980463238	4.589828975	4.919296507	3.340724716	2.72125518	3.23227646	4.140599416	2.434655464	4.007605064	2.918008022	2.823506859	3.095918314	3.275249263	3.113461655	3.351528776	3.237152597	3.206643916	3.997863147	3.846398878	3.521684949	3.51047211	3.240539278	2.990037919	3.590882031	4.2445687	2.859259692	5.894706183	3.112605211	3.450788736	2.764385576	3.298841217	3.260691965	3.047151209	3.170464936	3.790061044	2.805918491	2.782099279	3.905402426	3.308068095	2.73708267	2.344704137	3.330917201	3.671328559	6.267415464	3.450788736	3.076173859	3.024683776	3.932602768
ANKRD22	6.637755456	6.983298085	6.171309587	3.741915797	9.520112815	6.043898985	5.261405292	3.937914304	7.245666465	7.702228716	4.664961853	6.89165781	4.750557222	6.351691027	4.06709549	6.505396904	6.624084095	7.115906133	6.034343274	7.203772605	5.329293691	6.94768434	4.752898034	6.689579214	6.35724816	6.082849753	4.054397656	7.245666465	4.1499668	6.640221559	5.833358973	7.057722056	4.066119201	4.894825458	6.868900762	5.883155064	4.566399524	5.544464879	6.14429115	8.79541456	7.733139291	8.345987218	6.631501009	6.259000279	7.596013839	4.185957849	5.065261575	8.764357615	6.620497767
ANKRD27	6.052444385	5.840224234	6.224812264	6.171309587	5.50045303	5.140026463	5.817266628	4.8601383	4.640563921	5.031485327	5.155754814	5.21640838	5.713832542	5.413694862	5.159764904	5.753155986	5.869972302	6.074309949	6.105164107	4.866316642	5.699128399	5.553054385	6.015930466	5.796659632	5.323678832	5.857690799	5.539060756	4.897308419	5.000859411	5.574013542	5.330727125	5.951730742	5.796659632	5.828287004	5.972502261	4.73071641	4.641705542	5.787424743	5.205941365	5.845487617	5.172806505	5.731280706	5.79412864	5.341603599	4.775082491	5.891157425	5.885850355	5.715525327	5.598987899
ANKRD28	3.752454948	4.16364795	3.91692613	3.084627405	4.056297893	5.150862132	3.92671605	2.975245951	2.939942403	4.291605988	3.366062007	2.73876915	4.215702347	3.083773489	3.311860037	4.810969474	3.585187865	3.440372239	3.255037839	3.354535232	3.688619805	4.982036394	4.217196541	3.900110069	4.206686595	3.166104233	4.836161183	2.54309388	3.039959377	3.044047888	3.521684949	4.225716478	4.16853956	3.563713383	3.035302206	3.038301446	3.458065655	3.954537542	3.320930435	4.025333241	3.029784742	2.560136037	5.176198743	5.296499259	2.474335344	3.318667379	3.765450153	3.358809766	3.627987302
ANKRD32	3.206643916	3.118679532	3.534466064	3.293694853	2.726595208	2.998398207	3.481430657	2.423353883	2.874022084	3.251942161	2.540773592	2.921164258	3.148954067	2.672890469	3.187718507	4.030015254	3.189210397	3.1166794	2.667785926	2.718831738	3.051331056	3.481074858	3.061708455	3.823121325	3.289898	3.539211319	3.357824451	2.751439693	2.877562835	2.640303434	2.720049901	2.595045808	2.777877864	2.895566036	3.214560398	2.580677825	3.036137586	2.805670107	2.381262781	3.385486796	3.44907894	2.711067909	2.583660445	2.510468615	2.329589736	3.505760545	3.665456456	3.495430994	3.972600909
ANKRD34B	6.933000165	5.600559607	5.373616429	3.256290238	4.763648067	4.072785138	6.472876918	3.521320224	7.307803062	4.830082656	2.763185613	2.965681804	3.409969995	6.071459746	4.404265741	6.361634274	4.263368165	4.143635567	2.955026706	4.627964575	3.483901192	3.465520338	3.400810474	4.676595479	3.288613564	5.526730991	2.48772189	4.256259835	3.666990832	3.078143732	2.89505012	4.276694292	2.24131459	3.935242059	7.398358223	3.421634988	2.928970804	5.164576752	3.461985741	6.051492269	4.266404904	6.292019426	2.977660539	2.082516061	2.256466314	4.507079901	5.661812695	7.46835096	7.507241054
ANKRD35	2.848471934	2.213685676	2.315948991	2.927422257	2.587377572	2.693418955	2.295686408	2.223646398	2.925319898	2.639569778	3.099026126	2.402997369	2.460660187	2.17137837	2.659743954	3.10525566	2.93890291	2.727314425	2.357644874	2.979107442	2.608092042	2.684349555	2.278428948	2.168708247	2.745583948	2.705929262	2.305720704	2.609752251	2.797547638	2.195524471	2.559169561	3.028997493	2.074328355	2.625740382	2.282219944	2.865860626	2.621083681	2.855726815	2.587855418	2.797794484	2.515125855	2.870476797	2.588611007	2.34862607	2.382490935	2.836325113	3.299800166	2.163148385	2.663867478
ANKRD36	4.030015254	3.934791167	4.132709287	4.640002662	3.304830571	3.832187845	3.212453612	3.313447925	3.761215463	3.063368695	3.780442734	3.894385695	4.469589071	3.792188799	4.077061955	3.713882175	4.175556766	3.382442823	3.614480132	3.727220132	4.543260246	3.724739792	3.576512883	3.013832193	4.716490399	3.522760022	3.813813552	3.832187845	4.014636456	4.933757368	4.002972716	4.272070739	4.287995196	3.748817757	3.175788868	3.730511802	3.77331611	3.641569196	3.977672738	3.268881183	2.943134677	4.21363181	3.297554756	4.095447374	4.154859854	4.083551418	3.782988132	3.476121094	2.731208006
ANKRD37	3.096222632	3.426079085	2.555665079	3.000563364	4.14951159	3.506123729	3.363453738	2.847694939	3.223686955	3.538872384	3.674542317	4.233458299	3.537050096	3.387856332	2.899950327	3.305496365	3.212453612	3.566684774	2.735129445	3.741088271	3.017611985	3.064754313	3.299480308	3.311544227	3.655600415	3.173979862	2.855992347	2.906937623	3.077008309	3.028177165	3.391236324	3.018405728	3.500413813	3.357150862	3.206971172	3.206334838	3.44454089	3.062822304	2.95959282	3.144800889	3.412356976	3.104152171	3.435075521	2.053351434	3.717907673	2.732902153	3.473600865	2.823013675	2.972582874
ANKRD40	4.617129603	4.232929757	3.727652224	4.511457037	4.124966423	4.135683751	3.882149138	4.138102606	4.618856797	3.76249286	4.278687673	4.897955611	4.316874756	3.945539055	5.01116153	3.830928153	4.300327804	4.075139943	4.144086627	3.725531756	3.91831648	4.166088335	4.046391665	3.71532193	4.135191016	3.989109312	4.388872532	4.072313269	4.260795355	4.53039091	4.568137494	4.120089051	4.127370906	4.369573923	3.763339208	4.340210534	3.702658226	4.144086627	4.234458299	4.274134223	3.678393747	3.95670552	4.393090754	3.768392388	3.031440332	4.184480819	4.106502096	3.663922451	4.038819505
ANKRD42	3.080949808	3.185338562	2.855726815	3.106660254	2.837831739	2.965945027	2.55516315	2.912894382	2.622848239	3.223072882	2.948448506	3.360762132	3.523105577	2.666334875	3.057789833	3.195461237	3.045737504	3.106956809	2.960919512	2.916480158	3.044047888	3.011949878	3.279362926	2.760971122	3.218215415	3.388855106	2.935537436	3.179665238	3.026271456	2.998127605	2.908997631	2.761447838	3.320930435	2.597778258	3.442154393	2.736108034	2.715936277	2.691669693	2.698837525	2.844936848	3.362097096	2.654629216	2.79854781	3.114921313	3.12160759	3.073094632	3.431201908	2.304653244	2.875027632
ANKRD44	3.567057044	3.311860037	4.327742739	4.264382041	4.205669773	3.846398878	3.848619879	4.189363565	2.326192522	3.479293839	3.571937688	2.955825196	3.678807544	3.796836746	3.662341576	3.103553973	3.06692142	3.542468844	5.478171812	3.055835718	3.74962812	3.233827567	4.430430782	3.464804625	4.2751512	3.60044039	2.969136696	3.076739314	4.343843807	3.69543839	4.604607788	2.869718895	3.015432378	3.773733017	3.760802011	4.372250658	4.538095294	3.121323284	3.830485555	2.978442418	3.872387941	2.610740188	3.720759176	3.497210565	3.433667994	3.974449964	3.026271456	3.224578263	3.301365378
ANKRD46	2.965681804	2.901739151	3.085491994	2.972037559	3.092798701	3.123323536	2.897393514	2.970444863	2.865607117	3.416177239	3.133363276	2.877318313	3.036415377	2.876044317	3.558516859	2.944186682	3.144800889	3.025502406	3.197891153	2.789250333	3.332253441	3.042979253	3.068038111	2.837831739	3.229200226	2.837831739	3.502574822	3.281531748	2.857255333	2.780118633	3.185338562	3.167841805	3.101861187	3.15509187	2.800280968	3.278737202	3.166401531	2.865120168	3.504689284	3.374393524	3.138202708	3.315382637	3.181480439	3.59853601	3.160160486	3.075044944	3.261638348	2.948714776	3.014356769
ANKRD49	5.821566737	6.535844824	6.282355996	6.467153234	4.7388679	6.04296062	6.226817157	5.158497021	5.697411182	5.944560274	5.071290359	6.961061603	5.27138944	4.441168702	6.127523607	6.829892892	6.681955551	5.647280278	5.692564419	4.776266084	6.848087145	5.539807182	5.851590658	6.838417773	6.047728123	6.793066466	5.676423429	5.432295999	4.85080912	5.072621187	5.303542312	5.650530269	6.087813815	5.035398017	6.587361965	3.715112544	5.340159966	5.098120026	4.863232213	6.265329663	6.697345257	4.412250964	5.053890147	5.848095328	4.52482415	5.856853054	5.563056089	5.981600592	5.986194582
ANKRD50	3.42982614	3.772915055	3.300751392	3.065033171	2.942605566	3.104989627	2.736590185	3.620692485	2.668492071	3.245760031	3.604277802	2.43663357	3.378768229	2.628177304	3.454899955	4.301358101	2.905373173	3.898820024	2.819224844	3.095647426	2.89322452	3.249470732	3.293377099	2.898661818	2.91393862	3.42537898	2.680217293	3.419239844	3.02441793	2.618619224	2.804708665	3.398791314	2.443397405	3.096494014	3.301669178	2.435516542	2.293040012	3.037213278	2.76342432	2.954486224	2.989484531	2.552111354	3.248531675	2.232775395	2.683364077	3.109478748	3.8142281	2.845460128	3.179966066
ANKRD52	2.714478156	2.982196069	2.76293849	2.642251716	3.482481853	3.50363669	2.748519862	3.28829145	3.825315333	2.865860626	3.432631495	3.864619054	3.09055865	3.167841805	3.605035439	2.947914915	3.170180024	3.07282108	3.096494014	3.905825626	3.181480439	3.169885408	3.551897782	2.502364964	3.413711865	2.592291337	3.20395088	3.473248537	2.834314581	3.216713963	3.77876803	3.258510895	3.470475975	3.138474611	3.060609112	3.928121832	4.593240648	2.952093966	4.01846854	3.175788868	3.181480439	3.470475975	3.357824451	3.63809345	3.801073736	3.39741681	3.166104233	2.961996817	3.150735263
ANKRD55	6.464827227	6.850877723	5.698258908	3.514539772	6.130524065	5.317197712	6.337598454	4.89356594	6.287653879	6.794533763	5.890272025	5.924914875	4.557880214	7.746928656	4.616048723	7.451139842	5.98523609	6.886081081	4.564691474	7.262649055	3.689448646	7.407601092	4.178975232	7.259298201	5.327935903	6.439474488	4.558997757	4.305961722	5.539060756	5.513582041	5.138641783	7.245666465	5.359732828	4.673063916	5.405674286	5.359048426	5.061875241	7.400204586	7.119123535	5.327935903	6.015930466	7.9001065	6.007559459	6.241266202	6.521748261	4.252255239	6.368099582	6.531127695	8.152213201
ANKRD57	2.811175869	2.865367367	2.609752251	2.718589318	2.797547638	2.803489848	2.242999439	2.292666448	2.533279424	2.228932286	2.711319794	2.719553086	3.839516066	2.185012526	2.791730919	3.573868327	2.739993352	3.058356587	2.212297298	2.291547236	2.370456874	3.209425296	2.346976535	2.559169561	2.387289278	2.856482897	2.946584062	2.497638071	2.537024349	2.61049842	2.09704765	2.616401141	2.025370446	2.442269641	2.784778424	2.644190709	2.171928019	2.624296363	2.709854372	2.804463002	2.701803726	2.3512511	2.468789892	1.989118675	2.765635276	1.967302471	3.447685324	2.239250941	2.749989763
ANKRD58	3.554088002	3.886950951	4.504322069	4.22124415	3.610314512	4.05533713	5.026205678	3.720759176	4.03142011	3.131405551	4.025800445	3.4651685	4.814655794	4.990537426	4.500949747	3.906720655	3.601219913	3.89481645	3.812503007	4.004348214	4.088270403	3.837798671	4.805040895	3.943676079	3.943252675	4.142135274	3.873701898	3.606529294	4.520854315	4.165111555	4.208675183	4.132218616	3.757019121	4.069932233	3.963926167	5.292796984	4.867539901	3.675310218	4.14951159	3.699815434	4.871209555	4.195790309	3.908928898	3.96620182	3.610314512	5.051914309	3.506480615	3.781712198	4.01798952
ANKRD6	3.46094766	2.956396378	3.017351693	2.771477793	3.62607659	2.680469005	3.285078333	3.250097506	2.790726712	3.42471795	3.083482915	2.818980809	2.860032885	3.493270006	2.95959282	2.973921737	3.610314512	2.705690183	3.5278848	3.709092728	2.942605566	2.846178768	3.36539804	3.369448416	3.477896751	3.315719615	2.411372172	3.732548898	2.928187087	2.7850397	2.78649014	3.327699172	2.831014177	2.651960451	3.100435257	2.737320645	2.710831878	3.386511183	3.509752035	2.783086075	3.110034269	3.238374739	3.506123729	3.050495869	2.37202553	3.566305067	2.802267415	3.111463698	3.213338358
ANKRD9	3.830485555	3.611425296	3.317362089	4.195303682	4.301358101	5.489772448	4.229364704	5.268486683	7.645766823	3.512998667	5.810475283	5.321512521	5.607671182	5.669940862	5.563056089	2.826288212	3.902322855	4.114747387	4.281716131	5.567715355	3.633029233	4.142135274	5.161153012	4.995080514	4.312161921	3.509752035	6.716642103	5.565408829	3.647759383	4.805040895	6.834114703	3.900560253	7.511339869	5.749751399	3.644624728	5.915121243	7.014757829	5.27354962	6.329799333	4.341259517	3.692692579	6.765148744	5.184461448	6.545331949	5.868170722	4.681863269	4.983382913	5.278507362	5.454830721
ANKS1A	4.450850781	5.176198743	5.071290359	3.689828783	5.607671182	4.77744731	4.734194444	4.002508724	4.562966332	5.928498766	4.16956758	4.200757566	4.670751837	6.012203772	4.855154177	5.337992872	5.163848737	5.542107363	4.088748894	6.472876918	4.283314076	5.063238633	4.892940082	4.579501037	4.369573923	5.257263395	4.2445687	5.389212056	4.091163441	4.385566246	4.638877297	5.424130741	4.034124289	5.133173152	5.293500252	5.120414342	5.287068436	5.494265514	4.389928708	5.405674286	4.769021242	5.686887368	4.976869443	5.399688707	4.796701496	4.829451296	4.409620267	6.267415464	5.555310676
ANKS3	2.430713615	2.452555465	2.273081319	2.497140779	2.36672937	2.885336757	2.381262781	2.421136324	3.530477256	2.554185209	3.179966066	2.586140315	2.224534406	2.819723218	2.719553086	2.394179966	2.391189244	2.537266041	2.654876673	2.772209901	2.480472718	2.269271808	2.499731577	2.346976535	2.492977929	2.402997369	2.577703269	3.058073842	2.554429157	2.443108191	2.749989763	2.548832752	2.603440687	2.601204724	2.520347357	2.629887121	2.968063605	2.152997546	3.002449172	2.406185236	2.470627308	3.035302206	2.763185613	3.169302564	3.276217807	2.70837843	2.507324374	2.410226931	2.533532379
ANKS6	2.620842829	2.480472718	2.496899409	2.714239291	2.545841145	2.688265713	2.587611839	3.012757328	3.823121325	2.76218563	2.745330024	3.105542298	2.584637692	2.683596832	2.676551983	2.808673948	2.6907161	2.236672557	2.977922848	3.082930772	2.650055041	2.661950067	2.667297565	2.691669693	2.83250555	2.549844632	2.830759453	3.049375162	2.734876914	2.846178768	2.939684975	2.777641288	2.890179683	2.589583931	2.613696378	2.6858013	2.984656398	2.721733333	3.060055493	2.989484531	2.659001162	2.970699656	2.661180983	3.188619137	3.350883413	2.709133345	2.555918603	2.4140064	2.629887121
ANKZF1	4.450305399	4.094021355	3.898369569	4.307018653	4.053431499	4.39519338	3.958064859	4.921806865	4.53039091	4.859509918	5.037370681	4.642289384	4.398364859	5.314307085	4.233458299	4.894197985	4.088270403	4.021202337	5.300782787	5.479657814	4.123459157	4.634747507	5.458474395	4.48442963	4.821417964	4.614848277	3.034760595	5.337992872	5.80625711	4.910482292	4.470157418	4.170061156	5.088007077	4.731271766	4.017039996	5.649709847	6.252838431	4.253246999	5.080663176	3.727220132	5.115557582	4.51862587	4.065660105	5.005950431	6.232083219	4.508150893	4.311112733	3.670547986	4.377013915
ANLN	2.557412461	2.749989763	2.745330024	1.9164327	2.572168595	2.074328355	3.575013838	1.997118234	2.134492056	2.31805368	1.882048267	2.390907429	2.758758936	2.438358001	2.325167344	2.146633091	2.301100611	1.945109382	1.989118675	2.01997082	2.080125333	2.120837951	2.333595549	2.496130021	1.85453734	2.863111231	2.061402662	2.157513007	1.96411988	2.425885034	1.952106585	1.77134515	2.94365406	1.846296994	3.281531748	1.803611339	2.015388903	2.587377572	2.473794014	2.009581485	1.96411988	3.091672626	2.140083819	2.072707131	2.078544233	2.278780029	2.046823536	3.506480615	2.876561683
ANO10	3.337767897	3.471175556	3.038567547	2.665350152	3.236554507	2.935537436	3.142764337	3.46144833	4.091163441	3.53264119	3.003527122	2.660460203	2.962245914	3.757436771	3.206971172	3.819324889	3.151011398	3.071128105	3.1769763	4.581222519	2.758268401	2.90020888	3.166965981	3.001378656	2.726844617	3.00083192	2.598271367	4.135683751	2.776909877	3.083211221	3.078970099	3.177279848	2.443962046	2.896371054	3.776233051	3.072256709	2.902528138	2.996526183	2.910550323	2.887104789	3.297229302	4.080751656	3.96255931	2.990566198	3.611425296	3.206643916	2.614687877	3.637330128	3.683908959
ANO6	4.799075718	3.982763709	3.992783778	3.765874621	4.4229762	4.325106928	3.601219913	3.836489276	3.756622737	3.407551978	4.712380993	3.771659485	4.990537426	3.643868203	4.166088335	4.025800445	4.376484606	4.436847594	3.944138586	4.793078764	3.852443259	4.638299128	3.620319322	3.925402599	4.198816395	3.856318156	5.425640135	3.752061753	3.684313061	4.259308489	4.778071459	4.320465485	3.441795157	5.363394758	4.093538994	4.48604415	4.877400322	5.841121117	4.493763484	4.510359257	3.989596901	4.226256852	4.278180718	6.028840869	3.617226736	4.080751656	4.930589858	4.406357248	5.099420556
ANO7	2.276523933	2.587144633	2.509443848	2.356698657	2.455540274	2.510468615	2.228070273	2.758758936	2.768555416	2.96966297	2.545088177	2.880905256	2.223646398	2.734127824	2.493787999	2.707397807	2.51203585	2.312053966	2.434946959	2.490644481	2.336260777	2.397731271	2.143096254	2.454177804	3.030628418	2.01767895	2.710588774	2.714239291	2.497888345	2.464198575	2.919076784	2.5148738	2.824013201	2.645863188	2.694664732	2.585877894	2.765396862	2.338871918	2.737813808	2.579436979	2.646342948	3.142764337	2.543840585	2.821485551	3.329637476	2.540295339	2.747535046	2.564378991	2.703266418
ANP32A	6.394574595	6.385665671	7.054695036	5.980677692	6.189139899	6.401158287	7.03925034	6.707796352	5.465184044	6.592302848	6.610673458	6.080038322	6.535844824	6.839737589	6.801289713	6.287653879	6.259000279	6.627810222	6.615646247	6.342945228	6.408954409	6.548989145	6.662627069	5.816437934	6.733687572	6.900269545	6.026051764	5.78999642	6.518277405	6.542970209	6.799907196	6.538201797	6.149309327	7.013274212	6.382359267	6.425943229	6.439474488	6.401158287	6.065772183	6.219738642	5.997340612	6.43835935	6.242357455	5.556850055	6.086835625	7.156216843	6.640221559	6.32337105	6.715394589
ANP32B	7.740083005	7.98373039	7.594051049	7.839516968	6.060934398	8.454363691	8.065368596	9.085573974	8.744486319	6.582682227	8.314003024	8.8480243	8.404164333	6.806522294	9.402143414	6.317858579	7.266225145	7.474012277	7.622875688	7.790277652	7.242222783	7.001213365	7.18582745	7.3437015	7.162908239	7.811396655	9.69937382	7.546888221	7.48615459	8.298280322	8.760371237	7.291990919	9.37144103	8.123549773	7.363476221	7.910190501	8.897746456	7.863445276	7.702228716	8.014608317	6.37463618	8.536418475	7.432137111	9.125441486	7.55295313	7.880710297	8.146487398	6.846647032	7.763032081
ANP32E	4.338677591	4.162190988	3.793872948	3.597035903	3.898820024	4.209647128	4.648589761	3.435075521	4.640002662	4.075139943	3.425052025	3.684698426	3.784647025	3.590517206	3.76670657	3.720759176	3.697808297	4.276188772	3.107807999	2.709854372	3.706291582	3.543928704	3.344322108	3.941465258	3.522018808	4.50376744	4.111833036	3.002189668	3.456298793	3.606148145	3.62264334	3.611078171	4.399452372	3.484973461	5.067929655	2.625511687	2.584637692	4.264902286	2.950276842	3.846398878	3.287657845	4.53039091	3.272074086	2.948968015	2.596792993	3.514539772	3.711501156	4.864485054	4.269999948
ANPEP	7.999002191	7.988905501	6.95220719	7.986223887	5.260025138	7.108050599	8.132127779	8.307638161	6.824427946	6.550214995	7.662954278	3.191000481	6.729603507	8.567901697	7.271197823	7.169361474	6.249640001	7.827522045	8.146487398	7.94530453	7.045328332	7.363476221	7.053097258	7.177384906	7.389226323	8.054433662	5.532879226	7.075062602	7.861000102	6.694764138	7.262649055	6.18120901	6.968391885	7.885646126	4.872477242	8.006643491	7.797517547	6.832682206	7.130387047	5.412962774	6.268440101	6.529987076	6.688337668	7.302556032	7.503411016	8.454363691	7.169361474	8.301336249	8.123549773
ANTXR2	5.325122514	5.27285058	5.98346115	5.116952178	6.308023353	4.995080514	5.546029266	4.95782764	5.386954117	5.899975173	5.063238633	5.903647406	5.544464879	5.503522592	5.487418661	5.444980117	5.747205378	5.523603714	5.652961974	5.23885549	5.112233254	5.389952627	5.675650026	5.817266628	5.520403682	5.824146117	5.457044958	5.789146359	5.243086838	4.778071459	5.337992872	5.392223081	5.446533787	5.449535895	5.72962532	4.892940082	5.359048426	4.863840185	5.575710571	5.286339383	5.303542312	5.638282355	5.574840005	5.34382703	5.5943058	5.630167772	5.547648842	5.787424743	5.140698388
ANXA1	9.82559468	10.6229091	9.994400441	9.968102958	9.754313042	10.48770261	9.248686231	8.990268686	9.890657709	10.79664345	9.762170936	9.746361054	10.01953715	9.533521258	9.460006489	10.72737181	9.554511547	10.25843665	7.667055248	10.0653999	9.669090817	10.48770261	9.762170936	10.33083566	9.676312031	10.14022796	9.769959121	10.14022796	8.967956778	9.248686231	8.078874036	9.785559448	9.9592194	9.253982729	10.37416285	8.285646297	7.731022623	9.857729046	8.881029006	10.6491268	9.968102958	9.832906161	10.5972019	10.00280424	9.075684137	9.533521258	10.4994562	10.71369811	10.23815993
ANXA11	8.8480243	8.783626748	9.37743918	8.355615517	9.793366966	8.88934894	8.872789772	9.561433416	8.433896017	9.293475107	9.265120626	8.713453059	9.141023278	9.466308274	8.914927999	9.100093537	9.130628155	9.317184405	9.466308274	9.707026375	8.906554908	9.085573974	9.513590266	8.732802102	9.141023278	8.553740581	8.501826595	9.769959121	9.460006489	9.253982729	9.136024066	9.617618127	8.310946136	9.414818925	9.323158774	10.01114214	9.882643817	9.340887916	9.248686231	8.8480243	8.902092587	9.34675218	9.466308274	9.02320116	9.589756263	9.691638122	8.910785894	9.09058263	9.151972486
ANXA2	8.157759704	7.878069244	6.992313769	8.174983783	7.02099717	7.554958934	6.496078792	7.832399804	6.552529541	6.7217531	8.488531808	6.557170286	8.017326683	6.680652283	7.960377991	7.675860946	7.758627413	8.266881219	6.472876918	7.48615459	7.559192751	8.491899683	7.620789211	6.484510618	7.367106317	7.414915873	8.320351969	7.271197823	7.706625983	8.177907399	6.849493302	8.400685425	7.338256147	7.780969433	5.869067622	8.123549773	6.730955367	8.177907399	7.577684991	7.724566416	7.172552478	7.513264006	7.965401233	7.02992181	7.717716521	7.283400681	8.103827791	6.505396904	7.863445276
ANXA2P2	9.762170936	9.492608378	8.791233595	9.540334115	8.607281752	9.070773419	7.957993153	9.157510594	7.501550731	8.575027661	9.866279839	8.239861853	9.533521258	8.146487398	9.596777283	9.204820506	9.402143414	9.769959121	7.724566416	8.927730434	9.21584587	10.0653999	9.193801741	7.82503535	8.954672267	9.172983347	9.691638122	8.582343707	9.276627012	9.453304138	8.076144716	9.9592194	8.728701433	9.226652731	7.396593458	9.352795704	7.756308579	9.809674788	9.037173936	9.151972486	8.550160511	8.851943759	9.282101343	8.553740581	8.744486319	8.967956778	9.323158774	8.041042233	9.311005628
ANXA3	10.0653999	10.04778083	10.0653999	8.927730434	10.91475259	10.16850322	9.882643817	8.669256267	9.968102958	10.71369811	9.188547863	9.34675218	9.466308274	9.890657709	8.859978	10.56030386	10.75456295	10.41783583	8.553740581	10.14022796	9.311005628	10.35247092	9.09058263	10.78283313	10.6618883	10.52370807	8.358873287	10.53582882	9.009164228	9.906920983	8.669256267	10.22818136	9.69937382	9.070773419	10.12176365	7.58160932	7.430147913	9.793366966	10.5972019	10.44091963	9.204820506	10.4994562	10.37416285	9.5752411	9.923854126	9.624964449	9.809674788	10.14929008	10.48770261
ANXA4	6.237211443	6.182215626	6.169294292	5.987088496	5.243086838	5.415199799	6.248643253	5.246567554	5.906274829	5.522799574	6.428164825	5.150862132	6.610673458	5.190632682	6.062832963	5.515095929	5.792490271	5.838428796	4.14652753	4.768405485	6.100345365	6.338760993	5.348166576	5.185181943	5.205941365	6.110925279	6.637755456	4.657421799	5.409641416	5.9481332	5.068588257	5.847241198	5.773960756	5.996363081	6.545331949	5.409994347	4.089711981	6.267415464	4.952077554	5.8542178	5.72544631	6.912889662	5.222649855	5.35404432	4.484971248	5.531306471	6.234092537	6.368099582	5.471392579
ANXA5	7.087625729	7.153038476	7.065549559	6.442877565	7.007148576	6.69863145	6.841132237	6.268440101	6.314532004	7.056169334	7.443565986	6.149309327	7.336522222	7.04383104	7.208804325	6.632743401	7.067171239	7.392972647	5.501986988	7.153038476	6.501933345	7.4798696	6.278106188	6.192199989	6.789104991	7.544929127	6.831304475	6.592302848	7.036127087	7.218790897	5.823267901	7.765212965	6.512424943	7.112718394	7.313142032	6.789104991	5.955288989	7.085970413	6.265329663	7.332763949	6.510061465	7.269588277	6.602150601	5.812154788	6.548989145	6.499591007	7.591939118	7.223774562	6.855027899
ANXA6	5.814749617	6.980367237	4.561235819	6.11188642	5.16316354	5.557640196	5.33581662	6.499591007	5.224706074	6.102318112	6.074309949	7.815882817	5.831627453	6.110925279	4.879240572	6.008481197	5.608487328	6.014955248	5.360434345	7.078135544	5.681221697	5.96511296	4.816510692	5.114201345	5.424885726	5.783221473	6.041072529	4.837347206	6.602150601	6.546580428	4.796089182	6.618020931	5.582639797	5.317197712	5.977981277	6.18024633	4.110858349	6.736326757	5.460726834	5.595100847	4.769924547	6.1552858	5.556056335	5.701573261	6.074309949	5.098761628	5.981600592	6.658944711	5.688570555
ANXA7	7.771868901	7.910190501	7.418758708	7.917619697	8.174983783	7.740083005	7.491844799	7.806679989	8.282746873	7.660798389	7.846828748	7.365232818	7.737690605	7.156216843	7.751711248	7.392972647	7.594051049	7.851564334	7.822753423	7.293877671	7.544929127	7.300867565	7.257458939	7.141586665	7.60224131	7.495753404	8.424137595	7.671461677	7.456998769	7.809061834	8.564412549	7.853818839	8.014608317	8.095408318	8.154842325	7.708744869	8.070604703	8.285646297	7.103421744	7.4588036	6.492514742	7.915267323	7.735501424	7.187483898	7.252288534	7.962854347	7.522935721	7.604187468	7.367106317
AOAH	7.381871257	7.650005019	7.30600347	7.322135049	7.851564334	7.345386884	8.361859749	7.760730211	7.255710829	7.441610677	8.37160341	6.038185827	8.120801237	8.694998429	8.132127779	7.780969433	6.884633998	7.797517547	7.460719899	8.129513364	8.252056383	8.132127779	8.212886312	7.04992745	8.046344562	8.897746456	6.956576435	7.973263466	9.34675218	8.020029177	6.475175645	7.667055248	7.141586665	7.749322072	5.017664781	8.603590748	7.64166605	7.813637655	7.737690605	6.959583107	7.942806645	7.097042657	8.062568968	7.631145479	8.440863748	8.112194678	7.895203719	7.960377991	8.046344562
AOC2	2.595549621	2.63296056	2.895566036	2.473794014	2.850971883	2.773178696	3.231671105	2.08328216	2.425885034	2.602458385	2.901739151	2.971770862	3.435448259	2.778371723	2.814009413	2.993520484	2.755822479	2.918550792	2.680469005	2.500007493	3.186530231	3.385147157	3.065574945	2.772209901	2.98653406	2.922966313	2.429305042	2.647083943	3.031440332	2.498168239	2.989751516	2.498168239	2.537901179	3.233190398	2.659496026	3.713513229	3.941465258	2.727562024	2.674078405	2.478619197	2.859517279	1.959112636	3.118981297	3.745144029	2.441422051	3.170464936	3.046296463	2.699102046	2.942863516
AOC3	2.678498135	2.757787011	3.342038929	2.833797246	2.717374906	2.801268086	2.948448506	2.79879486	3.05273059	2.809179283	2.693672435	2.999203966	3.010886541	3.121323284	3.132225855	2.990566198	2.800036308	2.659262473	2.710831878	2.751204062	2.911852873	2.903286269	2.749248673	3.001097531	2.975514084	2.940468516	3.068886428	2.713001835	3.361417054	2.901739151	3.025216661	2.853508809	3.122896345	2.915984428	2.604634157	3.840997307	3.689448646	2.63271769	2.865860626	2.82602214	2.583902007	2.632245675	2.611005142	2.970699656	3.328332506	3.046586286	2.907180145	2.750235803	2.965149223
AP1AR	3.497565094	3.348569192	3.026556082	3.123617426	3.537050096	2.830258365	2.664107834	2.05702281	2.602951526	2.618619224	2.368582401	2.474335344	2.897393514	2.167645703	2.631304994	3.616431525	3.710299176	3.124511227	2.502881741	2.171928019	3.002189668	3.105542298	2.378806309	3.073651565	2.947645365	2.937378455	2.741221046	2.346328971	2.028674039	2.198975885	2.479414899	2.261788848	2.289713799	2.362019647	2.903801618	2.192562895	1.959112636	2.348304375	2.235403473	2.994336882	3.064754313	2.313815875	2.1895747	2.226295308	2.45337433	2.364184617	2.689013133	3.282799618	2.866383934
AP1B1	4.678358767	4.735334005	4.315832363	4.459780983	4.224236067	4.883607163	4.2613094	5.092769636	5.01116153	4.475668677	5.186540425	4.82878386	4.886737175	4.882975744	5.055168556	4.2445687	4.383465701	4.691878799	4.609159787	5.178287089	4.24971809	4.429378504	4.874929746	4.239541517	4.353737643	4.182989319	4.989236853	5.083992001	4.62516349	4.568137494	5.187890121	4.897308419	4.80920438	4.868790334	4.252753951	5.217795857	5.135235767	4.742901752	5.069924887	4.434222734	4.027248832	5.322967692	4.960345501	5.290655273	5.036671024	4.570985291	4.896089384	4.319943203	4.437424089
AP1G1	4.498184428	4.180980291	4.525389773	4.043506156	5.071290359	4.255271506	4.370677921	4.53039091	3.851150854	4.622920766	4.225253626	4.186433103	3.965281951	4.64918257	4.238016322	4.664961853	4.491576249	4.615412996	4.560691576	4.745296945	4.271051749	4.761867455	4.284897766	4.52259635	4.551242228	4.216200014	4.057271837	4.723613796	4.307562845	4.349113455	4.539250636	4.715912557	4.538095294	4.258807019	4.382931665	4.198816395	4.77273447	4.417637549	4.603440727	4.599440647	4.699430667	4.427228721	4.655043531	4.51862587	4.973021546	4.404265741	4.303436796	4.527070949	4.575534187
AP1G2	5.703237682	5.468994343	6.069549352	5.490549651	5.363394758	4.476203374	4.402134774	5.89206293	5.373616429	5.475941717	4.825753956	3.926287797	4.790685249	6.555980769	4.06517615	5.597410766	4.494312719	4.59554406	5.491232292	5.671578358	4.981391019	5.453378367	6.6217327	5.157816501	5.278507362	5.847241198	4.881093021	6.156289728	6.887476036	5.522799574	4.69246688	5.380309923	4.280234429	4.61945695	4.651553041	5.940034618	4.645107291	4.952716084	5.100063762	4.544905158	5.792490271	4.721854293	5.560725142	5.141365302	5.801961559	4.744114403	4.655630327	4.837347206	5.306389556
AP1M1	4.962249498	4.95908496	4.637713026	4.271573739	4.987957478	4.476750929	4.671344269	5.365580759	4.814048587	5.21301781	4.773888299	5.040014147	4.79187464	5.718868107	4.726002646	4.991185323	4.859509918	5.366305665	5.37585588	5.502750889	4.337116774	4.70535362	5.010511819	4.076534817	4.421333198	4.782895218	3.990065986	5.17482417	4.534778102	4.735334005	4.613702067	5.648910809	4.50376744	4.797910262	4.845290805	5.644001025	5.15501184	5.071938895	4.62176836	4.735908678	4.512593799	5.107525006	4.992514335	4.80389286	4.925584227	5.299384289	4.657421799	4.872477242	4.947592276
AP1S1	2.877318313	3.463065133	3.008133547	2.671681983	3.055270961	2.952093966	3.05273059	3.8142281	3.098743266	3.677641926	3.001654268	2.77542703	2.405025539	3.210023458	2.939684975	2.865367367	2.930587849	3.013832193	2.677261054	3.091103429	2.833023074	3.068333137	2.95369795	2.391488426	2.871504115	3.205138277	3.167841805	3.267908024	3.041619546	2.562139339	2.94392647	3.179966066	3.045179256	3.111463698	3.065574945	2.905373173	2.524961352	3.310905347	3.447685324	2.830010584	2.38519441	2.966732734	3.360097115	3.286706868	3.968477076	2.880124474	3.098158672	3.418219645	2.976591872
AP1S2	7.675860946	8.301336249	6.984725827	7.490058322	6.917099981	7.56535366	6.699922148	6.983298085	6.496078792	6.825815716	7.996395667	6.361634274	8.298280322	5.412962774	7.846828748	7.470188135	7.561234802	7.612472648	7.11751742	6.037204759	7.462616635	7.594051049	6.791765555	6.915654398	7.501550731	7.507241054	7.732080957	6.507700465	6.766414516	6.850877723	6.114862893	6.48096663	7.106551739	6.814698224	6.544115207	5.152929638	5.591895824	5.977084241	6.314532004	7.522935721	7.608304322	6.716642103	7.007148576	6.790450733	5.232525423	6.85356862	7.813637655	6.431336059	7.169361474
AP2A1	3.648132256	3.511179158	3.702255502	3.762077302	3.654022994	4.033673062	3.05416384	3.952742744	4.895457676	3.65442494	4.296235108	3.925837387	3.616431525	4.017039996	4.366928102	3.518117665	3.485716157	3.555935616	3.7700493	4.05533713	3.196672534	3.547558377	3.74028593	2.819471751	3.829618803	3.645415464	4.017039996	4.220708022	3.602348879	4.063790373	4.562374475	4.040640761	4.015104824	4.08306414	3.523838576	4.230387012	5.158497021	3.531191044	4.620038919	3.929857577	3.654022994	4.601728217	4.271573739	4.648024633	4.301860112	4.369064854	4.029091732	3.386849334	3.677641926
AP2A2	3.196085858	3.751656822	2.980836444	2.877562835	3.444873441	3.294020185	2.970444863	3.145697051	3.014636483	3.764159037	3.448383156	2.909255843	2.875027632	3.827004372	3.404216781	3.227641998	3.202125096	3.418564527	3.354207363	3.546479993	3.180575545	3.46691804	3.717512913	3.193976219	3.064754313	3.168133713	3.142201869	3.566305067	3.594323536	3.059494325	2.747776733	3.666201736	3.483901192	3.197891153	3.418900494	3.745144029	3.74230431	3.55045486	3.299800166	3.186229859	3.313447925	3.61760639	3.451481335	3.299800166	3.650508839	3.3121909	3.113751944	3.149240934	3.367410108
AP2B1	4.502034602	5.615795919	4.555066534	4.890455939	5.707322919	5.327935903	4.476203374	4.9976431	6.966910944	5.778213317	5.956238618	5.876947016	4.37331353	6.158237211	5.650530269	5.481959618	4.949570685	5.587265696	4.45197956	6.656317059	4.835543993	5.635813812	4.958450576	5.39068584	4.799075718	4.794919556	7.225395175	6.352803091	5.424885726	5.585751597	6.202439258	5.927596973	6.852202464	5.489772448	5.400457584	5.782319959	6.52640314	5.640705949	5.75228865	5.507413363	5.424885726	6.915654398	5.455577197	6.486851788	6.16133215	5.369270474	5.515095929	5.406403647	5.950864349
AP2M1	5.264880713	5.556056335	4.655043531	4.810969474	5.245227133	5.96511296	4.912359749	6.29534061	7.060801395	5.423400552	6.598408062	5.277812723	5.289940237	5.505849559	6.435931843	5.175525146	5.282729818	5.401180723	5.75228865	6.040108128	4.362189147	5.141365302	5.292053273	4.634747507	5.189257986	4.669597107	6.548989145	5.967926032	5.242372116	5.760742343	6.576722839	5.807968711	5.908871152	5.999163742	5.261405292	6.217719383	6.915654398	5.807968711	5.962360106	5.563828349	4.751745143	6.630272875	5.911600328	6.402214993	6.444016983	5.62384981	5.966063637	4.885471165	5.612523618
AP2S1	7.439693147	7.530850059	6.540560517	7.571532483	6.905864421	7.443565986	6.910039722	8.292190527	8.819282416	7.606196774	8.129513364	8.134920758	7.633231651	7.278123544	7.792803204	7.002794717	7.363476221	7.271197823	7.257458939	7.950246211	7.03461337	7.532839762	7.561234802	6.314532004	6.919892516	6.924262762	8.457728031	7.699897908	7.804312283	7.930132734	7.643696733	7.56535366	7.633231651	7.822753423	7.656474485	8.1868207	7.885646126	7.430147913	7.561234802	7.589820481	7.130387047	7.856393843	7.606196774	7.925079454	8.038586254	7.359863327	7.695525128	6.522913718	7.453144143
AP3B1	5.770813512	6.424787096	5.679638147	6.021512565	5.968814332	5.656192196	5.96511296	5.893832857	5.329293691	6.237211443	6.14429115	4.758850324	6.051492269	6.393500683	6.154320808	6.209590781	5.619024507	6.407831293	5.940034618	6.299549574	5.91067933	6.015930466	6.384598636	5.917750621	6.089695965	6.234092537	5.765779919	5.969693899	6.304892214	5.962360106	5.621448494	6.174332263	5.636605436	6.27166307	6.444016983	6.000070782	5.620603499	5.953495239	5.417465561	6.129508318	6.083850761	6.547772172	5.830769208	5.751445469	5.559910809	6.198302051	6.093515066	6.42701689	6.361634274
AP3B2	2.111449698	2.640553279	3.642319404	2.459029244	2.515125855	2.511235241	2.308891561	2.534540714	2.777877864	2.518775601	2.165940809	2.477829691	1.94320404	3.021121408	2.674566721	2.183992631	2.392667438	2.91341985	2.007082577	2.97335159	2.205152133	2.42617086	2.131375268	4.120583839	2.080125333	3.171360478	1.98082032	3.726829864	2.287084364	2.276523933	2.433817869	2.669222618	2.125577571	2.228932286	2.788999125	2.588110906	2.517206332	2.213685676	2.381566188	2.642015271	2.105126673	3.379102955	2.386363828	2.820748581	2.688009298	2.086479475	2.382177996	3.454219137	2.739993352
AP3D1	6.863288029	6.989299474	6.560848157	6.567053434	7.203772605	6.075282892	6.462510607	7.278123544	6.687005933	6.884633998	6.961061603	6.956576435	6.348407827	6.907240711	6.752112998	6.284473303	6.825815716	6.736326757	6.765148744	6.898812382	6.595995833	6.968391885	7.105010354	5.929370221	6.529987076	6.334217089	6.816042211	6.941820537	7.144895868	7.25401251	6.95511658	7.316846496	6.938898172	7.11751742	6.380242392	7.180783012	7.033092042	6.89165781	7.255710829	6.89598811	6.27166307	6.989299474	6.989299474	6.267415464	7.031483332	6.641491401	6.7217531	6.501933345	6.798597728
AP3M1	3.678008449	3.543554566	3.457719792	3.486080678	3.53081517	3.346927842	3.515265935	3.463410779	2.999745838	3.42537898	3.548310541	3.506123729	3.691051067	3.470831413	3.433333596	3.708685016	3.735027803	3.753724236	3.476839714	3.385486796	3.66313139	3.583260809	3.468313954	3.350567445	3.535950009	3.552264641	3.218215415	3.557393702	3.597808637	3.607663751	3.20093942	3.941904476	3.331244603	3.687468984	3.687844677	3.312492633	3.178198382	3.363117026	3.582110668	3.785056344	3.698197848	3.465520338	3.632242007	3.372107581	3.702255502	3.796380177	3.730511802	3.59817516	3.416529645
AP3M2	3.486423456	3.29306606	2.850727757	3.159864116	2.795371254	2.873284463	2.970973579	2.782099279	2.842878089	2.990037919	3.063926722	3.734222195	2.873284463	2.885590405	3.176083219	3.403191183	3.266960247	2.920638314	3.481074858	3.343018827	3.159864116	3.438974925	3.294990837	3.033388475	3.706291582	2.579195017	2.865860626	2.697857739	3.195773438	2.988966409	2.93763761	2.941258383	2.771717754	3.145384499	2.572407559	3.4651685	3.754136532	2.431003859	3.621471238	3.075890302	3.320290156	2.736590185	3.068886428	3.339047939	3.576879019	3.108362435	2.691669693	3.100727985	2.968331519
AP3S1	7.474012277	7.973263466	7.965401233	7.192377747	7.053097258	7.520988212	7.912754786	7.065549559	7.174166229	8.022658469	6.845305258	7.594051049	8.39411009	6.943219363	7.616629512	7.604187468	7.780969433	7.834799955	7.255710829	6.884633998	7.822753423	7.332763949	7.247258022	7.329157113	7.170956404	8.020029177	7.248946342	7.358080963	6.864711095	7.02099717	7.167791152	7.453144143	7.428146726	7.451139842	7.910190501	5.992681272	6.247595325	7.669311724	6.565842029	8.163476021	7.131913729	7.72886588	7.262649055	6.110925279	5.615795919	7.991461862	7.548963137	7.567248352	7.978606121
AP3S2	4.942004882	4.200757566	4.612018561	4.751141421	3.985944227	4.735334005	4.534231196	5.172806505	4.940775469	4.991859564	4.707078823	4.839772455	4.338145193	5.369968963	4.9723837	4.662059867	3.765874621	5.024877531	4.560119914	5.728807999	4.39890917	4.573270145	4.847169002	4.214144031	4.159222716	4.975591742	4.039714945	4.929973125	4.543260246	4.482827989	4.348590307	4.37432801	3.879475488	4.497627046	4.640563921	5.20104882	4.44223311	4.096844267	4.256259835	4.444922049	4.149042574	5.295769855	4.310134675	4.736521833	4.829451296	5.671578358	4.604607788	4.421333198	4.882975744
AP4B1	3.8689217	4.009985353	3.890430323	3.891288185	3.616821056	4.189862089	3.709092728	3.890870586	3.407551978	4.690094475	3.93571252	4.158719027	4.077061955	4.2751512	3.607297448	4.69481052	3.744718872	3.951398708	3.730933733	4.418689268	4.129805223	3.914701623	3.845954414	4.060497682	3.868472491	4.208675183	3.913367534	3.813378556	4.289540076	4.14459091	3.13733254	4.208186913	3.959875142	3.932155204	4.712380993	4.217710882	3.538872384	3.804433825	3.62607659	4.433669445	3.863730855	4.452536777	3.676854182	4.411205996	4.050581303	4.00902384	4.046391665	4.349113455	4.476203374
AP4E1	3.009510516	2.896099121	2.564128875	2.815741711	2.988151623	2.937378455	2.528017415	2.714239291	3.069453004	2.739014671	2.402405281	2.64249705	3.235667955	2.349912916	2.816971056	3.397065086	2.955305748	3.445556242	2.707171233	2.154143289	3.373425103	2.844422786	2.750704007	2.768555416	2.824252433	2.853253409	2.451704845	2.451704845	2.866383934	2.831762682	2.770253002	2.4850508	2.730481046	2.622086743	3.855481335	2.764642991	2.457420137	3.188322493	2.38876905	2.418300847	3.257847522	2.721014595	2.456095329	2.701067713	2.39686592	2.754580545	2.918275044	3.653641262	2.805918491
AP4M1	2.524194567	2.513351419	2.206592248	2.539535242	2.382794541	3.100727985	2.760738515	2.757787011	2.545333677	2.451704845	2.894027935	2.501833885	2.89067443	2.688758749	2.705690183	3.190103864	2.649807473	2.746699478	2.574179872	3.451142182	2.710347209	2.480472718	2.723165332	2.34862607	2.556688155	2.958262809	2.997858014	3.078143732	2.764642991	2.879867202	3.029784742	2.407334924	2.724628853	2.531765016	2.755068458	2.516153147	2.511760218	2.745827	2.435802105	3.109177788	2.402997369	2.938140397	3.484244921	2.919076784	3.070025882	2.359845544	2.71714291	2.228070273	2.789988096
APAF1	3.496854434	3.338723956	3.777945742	2.904058087	3.496854434	3.417207131	3.640772714	3.425052025	2.931337486	3.74800416	3.219719714	3.797262271	3.204838529	3.889161212	3.365081885	3.785880747	3.567433026	3.551137201	3.488585914	4.038364751	3.352201794	3.602348879	3.686663151	3.484244921	3.74800416	3.63809345	3.074766971	4.089711981	3.406578315	3.359116176	3.451839262	3.544659232	3.145089309	3.328989939	3.601219913	3.941465258	4.230898626	3.283766797	3.729683021	3.472899978	3.488215707	3.722267554	3.528992051	3.574645069	4.6062863	3.446278625	3.416177239	4.142630789	3.775433081
APBA2	3.149240934	3.011143398	2.680217293	2.779120776	2.838312733	2.510976923	2.672419904	3.160160486	2.749248673	2.837564703	2.909785016	3.006222166	2.73168787	3.097333214	2.457144635	2.923483599	3.017351693	2.867437855	3.955851498	3.118981297	2.906432961	3.39330235	2.915725822	3.078143732	3.082362449	2.756568449	2.933954995	2.815018517	4.117696317	3.367734195	3.491427507	2.727562024	2.689248037	3.026556082	2.548832752	3.160160486	2.835058903	3.478932924	2.996248002	3.3286613	2.908225759	2.916748057	2.892961675	3.034487051	3.118394414	2.942333793	2.818740036	2.716902625	2.597778258
APBA3	3.521684949	3.697012794	3.728480525	4.1342022	4.62176836	3.486080678	3.984125138	4.035590165	3.416529645	4.41442889	3.855884742	4.167555666	3.859813212	4.661485459	3.579144869	3.901888446	3.739037752	3.679581646	4.25978836	3.804028665	4.105057079	3.741088271	4.250195682	3.735839118	3.974904757	4.357979362	3.66815515	4.133201025	4.227310431	3.595495923	3.898369569	3.871067241	3.660372584	3.676076923	3.976308965	4.427228721	4.890455939	4.092567658	3.999701963	3.790472382	3.953200355	4.215702347	3.704294105	3.343018827	3.979061671	4.161670994	3.739870011	3.884342243	3.603127198
APBB1	2.464198575	2.413727494	2.269656574	2.258931521	2.500007493	2.601452163	2.212297298	2.646342948	2.938408899	2.143672796	2.751923369	2.733886615	2.491173847	2.553919979	2.525462137	2.547083874	2.49193804	2.554185209	2.81195413	2.468516229	2.3512511	2.384322489	2.140083819	2.378198774	2.473794014	2.389360802	2.790972966	2.407622178	2.796346044	2.434946959	2.934736304	2.602951526	2.337573252	2.456610052	2.290087645	2.46393534	3.181169337	2.6831051	2.595783901	2.2993349	2.281859564	2.437496498	2.749248673	2.616657303	2.5927969	2.709854372	2.431854858	2.495601286	2.159209258
APBB1IP	7.089164131	7.325736873	7.598078531	6.432498772	7.693315284	7.223774562	6.971355991	6.801289713	6.318986546	7.167791152	7.210509506	6.843884239	6.6651304	7.261022662	7.00578188	7.488109759	7.544929127	7.559192751	7.059193084	7.172552478	6.898812382	7.235413805	7.245666465	7.36892412	7.675860946	7.085970413	6.817369802	7.164463448	7.341945057	7.060801395	7.356211125	7.449257286	6.825815716	7.240575141	6.535844824	7.55106939	7.5093209	7.109555911	8.017326683	7.149680623	6.807937145	6.924262762	7.348897302	6.89598811	7.780969433	7.322135049	7.093877789	7.051463655	6.971355991
APBB2	3.325115916	3.469762095	3.548668368	3.470831413	3.575756216	3.423684966	3.62264334	3.505760545	3.394338793	3.546479993	4.085438963	3.299480308	3.073651565	3.750418	3.2544207	3.236858887	3.448027459	3.605411362	3.471175556	3.678008449	3.685885641	3.610314512	3.463410779	3.2917828	3.404553076	3.174599843	3.050220995	4.102653754	3.220336248	3.753306291	3.728885849	3.772502369	3.66776466	4.247695485	3.592442653	3.975351707	3.941904476	3.167841805	3.960324783	3.46691804	3.506123729	4.444922049	3.94689907	3.875877283	4.295741147	3.638474591	3.578016209	3.371780364	3.721491026
APBB3	2.700821933	2.571428623	2.5927969	2.950524021	2.710101373	2.824013201	2.689963203	2.895312158	2.48772189	2.674319131	3.046296463	2.629887121	2.350588953	2.582420249	3.211249546	2.813487044	2.321457122	2.449504145	2.787990603	2.980048666	2.70057483	2.577703269	2.736357138	2.70424604	2.729999111	2.843910163	2.792461399	3.092261728	2.672174832	2.792700254	2.944985799	2.436917749	2.653932151	2.698345764	2.342789077	3.056679656	3.006486323	2.191587834	3.168133713	2.616148146	2.546820375	3.375039156	2.856482897	2.764642991	3.130562535	2.905642632	2.690961904	2.618884777	2.626955287
APC	2.727314425	3.001097531	3.355185973	2.927917554	3.118981297	3.137618365	3.739870011	2.881942766	2.87203154	3.099026126	2.878562924	2.525462137	2.907978958	2.809908602	3.197273183	3.764159037	3.281531748	3.368424024	2.855726815	3.016003444	3.031995954	3.064475677	3.180861763	3.005161214	2.926887502	3.227967186	2.740977495	3.29306606	2.696575022	2.862055909	3.359778314	3.027495366	3.133363276	3.341384047	2.851226276	2.833023074	2.600952254	2.788754586	2.868953304	3.496496486	3.211691572	3.140170263	2.882983736	3.010621171	2.680217293	3.584050809	3.44907894	3.507549419	3.368070369
APCDD1	3.195163921	2.801268086	2.942333793	2.392383362	2.771230527	2.555665079	2.782835315	3.63030392	3.127109161	2.625982915	3.081525849	2.235832271	3.849462168	2.908225759	4.243534369	2.488254019	2.659743954	2.761678435	3.157150931	2.932120047	2.338871918	2.870476797	2.593305401	2.346654803	2.332617835	2.804708665	2.76488289	3.093081335	2.141296579	2.198499823	2.609047584	2.757053546	2.293412307	2.607101953	2.082516061	2.577949536	2.477296889	2.895832103	2.325867993	2.135747045	2.531265107	3.303569736	2.610740188	2.906937623	2.3166512	2.119550989	2.651960451	6.311292296	3.337119335
APEH	5.045270517	5.374386514	5.070600468	5.559148527	5.170735242	5.060851837	5.231159009	5.915995473	5.48276458	5.495069121	5.798431934	5.021637486	5.643150279	4.850177855	5.330030198	4.847759034	5.23530251	5.244540246	5.165943665	5.073324844	5.649709847	5.227559201	5.614125314	4.522022458	5.101412451	5.153626019	5.100063762	5.924914875	5.803649808	5.641490375	5.002083103	5.705685496	5.680416749	5.460726834	5.561515741	5.560725142	5.421952308	5.660211925	5.24803403	5.266363575	5.143429256	5.686073978	5.195455158	5.035398017	6.056238504	5.41074883	5.345981262	4.70535362	5.185181943
APEX1	6.831304475	6.48096663	6.253870718	7.243931849	4.660348103	6.334217089	6.500759832	7.311298818	6.894467413	5.557640196	6.463698145	6.479876116	7.447260198	5.550007498	6.253870718	5.253063106	6.048707784	5.348166576	7.057722056	5.675650026	6.535844824	5.633365354	6.861961222	6.1552858	6.289789652	5.960670278	6.313435486	5.760742343	7.302556032	7.693315284	6.059963739	5.574013542	6.790450733	6.513615219	5.967926032	6.35724816	5.207345172	6.880411864	6.003809394	5.621448494	5.053890147	5.472951531	5.34382703	6.027893762	5.798431934	5.956238618	6.355050256	4.928134722	4.83493461
APEX2	4.03651559	3.735027803	3.712300097	3.604657589	3.550794994	3.937914304	3.585568786	4.309107439	4.422433628	4.034627478	4.484971248	3.961684743	3.464804625	3.713106125	4.315832363	3.89481645	3.806593393	3.957152885	3.487867418	3.634202196	3.773733017	3.827872459	3.747586157	3.806159547	3.433667994	3.634985436	4.11913449	4.407467829	4.043506156	4.568726909	3.526384375	4.410681009	3.849462168	3.915602304	3.889161212	4.472940495	4.627964575	3.554088002	4.080300864	4.122529686	3.779591965	5.156457832	4.449775969	4.033673062	4.533684944	3.829618803	3.800228309	3.280007544	4.011379526
APH1A	4.737079162	4.62176836	4.484971248	4.488778564	5.026858542	4.448142086	4.653913344	5.043946551	4.797303219	4.953371016	4.882382091	3.887851675	4.175078803	4.948900016	4.488778564	4.746461961	4.660348103	4.710591879	4.863232213	4.747625722	4.688334771	4.565821135	4.667218667	4.410681009	4.364307182	4.394633726	4.34281501	4.668981698	4.628549182	4.502034602	4.570985291	4.765383202	4.045444527	4.563541571	4.807985398	4.714737344	4.23648251	4.551242228	4.494312719	4.56986461	4.669597107	4.633074966	4.970475877	4.091163441	4.570425085	4.677778282	4.397843348	4.750557222	4.549541349
APH1B	5.045904958	4.419745272	5.89911066	4.73071641	5.716387703	5.169405055	4.971108307	4.543260246	4.568726909	5.640705949	4.815892761	3.48965555	4.746461961	5.604460414	4.470157418	5.407145411	5.457044958	5.293500252	5.35404432	5.337992872	4.868165581	4.89356594	4.890455939	5.142042029	5.233186515	5.496617026	4.473478637	5.256530934	4.693069675	4.936385389	5.320750035	5.467472289	4.375400883	5.067282613	5.446533787	5.044617621	5.681221697	5.542107363	4.441168702	5.161153012	5.304954595	5.255817455	5.698258908	4.702969767	4.998967202	5.225407762	4.988602165	5.312136324	5.510541146
API5	4.540377299	4.865129163	4.271051749	4.562374475	4.139618062	4.270506529	4.568137494	3.772915055	4.852664631	4.446539466	4.048701676	5.032804459	4.481734106	4.007132635	4.504322069	4.645107291	4.769021242	4.897955611	3.752454948	3.412356976	4.455242239	4.54662944	3.950964601	4.424566833	4.304974887	4.628549182	4.280745819	4.206686595	4.218218273	4.381839055	3.861112676	4.577784258	4.730115224	4.107024066	5.304242958	3.083211221	2.868713274	4.046855761	3.669736059	5.262102379	4.057271837	4.430973031	4.001527157	3.188020939	3.069453004	4.044944435	4.501490459	4.776877377	4.221736002
APIP	3.748413187	3.845954414	3.764585079	3.377023621	2.635903363	3.940576941	4.003875575	2.892961675	3.453887824	3.065291936	3.101861187	3.500791535	3.641938545	2.729747852	3.827872459	3.741505592	4.001527157	3.786292081	2.97950382	2.707171233	3.821428501	3.795540325	2.967514868	3.358463688	3.235965531	4.031851456	3.328989939	2.489585734	3.123907516	2.823506859	3.092798701	3.244857237	3.446630044	3.073094632	4.836161183	2.450053601	2.353167175	3.644231172	2.501076673	4.242049072	3.832187845	3.265399787	2.997603882	2.394467166	2.546578021	3.502574822	4.131738756	4.27462662	3.527141315
APLNR	2.089513784	2.15581243	2.611508848	2.253985368	2.275777167	2.356381415	2.273851329	2.610239219	2.679980414	2.824757621	2.539535242	2.618884777	2.276523933	2.315948991	2.502621718	2.490644481	2.606070203	2.439189557	2.49894935	2.435225314	2.167645703	2.354760166	2.279921054	2.516939359	2.283355127	2.226749888	2.320775029	2.855482696	2.214639803	2.467171536	2.742664261	2.737320645	2.110765147	2.258931521	2.915466693	2.526470824	2.78649014	2.442829794	2.581920925	2.363577231	2.722455721	2.472998546	2.474860389	2.832271728	3.538503662	2.551336955	2.452555465	2.552111354	2.300046722
APLP2	8.378040613	8.515520845	8.154842325	8.120801237	7.262649055	7.737690605	7.706625983	8.216069931	7.387375562	7.785635465	8.203970616	7.105010354	8.295138542	8.292190527	8.203970616	7.922548496	8.174983783	8.417418893	8.160725511	8.180834637	7.751711248	8.454363691	8.295138542	7.650005019	7.818152638	8.39099518	7.376400707	7.888091884	8.454363691	7.799784212	7.813637655	8.307638161	7.488109759	8.266881219	7.654343244	8.355615517	7.957993153	8.149266817	7.858606834	8.157759704	8.017326683	7.598078531	8.180834637	7.567248352	8.065368596	8.137781007	8.043718223	8.183865693	7.925079454
APOA1	2.319737769	1.875933208	2.277295774	2.276159102	2.453087714	2.402997369	2.355375349	2.406489542	2.677034512	2.455014005	2.369835193	2.126867009	2.6907161	2.173021592	2.048739212	2.164258945	2.065709802	2.20466267	1.816157431	1.983594047	2.21415389	1.96571833	2.058823107	2.178894401	1.893794559	2.067456115	2.729501721	2.43890685	2.250660304	2.247647103	1.985095229	2.890179683	2.512812015	2.248508834	2.034899645	2.657533133	2.820994464	2.445617212	2.436917749	2.170346641	1.869177741	3.259120428	1.970478132	2.436917749	3.286385483	2.133854899	2.011911377	2.428450949	2.491689267
APOA1BP	4.260795355	3.698590135	3.812096621	4.472360595	3.303569736	4.004811181	4.314284973	4.46029119	3.96939845	3.519169424	4.1499668	3.688249676	4.314284973	3.715944754	3.847296269	3.827872459	4.043043463	3.615656823	4.007132635	3.940112409	4.191331668	3.816736455	4.112821434	3.871516021	3.89791398	3.760802011	3.585187865	3.774164459	4.573870049	4.532644314	3.139602961	4.172574493	3.845525739	3.968477076	4.036956394	4.269999948	4.139086385	4.069015536	3.544659232	4.048223534	4.044497677	3.553013025	3.634985436	3.186824496	4.717091577	3.785880747	4.225253626	3.013832193	3.387526779
APOB48R	5.351833738	5.591122071	6.135518686	5.495849848	5.602931633	5.661812695	5.612523618	5.518073133	5.027507444	5.556056335	5.544464879	5.129204882	5.848095328	6.635252107	6.262260764	5.883155064	5.245227133	5.853377517	5.481207537	6.678005928	5.716387703	5.871709142	6.506503239	5.991710324	5.632576858	5.925774446	5.575710571	5.442736919	6.408954409	5.475941717	5.502750889	5.939188126	5.568515514	5.888580723	5.083992001	6.490202525	6.669035142	5.359048426	5.988942468	5.686887368	5.619024507	6.006598501	5.462258423	6.463698145	6.690834661	6.58859683	5.573234112	5.786570378	5.85949848
APOBEC1	2.713500892	2.518245571	2.19943963	2.772929572	2.474335344	2.858510476	2.410515653	2.516939359	2.81623202	3.364414393	2.695864661	3.786292081	2.286343618	3.238374739	2.819471751	2.688265713	2.548320958	2.52826703	2.458247885	3.69900899	2.592548966	2.579679404	2.871247	2.508109677	2.589840494	2.54179082	2.554429157	3.33255453	2.576963514	2.305374958	3.497565094	2.555403696	2.711067909	2.230634363	2.512543798	3.058933868	3.465520338	2.552379904	2.356698657	2.655107925	2.618619224	2.853253409	2.833023074	3.419922829	4.011379526	2.277678217	2.663389171	2.601204724	2.383705627
APOBEC3A	8.276427415	8.248836328	9.582098532	8.840096925	8.885133332	8.835939197	8.485151527	8.661979643	8.084322973	8.485151527	8.72481089	7.58379544	8.736539061	9.34675218	8.578553483	8.694998429	8.242810309	8.183865693	9.037173936	8.919249298	9.130628155	8.567901697	8.680470116	9.554511547	9.632391556	8.717339314	8.440863748	8.451092747	9.070773419	8.59680253	8.206901779	8.39411009	8.669256267	8.352559328	6.317858579	9.762170936	8.803105325	8.791233595	9.282101343	7.746928656	10.1788303	7.955430014	8.923395969	8.851943759	8.919249298	8.628557572	7.365232818	8.273280222	8.355615517
APOBEC3B	2.946584062	2.755822479	3.459153196	2.681681204	9.110248142	4.033250203	8.864295014	2.741707116	4.794300145	4.054397656	2.253985368	6.966910944	5.131795747	4.787720915	2.526470824	2.755572828	2.918275044	3.401473803	2.556423208	2.772447868	3.101861187	8.902092587	2.737320645	4.861964954	10.18855266	5.337278208	2.721733333	2.406489542	2.666805453	5.5290927	2.37202553	2.468516229	5.084665892	3.653641262	5.17482417	2.957202741	10.13074508	6.214685571	2.724869529	2.87880796	2.916748057	7.501550731	2.282219944	2.356698657	2.34216962	2.282977191	2.306409838	4.587538257	4.156303445
APOBEC3C	4.839178122	5.140026463	4.550105926	5.457044958	4.394633726	5.007321682	4.90917818	5.649709847	5.905416367	4.227802738	5.712229089	5.576480258	4.877400322	5.248777087	5.785695954	4.319943203	4.685460618	4.552875828	5.063238633	5.156457832	5.296499259	4.77744731	4.876765744	4.226770827	4.88420802	4.292148072	5.824987562	4.9723837	5.624643419	5.785695954	5.327264267	4.836161183	5.358302488	5.372185121	5.0766033	5.720449527	6.070497551	5.508184663	5.661021444	4.838602067	5.025540586	6.100345365	4.869401345	6.268440101	5.795807411	5.108912693	5.25020556	4.598323387	4.442778319
APOBEC3D	4.340210534	4.881093021	5.071938895	6.106195628	4.418689268	4.774492515	4.544345234	5.541371319	5.606825072	4.74591	5.214366949	4.71884983	4.465706529	5.259328777	4.767791829	4.758239796	4.230387012	4.995080514	5.755648481	5.094154416	5.319999096	4.999590672	5.354776121	4.825137122	5.024265281	4.561235819	5.400457584	6.467153234	5.791676325	5.75228865	4.770223843	4.913572534	4.954631934	5.070600468	4.180980291	5.66830742	5.848996162	4.695926438	5.706538507	4.441168702	5.319999096	5.387708842	5.317926317	5.546831983	6.978821453	5.015676453	4.62966731	4.591508703	4.324594597
APOBEC3F	3.184157439	3.122172702	3.473956344	3.492141428	3.701851939	2.956100141	3.342687878	3.183254057	3.148954067	3.285078333	3.231358986	3.220648596	3.218215415	3.95670552	3.316711006	3.383764123	2.972037559	3.080381879	3.341384047	3.294333448	3.607297448	3.326071844	3.132801252	3.324150682	3.366062007	3.077008309	3.217310052	3.281234166	3.611078171	3.767581305	3.257847522	3.350567445	3.270152374	3.277178153	3.231671105	3.446986596	3.211541771	3.33483447	3.279362926	3.111743807	3.842508673	3.521320224	3.022248596	3.853737872	2.963834352	3.382442823	3.182670257	3.416529645	2.671681983
APOBEC3G	5.746365292	5.626973815	5.584204606	7.037601599	6.877544057	5.4866759	6.633999766	5.962360106	6.52640314	5.851590658	5.862053218	5.407860243	5.998182779	7.223774562	6.105164107	5.538321099	6.364855615	5.95801456	6.247595325	6.01306894	7.288399526	6.934504313	5.954380899	6.752112998	5.821566737	6.213629339	6.857817723	5.257263395	7.081264899	7.111114142	5.786570378	6.226817157	6.197304581	6.283401251	6.595995833	6.015930466	5.560725142	6.729603507	5.659378509	5.979803575	7.460719899	7.567248352	5.036671024	7.111114142	5.196129995	6.16133215	5.560725142	7.140023754	6.182215626
APOBEC3H	2.470627308	2.67095192	2.201808388	2.766368784	2.497888345	2.627189822	2.506270873	2.3785165	3.492872228	2.464487874	2.392667438	2.435802105	2.361386342	4.323582774	2.357644874	2.235832271	2.303954656	2.264194507	2.302907894	2.889399027	2.610239219	2.807918963	2.5262196	2.600713959	2.62937647	2.668728618	2.633199014	2.87880796	2.352207349	2.677509499	2.315244089	2.277295774	2.437787577	2.311698777	2.389360802	2.694664732	2.818229097	2.767327648	2.632245675	2.449215429	2.456095329	3.963031132	2.674078405	4.493220292	2.461486773	2.259327186	2.432958177	2.73876915	2.736832862
APOC1	1.858308021	1.858308021	1.879036744	2.135747045	2.149026939	2.25766853	2.176755213	2.198499823	2.329937092	2.229760085	2.378198774	2.101403313	2.14548337	2.049681496	2.133205834	2.04098598	2.002174748	2.182005696	2.197002486	2.085708287	2.287084364	2.059709192	1.986468618	2.648329688	2.20562746	2.207071291	2.369835193	2.434946959	1.94133993	1.77134515	2.131375268	2.133854899	1.909149993	2.333926951	2.143672796	1.841778819	3.629896633	1.796907994	2.35285707	2.210413628	2.11424993	2.501833885	2.411372172	2.947914915	2.466119491	2.088767399	1.95388962	2.645863188	2.025370446
APOC3	2.410226931	2.535781975	2.615175544	2.458247885	2.757787011	2.413439773	2.599476239	2.518245571	3.065574945	2.966461877	2.500007493	3.874570491	2.508372385	3.095083312	2.699580045	2.339880608	2.367046433	2.337889345	2.256858414	2.450600655	2.846947455	2.393261395	2.868713274	2.580922884	2.47702096	2.47702096	2.706422024	2.749003933	2.509693743	2.790250448	2.744712849	2.726844617	2.948714776	2.919324974	2.660460203	2.72270212	3.856318156	2.281859564	3.448725766	2.511235241	2.643957248	2.837831739	2.844422786	2.828510797	2.723657498	2.460102339	2.488254019	2.609999595	2.837073242
APOC4	2.17137837	2.253985368	2.329937092	2.408181998	2.500550842	2.116944136	2.080949054	2.52826703	2.682381854	2.278428948	2.259327186	2.801268086	2.311349061	2.419718281	2.307460066	2.42816215	2.254411807	2.099959645	2.444800547	2.334575828	2.077746983	2.238399057	2.19457952	2.470356379	2.4140064	2.191074298	2.002174748	2.814511465	2.357000313	2.182005696	2.443108191	2.513597733	2.426457999	2.562395934	2.166529848	2.567660853	2.895312158	2.104372362	2.520883746	2.065709802	2.255231125	2.895832103	2.724137833	2.110084787	2.644190709	2.404442536	2.19457952	2.086479475	2.399161651
APOL1	3.223974521	3.373749291	3.292106519	3.515972646	5.970613274	3.366403439	3.380445313	3.419584347	3.707934079	3.250399549	3.637330128	3.384462517	3.409643696	4.021202337	3.745144029	3.226127175	3.327699172	3.435075521	3.661148698	3.625321655	4.445982789	3.800228309	3.511541209	4.89356594	3.695798676	2.978442418	4.237544067	3.545723913	3.640772714	3.443867183	3.686663151	3.706717256	3.533012819	3.459529403	6.054366403	4.365857506	4.300327804	3.490358377	4.264382041	3.509752035	5.125856522	4.023015443	3.5278848	4.392573685	4.274134223	4.057736041	3.62264334	5.741286936	3.243286015
APOL2	3.698590135	2.737813808	3.686269158	2.818229097	5.697411182	3.250399549	3.301987369	2.922701596	2.990566198	3.755785182	3.141037678	2.60416498	3.206971172	3.40283055	3.406917599	3.443867183	3.447685324	3.109478748	3.441451458	3.001097531	4.278180718	3.819745934	3.413711865	5.283407628	3.674938594	2.933954995	3.176366817	2.40388358	3.477202256	3.422319834	2.981100166	3.703874049	2.786739288	3.251326515	4.853265717	3.331904647	4.088748894	2.985207191	3.849031577	3.553013025	5.454830721	3.476121094	3.883472506	2.733638963	3.627605094	3.265399787	3.134799698	3.682339623	3.062822304
APOL3	4.375400883	3.826192398	3.849031577	4.572119738	4.505443141	4.180980291	3.449760698	4.138578146	3.149834069	3.166104233	4.315309915	4.227802738	4.464030525	3.760383415	4.403725115	3.437232005	3.92671605	3.692291195	4.1342022	3.604657589	4.874300673	4.13469167	4.388325929	3.995073339	4.150935542	3.680765025	4.673063916	3.200645253	4.900441708	4.9794715	3.676461999	3.709092728	5.630958695	3.846877118	4.446539466	4.39890917	3.783412176	4.314801677	4.192311808	3.822682009	4.058206076	3.347914999	3.12857691	4.000151564	3.544289736	4.157716516	3.758723183	3.23227646	3.004077708
APOL6	4.062354108	3.845525739	3.832187845	4.09163564	6.790450733	4.172574493	3.896577858	4.017517567	3.771659485	4.267967325	3.833464819	3.996468632	3.916715061	5.059138102	3.827439338	4.267428004	3.893474208	3.896139782	4.529273728	3.900560253	5.577219718	5.028800117	4.016072141	5.953495239	4.023015443	3.519897425	4.868165581	3.983206885	4.208675183	4.228820214	4.509244443	3.723092625	3.708306709	3.96212686	6.198302051	4.723613796	4.442778319	3.921400964	5.168046788	4.350658419	6.841132237	4.318376372	4.633602607	4.814048587	4.918662749	4.194315122	3.820586247	6.228896993	3.913367534
APOM	2.607859476	2.41109639	2.635656525	2.884813404	2.563877733	2.751204062	2.657533133	3.692692579	4.025333241	2.783799362	2.946584062	2.744832002	2.349912916	3.099026126	2.898153787	2.649807473	2.579679404	2.184501281	2.936307152	2.913160277	2.965681804	2.562643707	2.944186682	2.697857739	2.567660853	2.551849239	2.705205585	3.302614079	2.686545203	2.710831878	3.071695249	2.604883392	2.853508809	3.232894794	2.659262473	3.281847001	3.000563364	2.532763994	3.309934885	2.713743136	2.892961675	2.89944192	2.882709167	2.611732125	2.576963514	2.775671958	2.457971676	2.753153373	3.010621171
APOO	3.494334708	3.489301057	3.614096928	4.448683768	4.875509768	4.812233711	4.190332491	4.441168702	4.18350345	4.412811549	3.722267554	4.50320782	3.610700873	4.029091732	3.137052052	4.197294181	3.987749446	4.223728229	3.207552843	4.510877262	4.09975405	3.74962812	3.395344729	3.644624728	3.657185559	3.609580044	4.328232662	4.2613094	4.17798605	4.454162036	3.382117809	3.519897425	3.91692613	3.499700502	4.968607241	3.995073339	3.226127175	4.42831858	4.352730759	4.646277901	3.678008449	4.05154018	4.670192238	3.843408802	3.9245178	3.727652224	3.89925039	4.574450547	4.073261099
APOOL	2.750948201	3.481074858	2.910550323	2.90122645	3.310905347	2.804708665	2.676077786	2.877562835	2.427009289	3.892616796	3.102994264	3.266347991	2.638082233	2.941520517	2.989484531	2.9862718	3.152488637	2.868713274	3.16107355	3.571182567	2.961459244	3.38144631	2.773676419	2.615908613	2.887613611	2.633933991	2.854268808	2.672174832	3.013832193	3.295632759	2.26615809	2.775920204	2.460381651	2.63541356	3.121323284	3.281531748	2.582680017	2.927917554	3.289576264	2.921929661	2.937101726	2.647083943	3.043775681	3.364414393	2.789988096	3.004892324	2.955026706	3.161954247	2.807918963
APP	4.102189764	4.154859854	3.8163019	3.468664399	4.41442889	3.794698312	4.17798605	4.01938056	3.443867183	4.150472319	4.562374475	5.252328678	4.809761713	4.342284076	3.560763844	3.467630911	4.303436796	4.902300021	3.3286613	4.176494695	3.391912515	4.215197565	3.586675055	3.449760698	3.313766369	3.772502369	4.315832363	3.5267491	3.504689284	4.282253832	4.668981698	4.156303445	4.349113455	4.903559011	3.812503007	4.15582586	3.293377099	4.810367049	3.763741039	4.650360615	3.280946837	4.822672559	3.970725251	5.395985561	3.328017687	3.712715738	4.405329889	5.45409051	4.478990802
APPBP2	3.592065788	3.754932248	3.646979585	3.746767404	3.578016209	3.359444592	3.770462527	2.998398207	3.29466239	3.291478385	3.302614079	3.80788004	3.660754704	3.375371203	3.619563913	3.773733017	3.606529294	3.63030392	3.414760827	2.890920384	3.865462646	3.656373166	3.636565964	4.16853956	3.74028593	3.768392388	3.417554783	3.147759706	3.342359507	3.127991433	3.930785839	3.374393524	3.479646076	3.41337141	3.941465258	2.912097554	2.925583328	3.320930435	3.247608201	3.512613672	4.246658653	3.100435257	3.407551978	3.108913133	2.61962584	3.615275655	3.700210293	3.801073736	3.734222195
APPL1	3.576130577	3.945067071	3.249783059	3.823583779	3.67569069	3.77876803	3.268230974	3.10525566	3.034487051	3.496496486	3.11581157	3.732548898	3.753724236	2.969136696	3.520975569	3.692692579	3.700210293	4.062354108	3.535950009	2.868713274	3.531191044	3.655987789	3.417207131	3.600832892	3.464105143	3.550084825	3.454219137	2.774183034	3.646202262	3.555538515	3.163423006	3.664682077	3.567433026	3.264132329	3.867616825	3.05300919	2.510976923	3.479979762	3.112028277	3.828310279	3.595495923	2.91341985	3.362424177	2.748277901	2.672890469	3.65442494	3.63030392	3.552636362	3.503268125
APPL2	3.242654877	3.204223571	3.270794282	3.107807999	3.576512883	3.633029233	3.419239844	3.125089229	3.304515481	3.577651662	3.182670257	3.646979585	3.446278625	3.442154393	3.327699172	3.462709939	3.66313139	3.606529294	3.375685794	3.83004934	3.018953022	3.486080678	3.323175914	3.852443259	3.507183914	3.338723956	3.261328142	3.573482546	2.965149223	3.144945099	3.619176268	3.375685794	3.158945732	3.37602258	3.113751944	3.450454988	3.612576663	3.321569044	3.455946015	3.463755617	3.294333448	4.077061955	3.618008923	3.722702499	3.843408802	3.427096142	3.375371203	3.762916991	3.801073736
APRT	6.626550988	6.168348605	5.805408514	7.093877789	5.067282613	6.163331807	5.547648842	7.192377747	6.008481197	6.191193974	6.754684132	5.535989333	6.943219363	5.043946551	6.065772183	5.690961526	6.228896993	5.693360729	7.036127087	5.932945137	6.440666502	6.109963537	6.086835625	4.659186289	6.269560658	5.710589514	6.095574814	6.255891006	6.761173504	6.903067236	5.821566737	6.164376815	5.766614147	6.001953823	5.372185121	6.724425197	6.000070782	6.117712158	6.351691027	5.943677367	5.691774327	4.966708469	6.140456343	5.911600328	6.646370929	5.962360106	6.342945228	4.129805223	4.890455939
APTX	3.437928842	3.349583072	2.964596065	3.164626756	3.251326515	3.396023188	2.96250709	3.501140052	3.524916933	3.652037292	3.025502406	3.689029572	3.087444337	3.144216025	2.977135897	3.295309756	3.492872228	2.982484926	3.008694089	2.802012963	3.161656202	3.28734018	3.201533872	3.214890697	3.203041819	3.396369727	3.170764732	3.214560398	3.042148818	3.018953022	3.083482915	3.442833035	3.28700699	2.90848017	3.244240345	2.866117721	3.427096142	2.961182591	3.116099827	3.250703959	3.041619546	3.48178398	3.026818426	3.101861187	2.760971122	2.920090958	3.313447925	3.102142784	3.208169895
AQP1	2.008384141	3.420284852	2.092507807	2.088767399	2.050637099	1.875933208	2.179403547	2.27346953	3.46691804	1.997118234	3.621471238	3.771251183	2.021098751	2.566654198	3.07533087	2.046823536	2.080125333	1.667238444	1.995790379	2.894543231	1.983594047	2.236257214	2.8517315	2.261002931	2.245136256	2.120210046	1.887987206	2.398588499	2.57569036	3.116967086	2.997603882	2.063958128	5.173478126	3.559275258	2.137605707	2.288571186	2.692161874	2.450874024	2.505473006	2.319094143	2.141296579	4.674814783	2.075185865	3.033674904	2.245937234	2.226295308	2.000987567	1.918652936	3.763339208
AQP10	3.370436751	2.880905256	2.759009921	2.469845643	3.038028132	3.180861763	2.741221046	3.399776193	3.41788068	3.270470555	3.409301767	2.320775029	2.914437254	3.994190616	2.801763166	2.644443872	2.880368049	2.973921737	3.174294682	4.544905158	2.532019009	2.877811496	2.552888813	3.050220995	3.125958978	2.557938984	3.709898384	3.166104233	2.96250709	3.229508502	3.671703738	2.62234018	2.633933991	3.349583072	2.733159204	4.08306414	4.468457804	4.505955512	3.573102819	2.89117495	2.672890469	3.823121325	3.321884655	5.195455158	5.020324809	2.697350547	3.359444592	3.376695824	3.839516066
AQP2	3.045458238	3.320930435	3.438260413	3.017084675	3.553721258	3.574645069	3.333208916	3.788404623	3.955851498	3.363117026	4.050581303	3.428825781	3.108631996	3.722702499	3.492496155	3.318667379	3.323175914	3.38344306	3.419584347	3.272074086	3.419239844	3.432989325	3.52528768	3.060871267	3.382117809	3.001097531	3.283445483	4.094021355	3.158624931	3.217620125	3.644231172	3.473956344	3.446278625	3.440372239	3.112605211	3.665456456	4.147535791	3.227967186	4.104098084	3.241138868	3.167841805	3.905825626	3.859813212	3.930785839	4.467892799	3.494334708	3.429493278	3.268230974	3.41337141
AQP3	2.852239973	2.564378991	2.741707116	2.737320645	2.647083943	3.166401531	3.662341576	2.637601517	2.962245914	2.565142577	2.496404463	2.968868334	2.894294029	2.734382762	2.556175882	2.382794541	2.662428187	2.313464989	3.194574322	2.472998546	2.628646408	2.331937677	2.550349108	2.774439253	2.758758936	2.977401686	2.466119491	2.490086527	2.772209901	2.49244499	2.875787307	2.682381854	3.341060251	2.81623202	2.374482421	2.498168239	2.71930459	3.643489484	2.508905475	2.520085049	2.174103908	2.654876673	2.734382762	2.630351312	2.438358001	2.757787011	2.512543798	2.414279362	2.275414589
AQP5	2.759009921	3.167841805	2.758029698	2.824013201	3.08180548	2.710101373	2.767327648	2.889399027	4.802675085	2.606070203	3.347585372	3.333851389	2.95237053	2.99242635	3.124803288	2.815255165	3.006222166	3.003800834	3.071128105	3.368070369	2.720520652	3.034208882	3.238979658	2.754099594	3.009795606	2.897643703	3.698197848	3.917396893	2.707397807	3.3286613	3.210347546	3.416529645	3.181792899	2.872784307	2.681191772	3.148347066	5.124493429	2.70617799	3.860246961	2.858016887	2.855726815	3.746767404	3.416529645	3.129426264	3.928121832	2.970973579	2.981640451	2.876812905	2.860290354
AQP7	2.162033168	2.370140375	2.281859564	2.371707918	2.405025539	2.242169153	2.279516027	2.41801386	2.828268618	2.035988368	2.65852283	2.346976535	2.176218971	2.38519441	2.45337433	2.350588953	2.328224633	2.388461581	2.228512914	2.62841112	2.22586163	2.303241832	2.294913859	2.282219944	2.525462137	2.208040187	2.744593695	2.557412461	2.532019009	2.285256085	2.635656525	2.49430798	2.329937092	2.33125233	2.29454995	2.420281387	2.34862607	2.231491273	2.501833885	2.40415964	2.249769751	2.6831051	2.484789998	2.548832752	2.866906529	2.549844632	2.478890246	2.231065976	2.396565231
AQP9	7.858606834	7.790277652	8.736539061	7.285052645	8.959157081	7.799784212	8.461118853	8.120801237	7.394752675	7.947734379	7.94530453	6.476353404	7.316846496	8.345987218	7.528837668	8.493555305	8.216069931	8.206901779	8.317290685	8.177907399	7.669311724	8.084322973	8.239861853	8.132127779	8.665518898	8.14072918	7.671461677	8.279678683	7.559192751	7.820426819	8.628557572	8.134920758	7.534865501	8.01196765	7.33102057	7.195665636	7.935231603	7.543063792	8.491899683	7.497679409	8.22492634	7.453144143	8.717339314	6.917099981	8.076144716	8.242810309	7.811396655	8.180834637	8.381386435
AQR	3.861112676	4.249215329	3.89218368	3.89570114	3.546107009	3.565568889	3.887403954	3.804028665	3.02924902	4.096844267	3.74800416	4.474580611	4.029558854	4.32981119	4.05154018	3.892616796	3.581728819	4.420813805	3.694253037	3.719522355	4.343843807	3.917837899	4.586414429	3.903632121	3.879058615	4.284897766	3.868472491	4.507079901	4.585282642	4.43207899	3.482852678	4.189862089	3.594323536	3.912025036	4.284897766	4.257780802	3.233827567	3.937473772	3.840383352	3.800649399	4.05154018	4.06281885	3.448725766	4.126881562	4.557880214	3.995541857	3.96212686	4.238540747	4.08306414
ARAF	4.779863567	4.720686358	4.646277901	4.510877262	4.993147076	4.746461961	4.737079162	5.033441178	5.501986988	5.078686464	5.229689859	4.932534569	4.49872551	5.525918512	4.891106175	4.848353732	4.557313797	4.78653793	5.389212056	5.614958793	4.40108004	4.623484266	4.971751511	4.493763484	4.84221596	4.499284411	4.923642343	5.643150279	5.318626059	5.043946551	5.002709368	5.114877517	4.657421799	4.99570566	4.366419515	5.662610162	5.606825072	4.748210136	5.304242958	4.906657296	4.863232213	5.366305665	5.259328777	5.23530251	5.80625711	5.170077461	4.715325607	4.601728217	4.838602067
ARAP1	6.195238711	6.151354918	7.26779035	6.112849413	6.583888201	6.179197837	6.715394589	6.924262762	5.088719213	6.362673117	6.824427946	6.321192758	6.445154592	7.011715229	6.552529541	6.688337668	6.34188639	6.661409266	7.062346415	6.803845599	6.551392868	6.687005933	7.354325704	6.692190454	6.950704488	6.690834661	5.946340208	6.762504988	6.944660039	6.328748531	6.771751647	6.949177223	5.746365292	6.917099981	5.529828985	7.336522222	7.166074582	5.818944787	6.841132237	5.969693899	6.774395268	5.626973815	6.824427946	5.970613274	6.917099981	7.123971613	6.511227226	6.047728123	6.589827022
ARAP2	4.799647501	4.024417911	4.812233711	4.747038658	5.602128984	4.763648067	3.783412176	3.41788068	4.291605988	4.472940495	2.950017532	4.740642771	4.107522354	4.153363522	3.965281951	4.887348031	5.007321682	4.677778282	4.454685415	3.671703738	4.859509918	4.513689641	3.80360587	5.203102473	4.267967325	4.227310431	3.954537542	4.570985291	3.562248734	4.378100146	4.299799057	3.975351707	4.454162036	3.905402426	5.116278893	3.194574322	3.308661251	3.813813552	4.319943203	4.634747507	4.948240511	4.168046879	4.446539466	5.068588257	4.011827294	4.535869509	4.509244443	4.545475468	4.177495491
ARAP3	3.42471795	3.152178337	5.28131766	4.021683163	3.759123869	3.889589623	4.835543993	4.333984047	3.328989939	4.273592904	4.522022458	3.781283899	4.551809289	4.59780805	3.94689907	4.529273728	3.795540325	4.502034602	4.62966731	4.014636456	4.268485887	4.381839055	5.641490375	4.531505673	4.784725	5.546029266	3.600832892	4.365332772	4.638877297	3.759123869	4.039265026	4.31160149	3.620319322	4.621161938	3.202415264	5.717196522	5.105468373	3.517761832	4.64918257	3.670547986	4.414939555	2.678498135	4.788301496	3.473248537	4.887982933	5.797564743	4.420288833	3.36176549	3.966656193
ARCN1	7.475867565	7.148115248	7.389226323	7.040746577	7.439693147	6.943219363	7.281629999	7.293877671	6.472876918	7.276419072	7.218790897	7.756308579	7.484087673	7.511339869	7.213744218	7.148115248	7.30600347	7.441610677	6.946176165	7.495753404	7.146529662	7.43785941	7.4798696	6.783764262	7.166074582	7.27293003	6.735018401	6.937501859	7.424353095	7.589820481	7.02846957	7.787953151	7.207033673	7.400204586	7.318620398	7.557023291	7.327443875	7.635273731	7.524941605	7.325736873	7.336522222	7.481952616	7.39115805	7.341945057	7.511339869	7.422422387	6.990789529	6.817369802	7.569333683
ARF3	5.467472289	5.000213733	4.715325607	4.65803932	6.404493779	5.069924887	4.940137834	5.5943058	5.479657814	5.441249767	5.541371319	4.735908678	5.171413601	5.634989823	5.430072474	5.039367256	4.950810555	5.229689859	5.032804459	5.909818357	4.720074703	5.320750035	5.343119349	4.726562998	5.479657814	5.010511819	5.080663176	5.89824663	5.213700798	5.296499259	5.403436155	5.624643419	4.497094292	5.543697271	5.401180723	6.141455732	5.846370834	5.552289186	6.277030241	5.283407628	4.810969474	5.795807411	6.187121307	5.651381574	6.051492269	5.328621926	5.432295999	4.921806865	5.200338615
ARF4	7.950246211	7.664963097	7.414915873	7.846828748	7.416815232	7.9001065	8.112194678	7.505274473	8.078874036	7.332763949	7.323951873	8.400685425	7.713210858	7.016302365	7.763032081	7.622875688	7.861000102	7.774199188	7.285052645	7.063876744	7.680111355	7.686701234	6.779620576	7.288399526	7.453144143	7.669311724	8.022658469	7.078135544	6.919892516	7.713210858	7.910190501	7.809061834	8.206901779	7.999002191	8.103827791	7.187483898	7.269588277	8.143674804	7.233811047	7.940318597	7.477857332	7.600173213	7.585828884	7.460719899	6.552529541	7.451139842	7.735501424	7.64791612	7.57554236
ARF5	6.671590539	7.002794717	6.545331949	7.014757829	7.011715229	6.594737012	6.998162413	7.348897302	6.827172741	7.495753404	7.144895868	5.648910809	6.856399986	7.208804325	6.95220719	6.883189869	6.74154101	7.060801395	7.290215595	7.354325704	7.237114625	6.748158092	7.169361474	6.646370929	6.89598811	6.813386027	6.315591958	7.348897302	7.223774562	6.95812162	6.568268496	7.233811047	5.950864349	6.803845599	6.998162413	7.266225145	6.616853788	7.389226323	6.769091736	6.702508712	6.905864421	6.908638411	7.111114142	6.684406797	7.443565986	7.101778719	6.652621444	6.710366729	6.694764138
ARF6	8.120801237	7.795104791	7.271197823	7.797517547	7.356211125	7.396593458	7.207033673	7.430147913	6.798597728	6.943219363	7.477857332	7.559192751	7.600173213	6.805150241	7.820426819	7.598078531	7.763032081	7.491844799	7.262649055	6.995254025	7.671461677	7.72886588	7.299161707	7.076623297	7.398358223	7.350809973	7.935231603	6.852202464	7.235413805	7.55106939	7.58160932	7.756308579	7.460719899	7.765212965	7.153038476	6.943219363	6.928629769	7.495753404	7.33464348	7.426273196	7.311298818	7.123971613	7.491844799	7.008653843	6.765148744	7.591939118	7.774199188	7.019433072	7.223774562
ARFGAP1	3.311544227	3.345991262	3.326071844	3.129994532	3.489301057	2.994064975	3.172810739	3.802320286	3.542823035	3.490724531	3.756622737	3.362097096	3.273988776	3.517051549	3.446986596	3.444206037	3.146577579	3.330917201	3.537404834	3.799397772	3.241138868	3.303891257	3.530477256	3.078686887	3.316045873	3.227343909	3.293694853	4.320993373	3.735839118	3.432631495	3.208803791	3.552636362	3.131405551	3.383764123	3.271101848	3.404216781	3.800228309	3.123036411	3.691889864	3.326383029	3.588593569	3.362424177	3.652037292	3.432265282	4.284897766	3.325115916	3.353876485	3.224887309	3.155385238
ARFGAP2	4.49872551	4.976251838	4.657421799	4.870015561	4.784725	4.52482415	4.827557761	5.329293691	4.998306488	4.966708469	5.020996077	4.902300021	4.529273728	5.18103092	4.433669445	4.741793798	4.664388273	4.71884983	5.053230817	4.654461788	4.776877377	4.701200271	5.326557737	4.278687673	4.64918257	4.535869509	4.739455838	5.370663574	5.546831983	4.90607691	5.050546322	5.274231409	4.870015561	4.848955956	4.372780839	5.351117445	4.878006556	4.561235819	4.909837315	4.773888299	4.865129163	4.938249724	5.063916564	4.556760203	5.728807999	5.052574752	4.621161938	4.533165091	4.490435476
ARFGAP3	5.61087941	4.367467035	5.132516704	4.334482884	5.600559607	5.589571369	5.464449489	4.25978836	4.176494695	4.763070698	4.845290805	4.677778282	4.896089384	4.826970375	4.727147216	5.275688274	5.616556019	5.225407762	4.631359229	4.600001576	4.402668337	5.082660276	4.14951159	4.844679899	5.351833738	5.075268322	4.890455939	4.923030481	3.787150004	4.803289534	5.262102379	5.37585588	4.83493461	4.889839934	4.584124597	4.300859137	4.577784258	4.557880214	5.457780908	4.844679899	4.184965783	5.140026463	5.185181943	4.618856797	4.787720915	5.05981761	4.954631934	4.480105439	4.907310343
ARFGEF1	6.152318303	5.743030797	6.071459746	5.055168556	5.89911066	5.673125177	5.970613274	4.693069675	4.71884983	5.542107363	5.39673952	6.059037337	6.484510618	5.389212056	5.841121117	6.005695842	5.914208065	6.023322433	5.50505932	5.393722271	5.695762029	5.94993693	5.195455158	5.713832542	5.976175444	5.73715412	5.058468953	5.121782888	5.259328777	5.704862211	6.09938393	5.835065652	5.73715412	5.741286936	5.591122071	5.102763603	4.810969474	5.159137294	5.331425768	5.707322919	5.23885549	5.584204606	5.483586606	6.218753456	4.656222944	5.846370834	5.943677367	5.921748953	5.73715412
ARFGEF2	5.174126085	5.884960923	4.873713929	5.656192196	3.909343607	4.998306488	4.954631934	4.243534369	5.501227642	4.278687673	4.474033994	6.168348605	5.265569426	3.621861471	4.938907433	5.169405055	5.595100847	5.146027939	4.06281885	3.661929329	5.276375834	5.018322757	4.358502333	4.845912259	4.764231284	4.993147076	5.170077461	4.002508724	4.419745272	4.548962656	4.706503857	4.899827591	5.061166254	4.783521244	5.391452055	3.583651398	3.390195645	4.504903363	4.326155246	4.973676741	4.861964954	4.436331347	3.585187865	5.189257986	2.288192413	4.214663388	5.237453663	5.447256936	4.755891324
ARFIP1	3.02441793	2.626955287	3.437928842	2.859517279	3.718316142	3.047712797	3.09197205	2.711067909	2.559418744	2.815741711	2.809179283	2.728036236	3.166401531	2.211372228	3.434386498	3.195163921	3.293377099	2.971770862	2.832775254	2.779620546	3.405895444	3.303253186	3.066377155	3.130562535	3.46938506	2.813487044	3.752061753	2.80397799	2.863884317	2.608092042	2.813487044	3.008412382	2.375426751	2.835302423	2.973921737	2.621838004	2.85776252	2.722455721	2.904318863	2.933954995	3.596261061	2.557938984	2.592291337	2.535546996	2.432958177	3.223072882	3.116099827	3.086034943	3.080381879
ARFIP2	3.798543389	3.643868203	3.624957151	3.777509768	3.769197687	4.190332491	3.785880747	4.42831858	4.791306251	3.888735367	4.256752041	4.090202333	3.634573155	3.992783778	4.058206076	3.76249286	3.424345953	3.851150854	4.177005625	4.24056738	3.609952006	3.535583418	3.931242062	3.194574322	3.656373166	3.459153196	3.889589623	4.342284076	3.933468643	3.942346454	4.286449566	3.688619805	3.631460545	3.949634921	3.791763961	4.113281681	4.377013915	3.609952006	4.377013915	3.750418	3.595883877	4.264382041	4.34281501	4.326678774	4.217710882	3.902322855	3.943252675	3.522382468	3.613345485
ARFRP1	3.876780069	3.910647408	3.712715738	3.720340446	4.391521748	3.523466981	3.746369382	4.264382041	4.39519338	3.928550057	4.023015443	3.861526024	3.747167118	4.599440647	4.068547921	4.536969778	3.71673555	3.847296269	3.890430323	3.968944739	3.657574799	3.930785839	3.832187845	3.555177079	3.826192398	3.600832892	3.737041711	4.188887253	4.145547065	4.196311493	4.133701145	4.429378504	3.798113798	3.825315333	4.241549317	4.186894707	3.877715378	4.220708022	4.14854088	4.198306001	3.800228309	4.264902286	4.174087076	4.087789397	4.773316637	3.823121325	3.698197848	3.829618803	3.618395421
ARG1	8.433896017	9.434128113	8.995094378	5.733868246	8.09257409	9.985740322	8.945641421	8.451092747	9.654757037	9.669090817	6.799907196	9.282101343	9.492608378	9.624964449	8.491899683	9.271154182	8.881029006	9.259525313	8.129513364	10.12176365	6.383441825	9.596777283	8.352559328	8.310946136	8.19259847	9.561433416	8.304400572	8.868395899	6.842460575	8.950096687	8.361859749	9.37144103	9.204820506	8.976977097	8.39099518	7.809061834	8.893589473	10.4994562	7.133555686	9.801544183	8.959157081	10.15884872	9.499600894	9.396055628	8.505159459	7.488109759	7.962854347	10.36303146	10.52370807
ARG2	2.57290933	2.21415389	2.047818309	2.000987567	2.31805368	1.957405061	2.570918355	2.611005142	7.392972647	2.319094143	2.301100611	2.54458703	2.259744246	2.799052744	2.55159583	2.021098751	2.158617665	2.213685676	2.352207349	3.615275655	2.133205834	2.548578854	2.312053966	2.446159931	1.985095229	2.315580557	5.027507444	3.697416933	2.122216327	1.887987206	3.661530786	2.207071291	2.135747045	2.581164809	2.387890842	2.473524244	2.393872378	2.569925621	2.238823372	2.334575828	2.44367254	2.452824527	2.865860626	2.696575022	2.167079862	2.195524471	2.156910389	2.370140375	4.208675183
ARGLU1	6.403381898	7.087625729	7.031483332	7.519075615	6.017835855	6.336500404	6.360553276	6.565842029	6.878963404	6.212653459	6.081898951	6.693490453	6.697345257	5.591122071	6.507700465	7.195665636	6.740285656	6.757178991	7.136806022	5.759866956	7.076623297	6.662627069	6.928629769	7.675860946	7.295602474	7.068719046	6.559607476	6.657613131	6.759839463	6.446329308	6.296386556	6.314532004	6.688337668	5.920496342	6.039120767	5.708946975	5.402662748	6.11867881	6.501933345	6.225835681	6.983298085	6.219738642	6.162320986	6.614424783	4.800289153	6.235105668	6.32337105	6.190158576	6.640221559
ARHGAP1	6.969914455	6.828521047	6.415834556	6.186182515	6.983298085	6.20652409	6.160327595	6.696046525	5.981600592	6.846647032	6.524107719	6.399034222	6.828521047	6.996720116	6.48911654	6.517152766	6.678005928	6.94768434	6.771751647	6.790450733	6.109963537	6.706469792	6.448562655	6.18120901	6.464827227	6.301736636	5.479657814	6.987740113	6.802576478	7.22212259	6.520560308	6.919892516	6.188111183	6.825815716	6.236134622	7.314973178	6.72576138	6.587361965	6.810563516	6.486851788	6.063790941	6.793066466	6.613148559	6.517152766	7.143179049	6.782410283	6.24340482	6.666418057	6.484510618
ARHGAP10	3.137052052	2.778618736	2.881942766	2.939169097	2.568156219	2.805918491	2.444529954	3.056385082	3.130834441	3.046586286	2.973921737	2.990566198	2.663389171	2.957472183	2.7850397	2.645401501	2.673615708	2.550099138	2.76293849	3.101584905	3.056111763	2.967514868	2.97606489	2.704483906	3.078418656	3.046023989	2.858253012	2.986807959	2.976591872	3.083773489	3.395009045	2.860290354	2.827010178	3.052173557	2.664352021	3.274922461	2.924531483	2.920900054	3.38144631	2.922187423	2.843650888	3.179085885	3.317362089	3.336474314	3.137908584	3.186824496	2.867941733	2.727562024	2.867437855
ARHGAP12	2.753866105	2.452270797	3.266960247	2.480472718	2.891438824	2.382490935	2.588365551	2.327566062	2.217806909	2.189099054	2.076898004	2.678980425	2.516670531	2.003454178	2.201337727	2.690216675	3.191887636	2.507324374	2.14251206	2.401209419	2.796110099	2.469326084	2.242587224	2.436066809	2.487209812	2.684349555	2.566906434	2.030797016	2.286343618	2.127500803	2.410806312	2.220488466	2.488254019	2.518775601	2.881686587	1.846296994	2.461748081	2.359206469	2.122216327	2.565904193	2.431854858	2.133854899	1.982197788	2.615175544	2.090271233	2.580677825	2.494837525	2.485595577	2.432958177
ARHGAP15	7.809061834	7.868364389	8.143674804	7.304213193	8.288935106	7.968028219	7.58160932	7.261022662	7.075062602	8.146487398	7.892821878	7.259298201	7.769739201	7.912754786	7.706625983	7.86595916	8.120801237	7.991461862	8.09257409	7.827522045	7.713210858	7.704477138	7.541012607	8.19259847	8.643184691	7.986223887	7.228753524	7.785635465	8.295138542	7.737690605	7.682338464	7.818152638	7.55295313	7.269588277	7.202115463	7.563207778	7.851564334	7.61867396	7.827522045	8.017326683	7.358080963	7.778622478	8.056995297	7.424353095	7.851564334	8.495210928	7.563207778	7.758627413	7.813637655
ARHGAP17	3.768810042	3.316387014	3.141618284	3.641938545	4.061891214	3.183859035	2.94524685	2.991360397	2.255616887	3.220336248	3.211249546	2.913160277	3.358142762	3.583651398	3.506828993	3.265073308	3.676461999	3.695798676	3.363117026	2.845460128	3.648535631	3.489998668	3.315719615	3.374721155	3.311860037	3.523466981	3.458442535	2.487209812	3.409301767	3.311860037	3.061147254	3.697416933	3.255037839	3.695798676	4.141614077	2.823267303	2.998127605	3.485331976	3.226438307	3.439332809	3.815491995	3.143054007	3.426079085	3.059494325	2.866637878	3.598918953	3.208496622	3.833906136	3.349907698
ARHGAP18	4.101724304	4.040191481	4.132218616	3.299800166	4.122529686	3.917396893	3.58022746	3.433667994	3.800228309	3.793441479	4.204197965	3.086864581	3.625321655	3.998294595	3.478588233	3.891734025	4.014171406	4.463463137	3.415483799	4.833714153	3.945067071	4.165111555	3.355851505	3.867176909	3.862393433	3.672946581	4.530935685	3.510108274	3.945539055	3.61760639	3.584050809	3.762916991	3.931242062	4.286961743	4.597234054	4.68661013	3.92274901	4.689522419	3.771251183	4.724232446	3.599299865	4.161670994	4.101724304	5.541371319	3.980463238	3.855884742	3.996468632	4.71884983	4.589828975
ARHGAP19	4.150472319	3.551897782	5.187890121	3.225815403	3.650508839	4.351191339	4.122046127	3.301669178	3.195461237	4.237015991	4.391521748	3.130276117	4.283314076	4.161670994	3.893474208	4.666682839	3.963031132	4.608595249	4.321495728	4.470725296	4.095447374	4.731271766	4.504322069	4.367467035	4.157716516	4.470725296	4.276188772	3.625702637	3.54030606	3.611425296	4.012322415	4.365332772	3.833039499	4.425096344	4.348590307	4.242049072	4.279189273	4.224236067	4.001068873	4.066609218	4.154859854	3.62264334	4.243534369	4.002010707	3.274922461	4.422433628	4.250195682	4.085910787	4.422433628
ARHGAP21	2.844170473	2.160926544	1.93947666	2.080949054	2.738043757	2.209023702	2.38549205	1.97510053	2.278780029	2.191587834	2.57895248	2.045862961	2.60440265	2.029710888	1.605003666	1.952106585	2.633933991	2.254801559	2.3166512	2.351893204	2.106504082	2.49143667	1.827335197	2.451149509	2.201808388	2.672419904	2.834054545	1.99180993	2.078544233	2.071827206	2.49324944	2.046823536	1.796907994	2.716902625	2.122216327	2.1895747	2.361077986	4.013701433	2.15527255	2.189099054	2.419153899	2.607336885	2.055208676	2.878056935	1.816157431	1.911753756	2.266554702	2.559657585	3.035588354
ARHGAP24	4.042578404	3.994190616	4.564123919	3.218516055	3.69543839	4.731271766	3.681978418	3.728885849	4.156757192	4.83309285	4.295220055	4.734194444	4.79369681	4.170560641	4.352730759	4.472360595	3.496496486	4.454685415	3.571937688	4.556189037	3.4651685	4.286449566	5.42934033	3.796380177	4.06709549	3.845138294	3.88124832	4.913572534	3.341714897	3.885219767	4.7388679	4.560119914	3.557761721	4.769021242	4.064741794	4.369573923	5.409288486	4.719450455	4.481191071	4.099244758	3.972105728	4.077986646	4.88050137	3.957152885	3.57423733	4.580660905	3.857642829	5.292053273	4.342284076
ARHGAP25	5.130491697	5.077286589	6.375746488	5.262795486	5.630958695	5.46373267	6.171309587	5.534426904	5.040686603	5.629377001	5.750569737	4.714159999	5.804531286	5.937406257	6.114862893	5.563828349	5.291323858	5.653758564	6.146300789	5.625473305	6.102318112	5.518073133	6.410027685	5.379568479	5.801961559	5.49348966	5.783221473	5.348166576	5.966063637	5.727127704	6.134547714	5.708125986	5.049875424	6.07809551	5.395249622	6.304892214	6.85911969	5.178287089	5.693360729	5.1338787	5.811338116	5.374386514	5.147428202	5.669940862	5.685238918	6.821711524	5.683673001	5.703237682	5.578000025
ARHGAP26	6.962531853	6.43835935	7.060801395	6.645137782	7.4798696	7.004314025	6.568268496	6.758502392	5.371410767	7.365232818	6.870358904	4.931902426	6.989299474	6.877544057	6.587361965	7.218790897	6.963968207	7.350809973	6.719132183	7.045328332	6.666418057	7.144895868	7.6889221	7.414915873	7.585828884	7.112718394	6.57069905	7.554958934	6.491404411	6.303847173	6.969914455	7.430147913	6.105164107	7.18582745	6.057145773	6.811982209	7.978606121	6.173322641	7.441610677	6.652621444	6.763854014	5.718868107	7.780969433	6.852202464	6.614424783	7.281629999	7.013274212	6.805150241	6.846647032
ARHGAP27	5.446533787	5.369270474	6.02695999	5.337278208	5.789146359	5.469777423	5.587265696	5.535989333	5.176198743	5.63415234	5.630167772	5.058468953	5.362656626	5.63415234	5.41599699	5.804531286	5.5196387	5.515095929	5.756529778	5.653758564	5.589571369	5.439003872	6.071459746	5.963243004	5.814749617	5.624643419	4.965457545	6.011260752	5.851590658	5.124493429	5.393722271	5.622248701	4.655630327	5.554548504	4.895457676	5.999163742	6.101351369	4.865721777	5.753155986	4.955920456	5.877822665	5.013753286	5.784072501	5.24951883	6.058101708	5.755648481	5.314307085	5.159764904	5.33581662
ARHGAP29	2.412839178	2.675822515	2.660460203	2.402405281	2.250660304	2.828510797	2.422515724	2.438638278	3.257847522	2.245535389	2.405330214	2.997326397	2.36449045	2.350921865	2.885082605	2.55159583	3.097901167	2.95369795	1.976567243	2.4834373	1.959112636	2.52826703	2.479681421	2.705451847	2.309242915	2.31452448	2.519561712	3.140445448	2.278428948	2.480472718	2.641522167	2.612713837	2.402405281	2.315244089	2.711554956	2.37262615	2.970973579	2.182490202	2.481293843	3.088004095	2.91341985	2.47702096	2.688758749	2.70424604	3.001378656	2.275414589	2.549844632	3.093926889	2.666092388
ARHGAP30	7.402086741	6.871861374	7.131913729	6.318986546	6.633999766	6.831304475	6.229944269	6.414645002	5.89651294	6.835538005	6.369188324	6.641491401	6.871861374	7.39115805	6.828521047	7.213744218	6.922821177	6.660246832	6.990789529	7.370728823	6.475175645	6.95220719	6.712783989	6.662627069	7.109555911	6.972871071	5.656983741	7.093877789	7.184098443	7.067171239	5.848996162	6.658944711	6.142451342	6.352803091	7.042307589	7.589820481	6.871861374	6.927205657	6.723103445	6.301736636	6.956576435	6.613148559	6.630272875	6.752112998	7.255710829	7.141586665	6.123650211	6.412352095	6.554843948
ARHGAP33	2.147839405	2.402698813	2.440033714	2.423924706	2.306747975	2.383099817	2.14548337	2.327225394	2.702538919	2.7904943	2.643484883	2.879064642	2.230634363	2.606573752	2.728772996	2.173021592	2.164803926	2.256057645	2.231491273	2.689720476	2.293040012	2.222282545	2.19943963	2.306053238	2.437201812	2.385771988	2.70057483	2.561890143	2.283355127	2.271176653	2.490086527	2.403298019	2.335578065	2.414563082	2.181494808	2.668966707	2.834054545	2.09555386	2.52901854	2.18552936	2.37202553	2.85776252	2.501076673	2.592054498	3.646979585	2.163694517	2.701552298	2.365434449	2.362019647
ARHGAP4	5.657782471	5.86733957	5.86733957	5.698258908	5.937406257	6.025147809	5.399688707	6.551392868	6.001953823	6.766414516	5.993578683	4.951457764	5.792490271	6.567053434	5.699128399	5.665945978	5.688570555	6.302806774	6.729603507	6.679351187	5.546831983	5.608487328	5.961491216	5.85507297	5.807119425	5.635813812	5.197537214	6.890270254	6.640221559	6.070497551	5.479657814	6.056238504	5.250931706	5.846370834	5.647280278	6.282355996	6.229944269	5.666722862	6.337598454	5.544464879	5.327264267	6.560848157	6.270633652	6.456641959	7.105010354	6.010320884	5.713832542	6.158237211	5.803649808
ARHGAP5	2.818229097	2.362336853	2.440866898	2.864370525	2.439189557	2.458507187	2.630840429	1.909149993	2.030797016	1.993141878	1.937505783	2.433817869	2.819224844	2.183485253	2.657032081	2.768300493	2.556423208	2.407035522	2.584384378	2.383099817	2.193625214	2.122931944	2.3124307	2.62841112	2.395643405	2.671189798	2.100671884	2.127500803	2.354760166	2.376949299	2.431577748	2.276523933	2.532763994	2.060538127	3.028455575	1.884992011	2.212777146	2.785292803	2.074328355	2.624049643	2.847195534	2.186025717	2.228070273	2.23408846	2.337889345	2.28561307	3.046869173	2.208546607	2.37262615
ARHGAP6	3.044601763	2.752908946	2.811442837	2.496130021	3.209115445	2.928706535	2.862317956	2.621594176	2.919832884	3.171069269	3.534110747	2.498168239	2.724869529	2.824013201	2.681681204	2.434946959	2.908225759	3.084347181	2.663389171	3.075890302	2.571667991	2.793914933	2.563877733	2.998127605	2.967514868	2.537266041	3.732955687	2.998660197	2.630597243	2.386363828	3.345661835	2.932120047	2.511235241	3.275249263	2.749989763	2.569925621	3.109478748	3.444873441	2.843135829	2.947914915	2.786997956	3.311222978	2.961996817	4.268998969	2.978190307	2.573670564	3.173979862	3.264439238	3.678807544
ARHGAP9	4.969243916	4.681301014	5.544464879	4.498184428	4.873713929	4.885471165	5.037370681	4.793078764	4.43207899	4.927509746	5.333622363	4.429378504	4.884854372	5.797564743	4.823903675	5.333622363	4.788301496	4.694213061	4.871209555	5.830769208	4.87613152	5.218505186	5.432295999	5.032140504	5.239606101	5.406403647	4.490435476	5.097445075	4.962887429	4.722460121	4.99570566	4.921168491	4.318897172	5.030852479	4.548397799	5.945436951	5.827475102	4.929973125	5.548393698	4.782276741	5.336558009	4.982666081	4.957171552	4.688334771	5.414471838	5.485104229	4.714159999	4.656834141	5.184461448
ARHGDIA	4.626857256	4.848353732	4.06517615	4.277695738	5.094792234	4.372780839	4.478430986	5.614958793	4.697693909	5.021637486	5.098120026	4.9976431	4.33295201	5.057818631	4.31063048	4.723613796	4.715325607	4.808597784	5.13454069	5.304954595	4.196818453	4.574999064	4.798487499	4.043043463	4.448683768	4.093060874	4.6062863	5.080663176	4.64918257	5.461500799	4.676024308	5.223349445	4.280745819	4.94326011	4.657421799	5.221281302	4.731271766	4.851436044	4.998306488	4.787720915	4.538095294	5.320750035	5.489772448	4.81525651	5.774824108	4.487162621	4.412811549	4.383465701	4.896681162
ARHGDIB	10.03811469	10.30038973	10.5480789	10.05662261	9.492608378	10.10293532	10.31069322	10.11253078	9.832906161	10.8399377	10.39645671	9.932978638	10.48770261	10.79664345	10.1982959	10.81037456	10.21810015	10.52370807	10.15884872	10.81037456	10.11253078	10.40745047	10.6491268	9.82559468	10.08355103	10.20806087	9.968102958	10.38515501	10.47507164	10.56030386	10.10293532	10.5480789	9.479014618	10.58474965	10.1982959	10.78283313	10.53582882	10.42926315	9.9592194	10.4994562	10.09289416	10.14022796	10.45266733	9.874602343	10.57238718	10.74060458	10.30038973	10.31069322	10.39645671
ARHGEF1	3.996945085	3.64738663	4.285940132	3.372424323	4.001068873	3.590150107	3.556667112	3.573102819	3.580607242	4.020307408	4.189363565	3.634202196	3.503268125	4.854529378	3.809613242	4.266404904	3.703063138	3.714299416	4.272568332	4.413373281	3.58249866	3.845525739	4.110858349	3.799814873	4.044497677	4.074664223	3.449417181	4.227310431	4.018912333	3.980924305	3.730933733	4.199813501	3.449417181	3.985944227	3.611425296	4.749957853	4.418165117	3.592065788	4.528751813	3.608833641	3.968944739	4.186894707	4.044944435	4.061421978	4.856356237	4.279189273	3.777945742	3.905825626	3.933905597
ARHGEF10L	2.713743136	2.479414899	2.213219567	2.397459192	2.605589668	2.821750838	2.49244499	2.817469753	3.17251985	2.47541505	3.326071844	2.540540918	2.956932368	2.542832319	2.788754586	2.491173847	3.022783405	3.143054007	2.596050874	2.714720722	2.758514443	2.606070203	2.510468615	2.336592685	2.840341233	2.558203062	3.17251985	2.786739288	2.749989763	2.884813404	2.667047105	3.305177085	2.948186261	2.69538466	2.313815875	2.81998887	3.547203092	2.409632584	3.145985017	2.890426923	2.699580045	3.208169895	2.904318863	2.760503652	2.871504115	2.835685009	2.820994464	2.140704991	2.568156219
ARHGEF11	2.986807959	2.554185209	2.810668258	2.69858912	3.344654571	2.571916268	2.723165332	2.930850789	2.240889776	2.919832884	3.148054727	2.320421157	2.950777915	3.260691965	3.00436166	3.335155388	3.092536153	3.368750778	3.13451566	3.884342243	3.044320845	3.490358377	3.120453478	3.220031145	2.922187423	2.881425965	2.641522167	3.178198382	2.985207191	2.91393862	2.534540714	2.903024335	2.256858414	3.279362926	2.866906529	3.683131494	2.950276842	2.992704126	3.293377099	2.654398151	3.074766971	2.174103908	3.209723844	3.194867	2.787990603	3.541401207	3.129155744	2.740977495	3.268230974
ARHGEF12	2.60416498	2.586395915	2.459029244	2.699831761	3.013576979	3.051331056	2.718589318	3.858075392	4.809761713	2.880368049	3.987299126	3.577651662	2.812467123	3.323175914	3.820166847	2.676792787	2.59629498	2.636142035	2.607859476	3.549382628	2.454445749	2.677034512	3.184157439	3.05416384	3.027903759	2.589840494	4.624034223	3.129426264	2.441422051	3.859358408	4.581222519	2.856482897	5.3014403	3.410637539	2.496130021	3.587427991	4.68661013	3.178507399	3.531907676	3.273017822	2.599716671	3.963482534	3.086864581	4.978804813	3.230130099	3.042682803	3.483550339	2.796834379	3.288613564
ARHGEF16	2.389070983	2.476209329	2.829750474	2.822253207	3.12857691	2.889162428	2.355063081	2.867690612	3.745548953	2.825777889	2.946320495	2.923220185	2.522389498	2.919076784	2.828268618	2.591040944	2.511497576	2.895832103	2.591040944	2.879867202	2.637838242	2.453087714	2.496130021	2.590328782	2.73168787	2.279921054	2.799293469	3.196969979	2.580420516	2.89067443	3.02924902	3.016290108	2.712041348	2.81722013	2.623817599	2.843135829	3.194867	2.376029537	2.876315823	2.61962584	2.843135829	3.224578263	3.325427577	3.169885408	3.691051067	2.760621084	2.758758936	2.673615708	2.90122645
ARHGEF17	2.516406423	2.561384666	3.034487051	2.567899228	2.866637878	2.963049165	3.018405728	3.220336248	4.32981119	3.15509187	3.446986596	2.716419809	2.626223522	3.396023188	3.509022069	2.876315823	2.455014005	2.485595577	3.531553176	4.044497677	2.833797246	3.042416303	2.849222995	2.875787307	2.987622772	2.849724118	3.268563441	4.071368938	2.892196277	3.036415377	3.11581157	3.495058369	3.096222632	2.900726953	2.721733333	3.640381118	3.366403439	2.884813404	3.255037839	3.214890697	2.783799362	3.283766797	3.611078171	3.862817608	4.037392308	2.877811496	2.953963204	3.200025827	3.059494325
ARHGEF18	7.383710218	7.394752675	7.447260198	7.86595916	6.236134622	6.974358191	7.164463448	7.262649055	7.138393857	7.059193084	7.252288534	8.123549773	8.041042233	7.49379807	7.475867565	7.04383104	7.25401251	7.394752675	8.014608317	7.213744218	7.797517547	7.283400681	7.922548496	6.898812382	7.198823986	7.125561853	7.217080348	6.681955551	8.345987218	7.962854347	7.541012607	7.490058322	7.49965201	7.861000102	7.065549559	8.236865004	7.466343504	7.488109759	7.208804325	6.883189869	7.184098443	6.85911969	6.454344269	7.643696733	6.974358191	7.851564334	7.481952616	6.937501859	6.886081081
ARHGEF19	2.899704718	2.84213087	3.077289799	2.750235803	3.012486	3.016003444	2.726595208	2.951836258	3.291156234	3.134799698	3.419922829	2.984920803	2.839331626	3.279362926	2.937101726	2.917237288	3.040498818	2.998398207	2.601698032	2.986807959	2.958262809	2.57895248	2.97150435	2.599476239	2.808673948	3.062554198	3.264439238	3.443176741	3.046869173	2.892446269	2.927161398	3.244240345	2.940987303	3.127991433	2.690961904	3.104989627	3.711110206	2.363884529	3.130276117	2.721495163	2.978190307	3.215800757	3.11956551	3.338400555	3.294333448	3.013305758	3.484973461	2.801268086	2.784292479
ARHGEF2	7.345386884	7.536790542	7.706625983	7.740083005	6.949177223	7.392972647	7.48615459	8.059896777	8.212886312	7.905106726	7.749322072	7.837152489	7.693315284	8.364949185	8.046344562	7.420606605	7.372542153	7.554958934	7.849133554	8.137781007	7.733139291	7.490058322	8.333584792	7.33102057	7.844299798	7.708744869	7.589820481	8.261100409	8.560760021	8.103827791	7.915267323	8.05175158	7.470188135	7.917619697	7.281629999	8.374851202	8.51213897	7.587836732	7.868364389	7.26779035	7.968028219	7.776541167	7.799784212	7.910190501	8.358873287	8.109431988	7.708744869	6.92570336	7.513264006
ARHGEF3	4.369573923	4.00572188	4.420813805	4.0844924	5.326557737	3.905402426	3.30105444	3.893055892	3.115214536	3.920957212	3.680368131	3.960768546	3.804433825	4.066119201	4.094506433	3.888307099	4.076534817	4.397341076	3.780442734	4.621161938	4.443322606	4.911130872	3.725531756	3.69543839	4.371747607	3.611425296	4.433170081	3.421292921	4.504322069	4.170061156	3.767124101	3.885654446	3.952742744	3.817621838	3.929857577	3.762077302	2.988151623	3.803164281	3.736662838	3.917396893	4.543260246	2.89067443	4.327742739	4.814655794	3.018146712	4.492672673	4.223224561	5.424885726	3.53483895
ARHGEF37	2.315244089	2.270416541	2.572168595	2.451424565	2.604634157	2.3785165	2.357000313	2.850482365	3.22338033	2.472998546	2.69291862	2.481293843	2.344704137	2.495855636	2.701067713	2.059709192	2.466385792	2.425329662	2.393872378	2.62356448	2.412839178	2.423633368	2.732667969	2.823013675	2.24131459	2.381873599	2.584384378	2.64563242	2.250220796	2.296039163	2.82602214	2.66314142	4.31160149	2.793914933	2.197488448	2.529989374	2.710588774	2.337235979	2.762688107	2.525723633	2.033887832	2.791730919	2.402405281	2.609999595	2.67775832	2.289331198	2.675310903	2.495855636	2.728036236
ARHGEF4	2.04098598	2.22093843	2.580420516	2.031855209	2.385771988	2.5754395	2.21088656	2.794392191	3.626442067	2.352534072	2.324819484	2.071827206	2.082516061	2.62841112	2.449779272	2.271959862	2.061402662	2.272703797	2.293412307	2.650298858	2.23795989	1.95388962	2.055208676	2.353796617	2.158040726	2.345363148	2.068324591	2.722934596	2.404733465	2.049681496	2.636628299	2.120837951	2.352534072	2.130704825	2.442538363	2.237532681	2.730481046	2.09704765	2.2993349	2.305374958	2.460660187	2.535045889	2.60512514	2.469845643	2.497394818	2.939684975	2.203247714	2.292666448	2.288571186
ARHGEF6	7.841924426	7.86595916	7.376400707	7.790277652	6.662627069	7.460719899	7.109555911	7.295602474	7.495753404	7.286711582	7.392972647	7.376400707	7.947734379	7.481952616	7.631145479	7.495753404	7.22212259	7.662954278	7.673691687	7.569333683	7.650005019	7.26438293	6.974358191	6.971355991	7.474012277	7.5093209	6.638979004	6.827172741	8.038586254	8.006643491	6.935959347	7.347170814	7.105010354	7.635273731	7.22212259	6.981802864	6.158237211	7.57554236	7.140023754	7.33464348	7.520988212	7.67800651	6.369188324	8.068058329	7.449257286	7.58379544	7.46835096	7.940318597	7.398358223
ARHGEF7	4.561235819	4.592099521	4.319943203	4.570985291	4.712380993	4.251245147	3.668927697	4.492120046	4.116257696	4.753497892	4.299799057	4.64568581	4.180020142	4.355848616	3.833906136	4.614848277	4.434222734	4.610315808	4.940775469	4.891714458	4.178975232	4.309636172	4.668981698	4.544905158	4.420288833	4.681301014	3.595883877	5.270712855	5.096135545	4.989236853	3.712715738	4.593827192	4.011379526	4.082121698	4.296235108	4.852054868	4.141614077	4.171574554	4.589828975	4.330848281	4.085910787	3.999701963	4.52259635	4.188390779	5.584978456	4.52482415	4.350129207	3.929446616	4.144836589
ARHGEF9	2.370777794	3.41337141	2.602185758	3.424017405	2.759009921	2.590552845	2.360453076	3.484973461	2.932395071	2.794392191	2.755572828	2.599476239	2.698099832	2.500289706	2.335918807	3.050785355	2.494055392	2.485317413	3.567433026	2.522389498	3.221587051	2.561640742	3.019500069	2.855002157	2.958795167	2.652944362	2.855482696	2.873284463	4.010455545	3.258510895	2.638820171	2.609999595	2.924254626	2.739993352	2.589092317	2.547570029	2.587855418	2.522133571	2.65678755	2.768049182	2.891438824	2.278428948	2.619377313	3.321569044	2.618136732	3.122172702	2.583170448	2.406185236	2.698345764
ARID1A	3.736251974	3.798543389	4.123968885	3.575756216	3.974904757	3.668927697	4.044497677	4.226256852	3.399776193	4.314801677	4.080751656	3.716338408	3.757882641	4.506519721	4.060956792	4.223728229	3.721119046	4.130279131	4.05154018	4.78653793	3.837798671	4.030015254	4.435279901	3.727652224	3.928550057	4.085438963	3.806593393	4.06517615	4.317368263	3.99142213	4.195790309	4.338145193	3.827004372	4.482265941	3.660372584	4.475113599	4.898576931	3.738636885	4.169039872	4.01846854	3.963031132	3.830485555	3.836054244	4.154859854	4.015583934	4.266947627	4.081699727	4.020307408	4.4015703
ARID1B	3.706717256	3.754533708	3.620692485	4.056297893	2.987349435	3.559275258	3.602348879	3.332882324	3.047437938	3.240539278	3.770462527	3.644231172	3.738247471	3.498976002	3.994190616	3.23991253	3.406578315	3.746767404	3.946006404	3.587840724	3.791763961	3.798986251	4.061891214	3.366750802	3.63030392	4.039265026	3.759546094	2.947645365	3.865462646	3.555935616	4.378600757	3.639622498	3.864619054	4.419745272	3.605411362	4.046391665	4.128373788	3.679581646	3.492141428	3.068594556	3.603907714	3.28892015	2.972037559	3.241735335	2.440585976	3.875434877	3.977672738	3.387856332	3.683514133
ARID2	3.545359516	3.491072206	3.594715136	3.812912894	3.767997347	3.369115768	3.477202256	3.470111328	3.33255453	4.021683163	3.15509187	3.638843166	3.896577858	3.844274859	3.510821681	3.715531315	3.515972646	4.01938056	4.191811066	3.749214449	3.684698426	3.461985741	3.901001349	3.693856349	3.697012794	3.923632613	3.143340805	3.879475488	3.651645552	3.605773899	3.707127949	3.81002437	3.566684774	3.626442067	3.843857374	3.512250324	3.916503993	3.619563913	3.549382628	3.762916991	3.59319163	3.438974925	3.650099254	3.603907714	3.024683776	3.621861471	3.808752552	3.661530786	3.770850231
ARID3A	7.053097258	6.637755456	7.281629999	6.033425949	6.782410283	6.790450733	7.3437015	6.717939344	6.321192758	7.078135544	6.904483778	7.065549559	6.931477352	7.561234802	6.762504988	7.045328332	6.735018401	7.146529662	7.441610677	7.409348212	6.37463618	6.759839463	7.675860946	6.981802864	7.297390327	7.356211125	5.932945137	7.365232818	7.248946342	7.257458939	6.888932479	7.153038476	6.101351369	7.654343244	6.538201797	8.209927364	7.307803062	6.791765555	7.380001919	6.390144096	7.402086741	6.944660039	7.300867565	7.208804325	7.669311724	7.225395175	6.962531853	6.811982209	6.975835229
ARID3B	4.477856244	4.226256852	4.561789143	4.427228721	4.749388961	4.651553041	4.625743212	4.539250636	3.665084963	4.988602165	4.624034223	4.530935685	4.349627378	5.457780908	4.806863047	4.869401345	4.506519721	4.799647501	5.457044958	5.233888591	4.772099304	4.960989204	5.121782888	5.038695829	4.982666081	4.454162036	4.417637549	5.574013542	5.125856522	4.626857256	5.028186024	4.993147076	4.058638049	4.900441708	4.200757566	5.153626019	4.936385389	4.621161938	5.079345055	4.805040895	4.578914892	4.7176552	5.297243237	5.373616429	5.240287133	5.287068436	4.527070949	4.397843348	4.78887198
ARID4A	5.065954253	5.12783563	5.762399463	4.974928435	5.367789298	5.232525423	5.364867339	3.823583779	4.154351744	4.523148288	4.164600454	4.083551418	4.937002673	4.199813501	4.866316642	5.585751597	5.378795284	5.492689476	5.277812723	3.866301128	5.573234112	4.667218667	4.475668677	5.736368385	5.759039313	5.677244359	4.45197956	4.950210377	4.637136944	4.14652753	5.636605436	4.695359148	4.661485459	4.836764475	5.208018388	3.853737872	3.906720655	4.462924959	4.292148072	4.726002646	5.50045303	3.966656193	4.885471165	4.501490459	3.325739712	5.27285058	4.655043531	5.265569426	5.194774788
ARID4B	4.543260246	4.346984742	5.026205678	4.282253832	5.211599298	4.466248704	4.65974959	3.766306188	4.034124289	4.365332772	3.792188799	4.383988701	4.056793687	3.724344756	4.409108455	4.892940082	4.879240572	4.800905342	4.084974312	3.930785839	4.493763484	4.539250636	4.417637549	5.27138944	4.95908496	4.671929854	4.593827192	4.302908788	4.098286534	3.723092625	4.776877377	4.337116774	4.496572049	4.223224561	4.469589071	3.670547986	3.735027803	4.018912333	4.137129349	4.435792807	4.674814783	4.260291475	4.37914095	3.968477076	3.354854621	4.676024308	4.196311493	5.334337202	4.715912557
ARID5A	4.756452056	4.076534817	4.855154177	3.806159547	6.221736944	4.600001576	4.278180718	5.514331974	4.328232662	5.220571939	4.39890917	4.662660672	4.025333241	5.336558009	3.698590135	4.987957478	4.447597384	4.501490459	5.5196387	5.561515741	4.01090632	4.397843348	4.782895218	5.063238633	4.775082491	4.01846854	4.428841767	5.404922653	4.093538994	4.578334324	4.758850324	4.797910262	4.079833824	4.515322128	4.225253626	4.790101237	5.027507444	4.002972716	5.229010706	4.529273728	4.242049072	4.80920438	5.728807999	4.271573739	6.012203772	4.287995196	4.034627478	4.469589071	4.380778399
ARID5B	6.360553276	6.308023353	5.693360729	5.583412051	5.637476535	5.713832542	4.770223843	5.049875424	4.726562998	4.787720915	4.870600776	6.424787096	4.552320579	6.752112998	4.864485054	5.850730827	4.653326632	4.949570685	5.451084981	5.330030198	5.404209815	6.036259524	4.343843807	5.885850355	5.130491697	5.722983001	5.07598199	4.131738756	5.63415234	5.899975173	4.547209815	4.586414429	5.778213317	5.428622034	6.330945293	4.218218273	3.320930435	6.018785394	4.831896288	4.765990561	4.873713929	5.293500252	3.878169136	5.096135545	4.440094116	5.01902391	5.929370221	6.460150978	5.901826055
ARIH1	4.947592276	4.6678016	4.584712561	4.776266084	5.42934033	4.544345234	4.840387227	4.482827989	5.150862132	4.694213061	4.210149981	5.295769855	4.93573055	4.885471165	4.804466615	4.513145904	4.499803924	4.753497892	4.847759034	4.465706529	4.948240511	4.859509918	4.66089399	4.547806279	4.868790334	4.685460618	5.111565066	4.445982789	4.224236067	4.172078754	5.513582041	4.714737344	5.193344461	4.727752657	4.989236853	4.576685389	4.614266	4.940775469	4.834327991	4.764231284	5.06053742	4.731271766	4.944484094	5.087325668	4.171063773	5.069924887	4.944484094	5.19197681	5.040686603
ARIH2	4.733598253	4.896089384	4.650963983	5.150180599	4.678906151	4.840969748	4.474033994	5.387708842	5.609309813	4.899827591	4.993147076	5.495069121	4.664388273	4.609739167	4.702352288	4.490435476	4.717091577	4.627964575	5.28131766	5.006594279	4.827557761	4.760077045	5.06053742	4.513145904	5.089383261	4.582402888	5.401934909	5.106149469	5.233186515	5.149526173	4.912966012	4.90917818	5.359048426	4.697693909	4.585282642	4.942623712	5.190632682	4.878641273	4.991859564	4.773316637	4.721854293	4.693069675	4.620038919	4.798487499	5.074630132	4.65974959	4.832498122	4.580660905	4.596655832
ARL1	3.223686955	3.143340805	2.770494135	3.261328142	2.923741325	3.313116127	3.678393747	2.571170041	2.658025476	2.903286269	2.717866843	3.027903759	2.995693276	2.54558155	3.204838529	2.976591872	3.418564527	3.147759706	2.953963204	2.527502911	3.194274807	2.964596065	2.522906845	3.127690635	2.618619224	3.499332924	2.654629216	2.565904193	2.668492071	2.747059484	2.585378544	2.545841145	3.001097531	2.618619224	3.495430994	2.247209897	2.247647103	2.942058303	2.551336955	3.416177239	3.160160486	2.460660187	2.622086743	2.344046504	2.392075389	2.651477132	2.983542502	2.880368049	2.714478156
ARL11	5.051914309	5.427058393	6.109963537	5.35550756	6.054366403	5.094792234	5.550007498	5.354776121	5.503522592	5.799317313	5.484370893	4.617129603	4.793078764	5.695762029	5.332173287	5.861169832	5.478872808	5.780631621	5.401934909	5.459225258	5.555310676	5.398231974	5.984340613	6.280154815	5.653758564	5.226091865	5.228247813	5.818944787	5.639936768	5.210870738	5.330030198	5.771604323	4.942623712	5.407145411	4.975591742	5.3014403	5.842848219	5.221281302	5.555310676	5.024877531	5.430072474	5.310704064	5.303542312	5.274913315	5.85507297	5.793311178	5.652961974	5.470622824	5.34529457
ARL13B	2.649310711	2.773940337	2.660934183	2.583170448	2.577459163	2.328905398	2.404733465	2.367673187	2.359845544	2.263807818	2.350588953	2.220055358	2.452824527	2.159784857	2.57870732	2.921670868	2.562139339	2.925854782	2.373251632	1.950374584	2.680950711	2.454177804	2.452555465	2.53302413	2.460935903	2.716419809	2.592291337	2.834054545	1.987812411	2.034899645	2.027604398	2.238399057	2.268101122	2.252336272	2.532763994	2.044921929	2.030797016	2.197996764	2.3124307	2.285969015	2.36511244	2.033887832	2.251073719	2.075185865	2.082516061	2.186025717	2.357000313	2.517987976	2.616657303
ARL15	2.528516996	2.987072327	2.690468475	2.435802105	2.76000866	2.084035177	3.358809766	2.836565739	2.6053453	2.786997956	2.327225394	2.070918489	2.210413628	3.124511227	2.038074623	2.689013133	2.516153147	2.446443166	2.49324944	2.583170448	3.130834441	3.29657646	2.999460525	2.450053601	2.913676766	2.797547638	2.72270212	3.465520338	2.705451847	2.286715045	2.578080613	2.552634975	2.674815057	2.547320378	2.84213087	2.3785165	2.279921054	2.842878089	2.223646398	2.308194681	2.750948201	2.818478975	2.468516229	3.110614313	2.975790493	2.717611998	2.942605566	2.863366799	2.996526183
ARL16	2.663640223	3.267584663	3.569334066	3.677641926	2.588365551	2.31805368	3.121323284	3.551137201	2.31630932	3.200645253	2.386363828	2.485847502	2.800770489	2.440866898	2.410806312	3.032264979	2.795371254	2.5480815	3.15480691	3.552636362	4.014636456	2.943390965	4.035590165	2.662671916	3.535583418	3.348264852	2.892706516	2.638327348	3.317039287	2.879333468	2.682605196	2.603199549	2.796110099	2.572662389	3.33483447	2.278428948	2.484531743	2.977135897	3.049095143	2.755822479	3.340415964	2.419153899	2.891943116	2.735376951	2.628646408	3.012757328	2.712041348	2.489063354	3.163715732
ARL17A	3.256290238	3.061981549	2.897393514	2.860809802	2.866117721	2.366072476	3.304830571	2.70424604	2.523681667	3.375685794	2.74339999	2.97606489	3.659989397	3.085202453	3.774585808	4.121543868	2.910805242	2.769523318	4.168046879	2.57569036	3.002720049	3.902322855	3.211541771	2.65171306	2.849466781	3.110901469	2.71930459	3.176675983	3.00543018	2.785767313	2.821750838	3.553370489	2.64563242	2.904581625	3.339047939	3.039959377	2.749003933	3.186824496	4.226770827	3.367410108	3.768392388	2.94392647	2.562139339	3.030348252	3.288613564	3.063087364	2.849724118	2.609047584	3.033388475
ARL2	3.102710387	2.875282193	2.669466399	2.816472223	2.957472183	3.415821539	2.688009298	3.681549944	3.195773438	2.450600655	3.281847001	2.453087714	2.924001666	2.760255584	2.373870707	2.240072161	3.07253813	2.651960451	2.941785207	4.553440998	2.832013701	3.201236221	2.806158924	2.700081631	2.514619662	2.698099832	2.640065223	2.755572828	3.719522355	3.624957151	2.771477793	2.659496026	2.919832884	2.86181206	3.901888446	3.348569192	2.537516999	3.614868898	2.821485551	2.827510847	3.090281865	2.818229097	2.782590606	3.302291415	3.092261728	2.969929567	2.607336885	3.117263444	3.787980416
ARL2BP	6.538201797	6.14429115	5.404209815	6.136522657	5.067929655	6.136522657	5.554548504	5.805408514	6.49837793	5.4866759	6.021512565	6.643895805	6.406749444	4.390469764	6.501933345	5.404209815	6.394574595	5.829121041	5.947250746	5.333622363	6.304892214	5.748033827	5.782319959	5.416732117	5.778213317	5.681221697	6.419272541	5.020996077	5.78999642	6.513615219	6.773087266	5.905416367	6.287653879	6.14429115	5.862956411	5.463015968	5.481959618	6.043898985	5.657782471	6.184171191	5.626219319	6.615646247	5.556850055	5.962360106	5.197537214	5.929370221	6.58859683	4.858888186	5.189936499
ARL3	4.472940495	4.914880485	4.813462389	4.80389286	4.402134774	4.79369681	4.525389773	4.951457764	4.610863611	5.192653681	4.427775365	3.001097531	4.323582774	4.982036394	4.83309285	5.007955994	4.440094116	4.740642771	4.879898647	4.938907433	4.852664631	4.599440647	5.015676453	5.361203747	5.197537214	4.918662749	3.888735367	5.233186515	4.487162621	3.315719615	4.489344004	4.371198353	4.083551418	4.220208039	4.662059867	3.732133261	4.245087602	4.279189273	4.359525581	5.048584375	4.184012809	4.066119201	4.906657296	3.613345485	4.152872964	5.100746677	4.481734106	4.781631002	4.847169002
ARL4A	3.616431525	3.733369221	5.187215092	3.411666653	4.984627645	5.108224608	3.62913058	5.438281034	6.553687643	4.747038658	4.755288319	4.84221596	3.591644555	4.138102606	4.724232446	4.315832363	4.039714945	4.16315642	3.909343607	5.000213733	3.56407389	5.198915046	4.572119738	4.910482292	4.419206949	3.830928153	6.49837793	5.510541146	3.335155388	4.886094405	4.740053213	4.565821135	8.149266817	4.593827192	4.784725	4.319418388	5.226859809	4.391521748	4.294185364	5.739640968	3.745548953	4.99570566	5.158497021	5.203815012	4.844026222	3.835610101	4.252753951	4.52369958	4.796701496
ARL4C	4.668981698	5.380309923	4.650360615	5.939188126	2.929768673	4.344868803	3.842072211	5.262102379	4.350658419	4.112304394	4.784725	5.132516704	4.508150893	4.322041267	4.314801677	4.547806279	4.657421799	3.809201465	5.375108636	3.760802011	5.745530926	5.12783563	4.751745143	4.851436044	5.570045897	4.083551418	5.545234979	3.869347888	5.697411182	5.873472029	4.374896122	4.361623788	5.336558009	4.52259635	3.188322493	4.433170081	3.809201465	4.474033994	5.119745824	4.626857256	4.828149217	2.983015289	3.247608201	4.913572534	5.13592085	4.983382913	4.74591	3.558516859	3.101010968
ARL5A	5.861169832	6.18120901	5.292053273	6.484510618	4.385566246	5.935652491	5.835065652	4.768405485	5.575710571	4.37432801	5.436779721	5.722983001	6.041072529	4.119598248	5.676423429	5.066631395	5.521231611	5.302194535	5.245887671	3.960324783	6.023322433	5.350414542	5.222649855	5.415199799	5.269967973	5.748033827	5.690961526	4.309636172	5.083298152	5.185859218	5.083298152	4.695926438	5.116278893	5.067929655	5.876083551	4.219208554	3.873265986	5.122803231	4.572690327	5.257263395	5.527533965	4.711201354	4.465158791	5.113550272	3.723513483	5.208018388	5.419762248	4.630248638	4.656222944
ARL5B	2.744593695	2.541025579	2.52901854	2.827010178	3.605411362	2.445617212	2.419431344	2.151886854	2.357965916	2.402099363	2.427310616	3.040786403	2.505212375	2.402405281	2.6907161	2.550602012	2.93108112	2.597281064	2.510468615	2.251911998	2.928446313	2.394179966	2.303954656	3.047437938	2.894294029	2.796346044	2.552888813	2.398872559	2.329589736	2.197002486	2.563628016	2.472745435	2.341182248	2.254801559	3.069742461	2.41569852	2.609511536	2.196526904	2.498417484	2.729501721	2.827010178	2.600467294	2.39686592	2.577703269	2.710101373	2.184501281	2.753395999	3.523105577	2.745583948
ARL6IP1	6.57192583	6.29534061	5.784072501	5.805408514	5.224706074	6.990789529	5.997340612	4.798487499	6.170277867	5.808804282	6.658944711	6.364855615	6.008481197	5.260710813	7.138393857	5.772410969	6.202439258	6.551392868	5.129852485	4.981391019	6.614424783	6.4519709	5.25020556	6.440666502	5.537524024	5.998182779	7.724566416	5.649709847	5.379568479	6.11581204	6.441783414	5.945436951	7.717716521	6.178227054	6.842460575	4.785909692	6.084848579	6.504223243	5.313605051	6.604631137	5.096135545	6.410027685	5.848996162	6.894467413	4.214663388	6.42701689	6.326607657	6.464827227	5.957115869
ARL6IP4	5.775621495	5.708946975	5.311447667	6.057145773	5.428622034	5.939188126	5.580367704	6.504223243	6.392367643	6.221736944	5.961491216	5.300782787	5.787424743	5.733868246	5.943677367	5.635813812	5.508959724	5.824987562	6.259000279	6.023322433	5.596639308	5.356212854	6.007559459	5.231829423	5.727957039	5.326557737	5.264177213	6.519407748	6.349536994	6.225835681	5.520403682	5.669145254	5.264177213	5.499680587	5.856853054	5.924037405	5.266363575	5.662610162	5.673125177	5.698258908	5.640705949	5.8542178	6.166353488	5.400457584	6.363745136	5.565408829	5.474486749	5.10480365	5.294269672
ARL6IP5	8.748530824	9.499600894	8.815100193	9.276627012	8.567901697	8.744486319	8.914927999	8.533007525	8.352559328	8.823428921	8.872789772	8.658303489	9.046674909	8.519102408	8.885133332	8.98588462	8.835939197	9.172983347	8.368356267	8.314003024	9.004204284	8.995094378	8.635974948	8.157759704	8.815100193	9.287748418	8.694998429	7.778622478	9.051584044	8.868395899	8.464524222	8.70987136	8.198474955	9.080312197	9.874602343	8.58942493	8.320351969	9.080312197	8.076144716	9.09058263	8.298280322	8.295138542	7.820426819	8.864295014	7.589820481	9.276627012	9.172983347	8.976977097	8.981312873
ARL6IP6	8.352559328	8.355615517	8.702638772	7.608304322	7.144895868	8.285646297	8.575027661	6.394574595	7.293877671	6.907240711	6.7217531	7.001213365	8.270133488	7.472158178	7.873228799	8.424137595	8.043718223	7.930132734	7.076623297	7.070224208	7.625042581	7.654343244	6.984725827	8.152213201	7.662954278	8.368356267	7.820426819	6.746833527	6.469356221	7.64166605	7.55106939	7.774199188	7.316846496	8.043718223	7.625042581	6.368099582	6.661409266	8.172038817	7.174166229	7.950246211	7.993996076	8.009349712	6.965456081	7.411218453	5.424130741	7.462616635	8.098194738	8.567901697	8.427256877
ARL8A	4.913572534	4.995080514	4.965457545	4.576117072	5.368532424	4.76479691	4.845290805	4.519189601	5.198246242	5.305660204	4.795515757	4.624630864	4.421895787	5.556850055	4.594379312	5.364867339	5.187215092	5.337278208	4.549541349	5.205941365	4.757011825	4.88050137	4.814655794	4.923642343	4.753497892	5.016992526	4.411745397	5.807968711	4.618856797	4.586414429	4.833714153	5.459225258	4.351750834	4.701200271	5.228247813	4.902300021	4.962887429	4.797910262	5.046600488	5.189257986	5.009869874	5.360434345	5.587265696	4.752319239	5.584204606	5.150180599	4.825137122	5.21018385	5.215715206
ARL8B	6.011260752	5.958951511	5.535989333	5.302194535	5.924914875	5.652188195	5.795008852	4.6586372	5.50045303	5.637476535	5.21018385	6.349536994	5.766614147	5.614125314	5.599789929	5.787424743	5.816437934	5.579575086	4.638877297	4.971108307	5.4204671	5.690190207	5.325122514	5.230453082	5.166652632	6.24340482	5.005950431	4.912966012	4.81525651	5.475205611	5.205222276	5.453378367	5.364867339	5.205222276	6.57312405	4.69481052	4.266404904	5.656983741	4.918058317	5.846370834	5.34382703	5.892991107	5.405674286	5.030205966	4.443841248	5.172109379	5.335076339	6.363745136	5.645671165
ARMC1	4.290593211	4.558997757	4.466813956	4.681863269	3.808752552	4.596655832	4.228321106	3.754932248	4.935075364	3.839516066	4.236001677	4.81709951	4.63081595	3.624957151	4.116746928	4.427775365	4.606862476	4.219208554	4.409620267	3.701038615	4.441708074	4.308567698	3.960768546	4.153846572	4.48987846	4.305455444	4.543826768	4.458645203	4.33607865	4.901086097	4.218706231	4.190847183	4.994416419	4.372250658	4.738281449	3.650897797	2.982196069	4.322041267	4.035590165	4.429378504	4.289540076	4.147038252	3.893055892	3.90626801	3.783821641	4.139086385	4.390469764	4.004348214	3.925402599
ARMC10	4.044497677	4.705937334	4.2613094	4.363264908	3.530477256	3.8163019	4.532644314	3.653241675	4.280234429	3.947792121	4.122046127	3.81002437	4.089215791	3.437572029	4.319418388	4.135683751	3.946006404	3.65959438	3.461985741	3.423684966	4.508150893	4.098768436	3.824856889	4.026281244	3.829170338	4.490435476	4.312161921	3.40283055	4.017517567	3.613345485	3.547932768	3.793026615	3.874570491	3.856318156	4.114248148	3.856759084	3.257220723	4.01846854	3.492496155	4.035590165	3.802320286	3.706291582	3.686269158	3.632242007	3.09055865	4.273055501	4.216663948	3.8142281	3.74962812
ARMC5	2.836065691	2.681445267	2.586886945	2.856734338	2.682381854	2.561890143	2.579195017	2.904581625	2.858756965	2.730481046	2.89663339	2.660934183	2.706671781	2.503662574	2.58167092	2.527246019	2.532019009	2.631532855	2.553152894	2.899950327	2.572662389	2.705929262	2.69291862	2.293412307	2.662428187	2.407622178	2.941785207	2.684093707	2.72270212	2.939169097	2.50573111	2.88117085	2.739993352	2.79879486	2.625028991	2.72125518	3.139023885	2.73708267	2.987882839	2.62011208	2.479949354	2.829493656	2.877811496	3.003800834	3.030628418	2.620353207	2.855992347	2.65415433	2.778127832
ARMC6	3.244857237	3.137618365	3.039688363	3.266027357	3.569334066	3.550794994	2.832775254	3.594715136	4.643437055	3.069174666	3.440739734	3.195461237	3.50363669	3.258180921	3.58097732	2.891943116	3.342687878	3.456298793	3.307420805	3.333208916	3.097333214	3.069453004	3.590150107	3.478588233	3.245450984	3.029784742	3.391581133	3.724739792	3.231050867	3.979973234	3.785880747	3.730933733	3.607297448	3.541401207	3.145384499	3.555935616	4.151868404	3.309298438	4.167086944	3.302614079	3.397763752	3.759546094	3.57423733	4.135191016	3.436515197	3.555935616	3.341384047	3.243286015	3.304194287
ARMC7	3.149531127	3.356828067	3.372107581	3.478235586	3.883027142	3.589760224	3.104152171	3.967569633	2.974973294	3.843857374	3.779171601	3.367090929	3.389174193	3.953200355	2.94392647	3.776233051	3.280632177	3.596261061	3.263506198	4.121080208	3.335812353	3.355851505	3.105542298	3.474335658	3.8142281	3.084912007	2.933689466	4.510877262	3.546824475	3.491427507	3.169020875	4.185463532	2.818740036	3.381093615	3.088004095	3.929857577	4.041574438	3.208496622	3.6591782	3.192180517	3.660372584	3.593567661	4.202741116	3.007576118	3.921400964	3.979521607	3.180575545	3.712715738	3.727652224
ARMC8	3.585187865	3.507907425	3.781283899	3.399454429	4.043506156	3.641938545	3.868038374	2.994869026	3.572732223	3.953200355	3.388186041	3.839070364	3.643868203	3.678807544	3.555177079	3.687468984	3.901444479	3.946445414	3.169588399	3.456650182	3.51047211	3.709898384	3.60044039	3.36176549	3.496496486	3.777945742	3.584422178	3.273653794	3.309934885	3.347914999	3.779591965	3.667382378	3.745979207	3.63579014	3.785056344	3.220336248	3.298841217	3.754533708	3.193680486	3.691051067	3.6811563	3.605773899	3.36176549	3.646979585	3.044907045	3.689828783	3.657961278	4.043043463	3.923195317
ARMCX3	4.579501037	5.090764618	4.626284192	4.443841248	4.56986461	4.564123919	4.803289534	3.853737872	4.080300864	4.975591742	4.575534187	5.455577197	4.394633726	4.707078823	4.431527625	4.799647501	5.21301781	5.089383261	4.117214211	4.375953737	4.56699343	4.822027727	4.208675183	4.952716084	4.519189601	5.030205966	5.094792234	4.207185874	4.4155091	4.353233132	4.320465485	4.807985398	4.744690757	4.594379312	5.436016347	4.210149981	3.838210015	5.177608721	4.512593799	4.993147076	4.840387227	4.419206949	4.702969767	5.226859809	4.639455107	4.672494708	4.568726909	5.298680743	5.145367733
ARMCX5	2.892196277	2.777641288	2.354120777	2.853508809	2.419431344	2.895312158	2.332947426	2.369835193	2.361703171	2.236672557	2.357000313	3.148954067	3.665821481	2.270055646	3.412356976	2.486116853	3.277793307	3.002449172	2.4538947	2.276903904	2.646342948	2.36449045	2.245937234	2.584384378	2.3492642	2.724137833	2.456610052	2.104372362	2.55516315	2.414830984	3.069174666	2.539033637	2.258931521	2.916230559	3.999233238	2.232775395	2.201808388	2.82602214	2.054257397	2.655330105	2.82677099	2.22093843	2.463389011	2.167079862	1.865581653	2.577949536	2.537516999	2.373563702	2.158617665
ARNT	4.694213061	4.211156585	4.303937223	3.96255931	4.158719027	4.143635567	4.053922292	4.717091577	4.403173085	4.238016322	4.652716514	4.174087076	4.041107655	4.437978554	4.251736844	4.330848281	4.082121698	4.443322606	4.634747507	4.404797724	3.821004239	4.492120046	4.83493461	3.812503007	4.2445687	4.034124289	3.978612229	4.538095294	4.482827989	4.333470074	4.226256852	4.847759034	4.130279131	4.596655832	4.400549052	4.383988701	4.170061156	4.394094555	4.315832363	4.217196541	3.760383415	4.244048173	4.515875283	3.785880747	4.511457037	4.886737175	4.382371968	3.910647408	4.763648067
ARNTL	5.348917373	4.531505673	5.277091077	4.04398763	5.315002136	5.111565066	5.253063106	4.012783439	3.76249286	4.45141048	5.002083103	3.956278691	4.932534569	4.648589761	4.900441708	5.475205611	5.510541146	5.45260196	4.908553901	4.714737344	4.614848277	5.119018322	4.505443141	5.42118793	5.536784662	5.455577197	4.982666081	4.69481052	4.430430782	4.61658392	4.984627645	5.193344461	4.302380882	4.256259835	3.872387941	4.916136254	4.722460121	4.80920438	5.127146473	4.939531603	5.017664781	4.477856244	4.929973125	4.12591594	3.95670552	5.209459824	4.340718928	4.942004882	4.845912259
ARPC2	11.42432177	11.75720242	11.71256546	11.75720242	11.37816759	11.42432177	11.60294954	11.71256546	10.9923927	11.75720242	11.40133415	11.05456764	11.47881282	11.56904685	11.33380623	11.71256546	11.6377675	11.6377675	11.56904685	11.50626343	11.71256546	11.60294954	11.75720242	11.60294954	11.6377675	11.71256546	11.00731098	11.71256546	11.71256546	11.50626343	11.17613947	11.47881282	11.08823933	11.67323336	11.60294954	11.56904685	11.05456764	11.53756062	11.56904685	11.67323336	11.8015816	11.27143833	11.56904685	11.05456764	11.6377675	11.75720242	11.67323336	11.45120937	11.71256546
ARPC3	10.1982959	10.14022796	10.52370807	10.18855266	10.53582882	10.40745047	10.42926315	10.09289416	10.02899478	10.81037456	10.26877159	9.506687177	9.950793414	10.14022796	10.28991827	10.31069322	10.6359788	10.57238718	10.13074508	10.30038973	10.38515501	10.52370807	10.16850322	10.31069322	10.4994562	10.40745047	9.906920983	10.45266733	10.13074508	9.950793414	10.1982959	10.6618883	9.968102958	10.34158986	10.56030386	9.769959121	9.589756263	10.08355103	10.04778083	10.72737181	10.02899478	10.35247092	10.52370807	9.809674788	10.12176365	10.6359788	10.53582882	10.39645671	10.47507164
ARPC4	7.449257286	7.873228799	7.109555911	7.447260198	7.771868901	7.332763949	7.524941605	7.965401233	7.637467763	8.209927364	7.72886588	7.5093209	7.491844799	7.950246211	7.218790897	7.905106726	7.693315284	7.684557702	7.917619697	8.276427415	7.252288534	7.680111355	7.765212965	7.016302365	7.631145479	7.381871257	7.363476221	8.34278293	7.965401233	7.834799955	7.078135544	7.957993153	7.037601599	7.554958934	7.350809973	8.37160341	7.658740571	7.829913505	7.965401233	7.591939118	7.715521377	7.942806645	8.028144158	7.548963137	8.72481089	7.608304322	7.490058322	7.071819413	7.680111355
ARPC5	9.898857168	9.654757037	9.932978638	8.58608493	9.624964449	9.841066961	9.906920983	9.013763195	9.547337453	9.554511547	9.714431026	9.253982729	9.785559448	9.632391556	9.832906161	10.02899478	9.985740322	10.32078078	9.080312197	9.421202774	9.582098532	9.738567282	9.018267748	9.328952273	9.554511547	9.874602343	9.985740322	9.146374951	8.799274328	9.617618127	9.932978638	10.15884872	9.582098532	9.985740322	10.39645671	8.902092587	9.37743918	9.882643817	9.105230788	10.28991827	9.061027959	10.23815993	9.746361054	9.582098532	8.799274328	9.9592194	10.16850322	10.21810015	9.817420085
ARPC5L	5.313605051	4.886094405	4.289540076	4.859509918	5.123848773	4.621161938	4.925584227	4.931902426	5.124493429	5.930272125	4.322575485	4.960345501	4.175556766	5.221281302	4.184012809	5.136608873	4.894825458	5.151517037	4.492120046	5.192653681	4.684277363	4.878641273	4.262325173	4.6678016	4.438488617	4.978804813	4.240046717	4.854529378	4.538681388	4.942004882	4.010455545	4.984011186	4.601163606	4.204694817	4.912966012	4.31160149	3.928550057	5.312859271	4.304974887	5.28413664	4.461872906	5.658564026	4.650963983	4.409108455	5.307786393	4.054397656	4.421333198	5.805408514	4.88420802
ARPP19	3.768392388	3.636196501	3.659989397	3.720759176	3.674159956	4.013701433	3.88124832	3.455598224	3.820166847	3.960768546	3.609580044	3.933905597	3.687468984	3.664682077	3.789652776	4.170061156	4.035590165	4.089215791	3.794267453	3.488215707	3.865872309	3.687468984	3.696192665	3.897025094	3.865462646	4.21363181	3.848619879	3.315719615	3.393653383	3.694645004	3.803164281	3.877715378	3.659989397	3.690638602	3.956278691	3.475037491	3.472202655	3.668548135	3.706717256	4.027248832	3.893917783	3.687468984	3.975351707	3.632631132	3.498620582	4.086840793	4.060497682	4.17798605	4.265928288
ARRB1	2.828268618	2.799293469	2.819224844	3.507183914	3.074766971	2.929768673	2.363261262	3.709092728	2.976591872	2.600467294	3.242344291	2.538279286	3.63030392	2.556688155	3.852443259	2.805181103	3.327035436	2.862833304	3.152488637	3.15509187	3.260063873	3.208496622	4.048223534	2.308534615	3.095367704	2.898661818	3.035873313	2.388461581	4.253246999	2.6831051	2.94686852	2.957991419	2.609047584	3.285720347	2.850225698	3.264439238	2.678498135	3.007576118	2.366072476	2.602185758	3.337767897	2.250660304	2.959325984	2.772447868	2.664598237	4.005289001	2.883498226	2.487591055	2.715936277
ARRB2	7.935231603	7.495753404	8.059896777	7.589820481	9.009164228	8.022658469	7.704477138	8.427256877	7.868364389	8.694998429	7.873228799	7.629065953	7.722323352	8.464524222	7.837152489	8.519102408	8.078874036	8.560760021	8.519102408	8.967956778	7.567248352	7.771868901	8.550160511	7.797517547	8.134920758	7.950246211	7.291990919	9.09058263	8.37160341	8.087078325	8.336683835	8.919249298	6.407831293	8.076144716	7.680111355	8.481701924	8.529505228	7.620789211	8.614564677	8.298280322	7.98373039	8.219197534	8.803105325	7.439693147	8.819282416	8.103827791	7.856393843	7.711071645	8.495210928
ARRDC1	4.404797724	4.380225786	4.255781736	4.450305399	4.806257377	4.509244443	4.255781736	5.525918512	4.558997757	5.206669483	4.608030157	3.921820975	4.408557187	5.04201642	4.8306957	4.883607163	3.868038374	4.865721777	5.307786393	5.013127919	4.721854293	4.631359229	4.953371016	4.042578404	4.63081595	4.16315642	3.549719985	4.919296507	5.163848737	4.638588213	4.247195877	4.726002646	3.344654571	4.862609032	4.687166807	5.62858385	4.58356649	4.214663388	5.041327769	4.674256411	4.557880214	4.37754381	4.820787041	5.059138102	5.291323858	5.156457832	4.280745819	4.488198363	4.588121464
ARRDC2	4.818339296	4.745296945	4.822672559	5.427836849	4.965457545	5.005950431	5.085358454	6.209590781	5.933831445	4.794919556	5.332173287	6.11867881	6.00103997	4.956573489	5.498906188	4.627429198	4.473478637	4.822672559	5.01183302	4.393588682	5.471392579	4.894197985	5.818944787	4.805661126	5.232525423	4.926241792	4.924282721	4.353737643	5.585751597	5.818084016	5.512838676	4.483916599	7.669311724	5.090764618	4.740053213	6.187121307	5.401934909	5.553054385	5.411464055	4.989236853	5.346727171	5.381793362	4.605196862	5.318626059	4.233983148	4.858227931	4.798487499	4.096385296	4.418165117
ARRDC3	3.862393433	4.41442889	5.664247448	5.773216748	4.177005625	5.245227133	5.401180723	3.56972102	3.950483645	4.376484606	4.589242602	5.608487328	5.115557582	4.195303682	5.792490271	4.781073975	5.233888591	4.991859564	4.5375195	3.827004372	7.057722056	5.294269672	5.585751597	6.931477352	5.448006195	5.170077461	6.314532004	3.945539055	4.441168702	4.705937334	5.665112788	4.389408352	6.429180541	5.051233903	3.860246961	3.641938545	4.869401345	3.920957212	5.589571369	4.95908496	6.456641959	4.12591594	4.610863611	5.018322757	4.038364751	5.763290863	4.745296945	4.931248373	5.208761869
ARRDC4	5.579575086	5.233186515	4.806257377	5.367017468	4.590958099	5.045270517	4.870015561	4.522022458	3.643489484	3.889984919	4.264382041	2.987622772	4.557313797	3.760802011	5.9481332	4.516419749	5.981600592	6.143413435	3.795945044	3.980924305	4.978804813	4.439000591	4.901696963	3.674938594	5.028186024	6.356184293	3.915148244	3.113157973	3.290204989	3.418564527	5.101412451	4.008549186	3.845138294	4.280234429	5.744733219	3.254094595	3.66815515	3.982763709	3.956278691	5.5943058	4.12591594	2.953427889	3.890870586	4.432610475	3.331904647	3.807015976	4.684277363	5.062571521	6.16133215
ARRDC5	4.033673062	3.515972646	3.307742282	4.108917899	3.153057778	3.491788036	3.194274807	3.106660254	3.248855848	4.013701433	3.345332166	4.180980291	3.70588103	3.296259954	3.965747362	3.248210239	3.587840724	3.522018808	4.50376744	4.635324348	3.296259954	3.422994214	3.621471238	3.471175556	3.396369727	3.420945106	3.389521102	3.705489989	4.728905509	4.652716514	3.519897425	3.687844677	3.308363072	3.542823035	4.488778564	5.007321682	3.510108274	4.037392308	3.759546094	3.778368228	3.654843387	3.870650562	3.56112235	4.6877519	4.228321106	3.80276617	3.479979762	3.825315333	4.171574554
ARSA	3.207270784	3.618395421	3.798543389	3.444206037	3.739037752	3.247915642	3.665456456	3.335155388	3.555538515	3.353544096	3.789226137	3.396369727	3.33255453	3.914262771	3.950964601	3.349907698	3.326071844	3.445908191	3.027361527	4.008549186	3.593950408	3.417554783	2.996526183	2.924254626	3.665084963	3.174294682	3.588593569	3.91692613	3.791763961	3.232894794	3.447322501	3.809613242	3.357493716	3.771251183	3.493616738	3.861526024	4.103129823	3.043519197	4.302908788	3.418564527	3.643868203	4.101724304	3.801915177	4.075589773	4.430973031	3.750418	3.446986596	3.560763844	3.759123869
ARSB	3.578756162	3.517761832	3.559275258	3.629524138	4.273055501	3.187117853	3.537780732	3.359116176	2.642015271	3.317665805	3.651645552	2.83250555	3.522018808	3.119275973	3.46623864	3.56407389	3.664682077	4.122046127	3.191887636	3.055543322	3.876780069	3.965747362	3.577651662	3.589370309	3.631076507	3.337119335	3.524551091	3.010621171	3.216431204	3.317362089	3.476467352	3.642319404	2.804708665	3.960324783	4.244048173	3.339047939	3.300751392	3.416529645	3.578392889	3.365081885	4.040640761	3.145697051	3.324150682	2.979775244	2.523166372	3.735027803	3.663922451	3.785880747	3.690638602
ARSD	5.942790769	5.289183137	5.584978456	4.50376744	5.555310676	4.989913842	5.3014403	5.860304479	5.304242958	4.81525651	4.794919556	2.995978988	6.207538596	5.722983001	5.325122514	4.859509918	4.08306414	4.68892602	4.566399524	5.763290863	4.729532118	4.892334754	5.327264267	4.450305399	5.08131915	5.431559559	4.637136944	5.615795919	5.026205678	5.383260283	4.747625722	5.144072718	3.535211204	5.395249622	4.716490399	5.206669483	5.045270517	5.695762029	4.508708983	4.731271766	5.113550272	5.176907633	4.952716084	6.163331807	3.772066877	5.186540425	5.570045897	5.721240074	5.196854569
ARSE	2.766844985	2.815483597	3.088568546	2.964596065	2.985729072	3.15480691	2.844679459	3.526384375	3.562621766	3.09197205	3.37978818	3.065837111	2.816723913	3.134799698	3.258510895	2.868953304	3.011143398	2.972840944	3.160447012	3.397763752	2.914189707	2.904318863	2.882983736	3.015162693	3.092261728	2.747302834	3.446986596	3.764159037	2.852742322	3.133941542	3.05922091	3.206038401	3.121883207	3.28734018	2.908997631	3.351860547	3.921820975	2.649072517	3.613710648	2.89944192	2.70617799	3.89925039	3.304830571	3.479293839	3.830928153	3.051331056	3.166965981	2.864626714	2.935537436
ARSG	3.781712198	3.028997493	4.412250964	3.936159479	3.300751392	4.044944435	4.036956394	3.851557872	3.373090911	4.566399524	4.193304136	2.87829913	4.140599416	4.345914577	3.737432961	3.832187845	3.590517206	3.884342243	4.63081595	4.260795355	4.618286283	3.670139677	5.048584375	4.103129823	4.642289384	3.535211204	3.283130089	4.001527157	4.666129655	3.987749446	4.433170081	3.795117656	3.579144869	4.584712561	3.044601763	3.980924305	4.740642771	3.507183914	3.908928898	3.563339949	3.745144029	3.387856332	3.666599903	3.910647408	2.892961675	4.432610475	4.239022999	4.219713849	3.709092728
ART3	2.516670531	2.316978814	3.002720049	2.460660187	3.148647466	2.328565401	2.726844617	2.601698032	2.441689542	2.722934596	2.719065824	2.73168787	2.479414899	2.875542342	2.231065976	2.519822956	2.232367895	2.616148146	2.6053453	2.638327348	3.082362449	2.477567559	2.973633868	2.402099363	2.238399057	2.266554702	2.825013592	4.180020142	2.529989374	2.458247885	2.841874133	2.472210751	2.561384666	2.590801647	2.217380135	2.951302911	2.745079576	2.540295339	2.769523318	2.614202365	2.281089706	2.723657498	2.825013592	2.879593769	3.512998667	2.270784541	2.354760166	2.583660445	2.391189244
ART5	2.553919979	2.686043737	2.408181998	2.784044392	3.001654268	2.668728618	2.546336788	2.954486224	3.160447012	3.006222166	3.860686327	2.907180145	2.600467294	2.841350944	3.0891288	2.84213087	3.123907516	3.308661251	2.982196069	3.59817516	2.85776252	2.716902625	3.008412382	2.748277901	2.787494685	2.390287641	2.952093966	3.701038615	2.745079576	2.957202741	2.914189707	3.100435257	3.318001636	3.273351106	2.250220796	3.408583111	2.648329688	2.346328971	3.903195171	2.911333521	2.675562136	3.466570662	3.430511191	3.152178337	3.959432723	2.81623202	2.970182799	2.970699656	2.429582889
ARTN	2.54179082	2.253570197	2.717374906	2.465846387	2.472210751	3.115511797	2.581407178	2.772209901	2.835058903	2.71930459	2.696575022	2.702058525	2.543840585	3.768392388	2.754815774	2.771717754	2.262188552	2.773178696	2.317348319	2.678980425	2.521892224	2.50783945	2.441689542	2.23408846	2.494837525	2.650989691	2.658025476	3.035023231	2.760503652	3.069174666	2.761678435	2.886333021	2.707884721	2.717374906	2.865860626	2.906180054	2.877811496	2.957472183	3.250097506	2.657771681	2.586395915	2.816971056	2.968331519	2.66803138	2.940987303	2.972840944	2.163694517	2.686807693	2.345363148
ARV1	3.641569196	3.879475488	3.386511183	4.732438077	3.328332506	4.429877953	4.18051361	3.554088002	4.178975232	3.867616825	3.784227158	4.109896287	3.390893722	3.405210842	4.002508724	3.757019121	3.438610617	3.750418	3.631460545	4.096844267	3.9191961	3.703874049	3.965281951	3.819745934	3.586675055	3.697012794	3.353876485	3.801915177	3.405895444	3.592442653	3.441795157	3.202415264	4.059076187	3.357824451	4.227802738	3.440739734	2.556688155	3.849031577	3.242654877	3.632242007	4.338677591	3.699815434	3.329637476	3.327699172	4.003421709	2.904581625	3.667382378	4.305961722	3.700210293
ASAH1	7.993996076	7.783242291	7.733139291	7.363476221	6.619249562	7.702228716	7.95295449	6.907240711	7.64791612	6.702508712	7.5093209	7.1207814	7.594051049	7.708744869	8.564412549	8.160725511	7.873228799	8.248836328	7.453144143	6.655057163	7.970659818	7.746928656	7.614475853	7.811396655	8.177907399	9.293475107	7.237114625	7.02099717	8.14072918	7.347170814	7.699897908	8.020029177	6.990789529	8.263966288	7.577684991	7.686701234	7.6889221	7.068719046	6.661409266	7.546888221	7.279846572	7.64166605	6.737630227	7.089164131	6.303847173	8.117950853	7.656474485	8.827619232	7.259298201
ASAP1	7.691160973	7.172552478	7.837152489	7.36892412	7.673691687	7.402086741	7.205416945	7.643696733	6.795857592	7.673691687	7.389226323	6.352803091	7.567248352	7.742371014	7.002794717	7.563207778	7.140023754	7.598078531	7.873228799	7.402086741	7.207033673	7.528837668	7.733139291	7.30600347	7.658740571	7.299161707	7.4798696	7.464426709	7.405763453	7.67800651	7.731022623	7.441610677	6.850877723	7.675860946	6.971355991	7.285052645	7.693315284	6.868900762	7.809061834	7.057722056	6.604631137	7.15791837	7.639459822	7.622875688	7.146529662	8.152213201	7.175789082	7.230462332	7.422422387
ASAP2	2.769523318	2.450053601	2.188072617	2.3166512	2.626955287	2.455014005	2.605838419	2.563877733	2.909517398	2.287084364	2.330906827	2.527246019	2.636142035	2.300388348	2.274629464	2.840575416	2.470627308	2.761198142	2.368582401	2.740246825	2.386363828	2.610239219	2.688516709	2.579679404	2.456353878	2.466385792	2.648329688	2.562395934	2.437201812	2.33228009	2.761447838	2.431295889	2.337889345	3.138743769	2.5213821	2.562395934	2.521141935	2.951045089	2.742664261	2.732437642	2.390287641	2.343734165	3.226734026	2.731208006	2.501339511	2.552379904	2.837303193	2.8517315	2.919832884
ASB1	4.560119914	3.940112409	3.841649641	3.38344306	3.586675055	4.212621276	4.110858349	4.037392308	4.217710882	4.299799057	3.759123869	3.825315333	4.052482531	4.83309285	4.001527157	3.97398491	3.872387941	4.263368165	3.983657825	4.545475468	3.793872948	3.922290618	3.024140762	3.809201465	3.52528768	4.076534817	3.472545975	4.491576249	4.324077652	3.996468632	3.96939845	4.222236112	3.811670613	3.732955687	3.549382628	4.290593211	3.433667994	3.889589623	4.324594597	3.934791167	3.62264334	4.532074783	4.120583839	4.145547065	3.907154777	3.929000042	3.873265986	3.937049237	4.029091732
ASB10	2.1625886	2.227175267	2.107209828	2.267715045	2.099959645	2.545088177	2.010719837	2.924001666	3.262872426	2.337573252	2.508905475	2.71714291	2.57895248	2.540773592	2.752164652	2.047818309	2.159784857	2.244699504	2.40415964	2.764138416	2.209023702	2.185012526	2.413727494	2.330586577	2.602185758	2.524459258	2.424502315	3.327369113	2.262988606	2.419431344	2.883759698	2.080125333	2.938140397	2.523166372	2.132017852	2.528516996	3.168133713	2.140704991	2.804463002	2.4695872	2.062255183	2.489327117	2.36511244	2.866383934	3.459529403	2.602951526	2.458507187	2.024278465	2.397731271
ASB13	2.429582889	2.634423746	2.689963203	2.463122266	2.955825196	2.76342432	2.360145744	3.742691589	3.045737504	2.688265713	2.626955287	2.438638278	3.435797931	2.411372172	2.519561712	2.347299112	2.386978272	2.634669054	3.424017405	2.651227009	2.674078405	2.533768943	3.093363042	2.602185758	2.307095739	2.507577958	2.391189244	2.602951526	3.020048176	2.585749286	3.100435257	2.550099138	2.4227978	2.779120776	2.368886153	3.148054727	2.425885034	2.641268601	2.384322489	2.596556342	2.599972453	2.021098751	2.645401501	2.80892261	2.105126673	2.798044085	2.351893204	2.271959862	2.489327117
ASB16	2.694664732	2.61987447	3.092798701	2.839846035	3.333208916	3.034760595	2.810921843	2.915725822	3.796836746	3.005972193	3.02386059	2.956932368	2.70424604	3.279670338	3.024140762	2.875664824	2.758268401	2.701552298	2.796110099	3.295309756	2.708878116	2.72125518	2.927422257	2.779857852	3.000294963	2.77542703	2.819723218	3.658369641	2.569428505	2.965945027	3.322863723	2.912356069	2.836565739	2.908997631	2.791477829	3.016290108	3.372424323	2.854023431	2.96541555	2.903801618	2.942058303	2.997326397	3.401826778	3.146852935	3.506480615	3.078143732	2.887357233	2.702311941	2.884033739
ASB4	2.156357554	2.246785334	2.545841145	2.134492056	2.566654198	1.997118234	2.340538111	2.101403313	3.342359507	2.126867009	2.217806909	2.31805368	2.215551892	2.928187087	2.373563702	2.195037105	2.20466267	2.161484857	2.149026939	2.029710888	2.231491273	2.136951719	2.102920046	1.935536925	2.347642389	2.046823536	1.983594047	2.65415433	1.887987206	2.31805368	1.946822793	2.147839405	2.179403547	2.227175267	2.361703171	2.448105481	2.606573752	2.314890555	2.047818309	1.869177741	2.028674039	2.567154672	2.298614429	2.09555386	2.29969734	2.803005756	2.393261395	2.265765943	2.34862607
ASB6	3.466570662	3.162245358	3.052173557	3.079816534	3.267278362	2.883759698	3.247915642	2.76293849	3.009510516	3.470475975	3.158021956	3.371441029	3.318001636	3.448383156	3.62264334	3.393653383	3.273017822	2.991895532	3.211249546	3.005972193	3.398791314	3.25255886	3.409643696	3.248531675	3.13250117	3.541401207	2.90848017	3.065574945	3.373090911	3.075606727	3.040220414	3.393653383	3.363768091	3.031171894	3.035023231	3.785464901	3.399104733	3.063368695	3.448383156	2.950524021	3.855481335	2.930587849	3.1769763	3.256903933	3.578392889	3.271763345	2.923483599	2.951302911	3.202720074
ASB7	3.487867418	3.083211221	3.783412176	3.033948208	3.68708492	3.587427991	3.061708455	3.158021956	3.778368228	3.439686479	3.259436955	3.163715732	3.031995954	3.227967186	3.253167723	3.374721155	3.683131494	3.697416933	2.976860339	3.092261728	3.313116127	3.388186041	3.06692142	3.378768229	3.545723913	3.321569044	3.272388793	3.338400555	2.898907913	2.897393514	3.308068095	3.324794064	3.029784742	3.067189401	3.509022069	2.876561683	3.027903759	3.313116127	3.125958978	3.258809239	3.28215889	3.573102819	3.273017822	3.213927379	2.815018517	3.633412077	3.448725766	3.362424177	3.558516859
ASB8	5.907134289	6.404493779	6.356184293	5.915995473	6.887476036	6.019715476	6.057145773	6.351691027	5.825816227	6.557170286	6.173322641	5.894706183	6.109004577	6.661409266	5.774824108	6.404493779	6.286566855	6.418113929	6.642720986	6.729603507	6.309088409	6.252838431	6.306976495	5.764108731	6.34400491	5.924037405	5.916862575	6.327698887	6.220705484	6.579043884	6.292019426	6.500759832	5.962360106	6.546580428	6.260083213	6.428164825	6.328748531	6.336500404	6.421467317	6.153317089	6.482142706	6.460150978	6.594737012	6.13352063	6.733687572	6.564620095	6.055313724	6.332044145	6.491404411
ASCC1	3.42197891	3.116099827	3.558516859	3.405550722	3.752061753	3.615656823	3.619563913	3.42197891	3.211249546	3.841210509	3.235373388	3.196969979	3.446630044	3.915148244	3.397763752	3.53813764	3.304830571	3.652829809	3.817621838	4.092104579	3.718316142	3.920519854	3.859813212	3.222186242	3.028455575	3.354535232	3.364760618	3.331244603	3.801915177	3.660372584	3.512998667	3.585187865	3.058645244	3.801504733	4.132218616	3.929446616	2.927422257	4.115227261	3.384796579	3.888307099	3.722702499	3.652418607	3.980463238	3.130562535	3.171360478	3.662749052	3.591261256	4.363782343	3.761215463
ASCC2	5.022290074	5.557640196	4.585816103	5.79412864	5.265569426	6.832682206	4.97815258	7.67800651	8.410732603	5.795008852	7.837152489	8.056995297	5.218505186	6.050558673	7.61867396	5.41599699	5.925774446	5.846370834	6.636499706	7.033092042	4.106502096	4.709436486	5.843777621	5.449535895	6.175309272	4.435279901	8.361859749	7.065549559	5.246567554	7.242222783	7.338256147	7.101778719	7.151363658	6.834114703	3.9735403	7.248946342	8.323446419	5.361203747	6.868900762	6.299549574	4.717091577	7.22049432	6.367031347	7.695525128	7.097042657	6.402214993	7.329157113	4.81709951	6.240263216
ASCC3	2.736590185	2.603440687	2.352534072	2.516406423	2.811442837	2.559418744	2.60416498	2.504191239	2.068324591	2.207071291	2.015388903	2.198975885	2.674566721	1.861927837	2.186025717	2.564128875	2.764385576	2.632245675	2.084867483	1.937505783	3.144507318	2.788244676	2.163148385	2.571170041	2.615412135	2.528516996	2.457971676	2.067456115	2.615656502	2.757787011	2.079367399	2.01767895	2.67948759	2.503919148	3.272708294	1.698745911	2.174103908	2.705451847	1.861927837	2.43890685	2.20466267	1.967302471	2.345682879	2.252336272	1.925150596	1.893794559	2.750458692	2.871764692	2.356042173
ASCL2	3.261638348	3.500055652	3.549030485	3.590150107	4.025800445	3.202125096	3.138202708	4.912359749	3.712300097	3.625702637	4.536427926	3.582110668	3.688249676	4.421333198	3.93571252	3.57423733	3.318343044	3.373749291	4.047299196	3.414414401	4.933757368	3.993264061	4.317866476	3.58249866	3.346927842	3.332882324	4.194315122	3.695798676	4.171574554	3.916503993	3.975850415	4.009494657	3.335812353	4.038364751	3.698590135	3.950483645	4.416558062	3.193074901	3.761678561	3.802320286	4.367467035	4.154351744	3.628346511	3.959875142	5.451815828	4.714159999	3.593567661	3.326071844	3.420612752
ASF1A	3.709510244	3.721880754	3.670139677	4.236001677	2.824013201	3.583651398	3.738636885	2.892706516	4.559553021	3.508085222	3.052173557	3.804028665	3.448027459	2.888128283	3.408583111	3.218516055	3.757436771	3.372754673	3.272074086	2.817720155	3.633412077	3.447685324	3.368424024	3.997405197	3.401152213	3.870650562	4.171063773	2.860290354	3.330602243	3.434031214	2.960919512	3.044907045	4.800289153	3.342687878	3.332882324	2.896371054	2.731451833	3.739870011	2.546336788	3.467275116	2.966732734	3.109478748	2.899704718	3.234468105	2.526724875	3.449760698	3.613345485	3.275578887	3.332882324
ASF1B	2.42169839	2.50783945	2.644443872	2.162033168	2.666805453	2.147839405	3.042148818	2.644681195	2.42816215	2.691669693	2.466119491	2.198499823	2.985207191	2.837073242	2.557412461	2.286343618	2.103674222	2.536035845	2.403298019	2.30780597	2.250660304	2.567409885	2.898406443	2.479414899	2.553419212	3.225198113	2.530513238	2.262584107	2.485317413	2.356698657	2.276159102	2.411668323	2.237532681	2.460381651	2.789502717	2.963834352	2.991360397	2.846947455	2.765882226	2.29969734	2.381873599	2.136347511	2.716419809	2.409080526	2.457971676	3.02386059	2.528516996	3.240539278	2.663389171
ASGR1	4.892940082	3.817621838	3.831345332	4.192808335	3.799397772	4.135191016	2.828268618	5.46373267	3.655600415	3.474335658	4.405843423	2.964879893	4.428841767	2.793175111	4.279189273	3.798113798	3.691889864	3.829618803	3.453224249	3.963926167	3.369448416	4.072313269	3.754533708	2.854268808	3.961684743	3.99142213	3.83004934	3.674938594	4.165111555	3.1127431	3.229200226	4.284331731	2.61444789	3.521684949	2.958795167	3.833464819	3.357150862	3.459153196	4.101724304	3.579859051	4.508708983	3.418900494	4.37754381	3.229200226	4.069464849	3.571562737	4.09163564	2.884288197	3.358463688
ASGR2	5.784072501	4.958450576	3.759955182	4.357979362	4.389928708	4.896089384	3.206334838	6.280154815	4.138578146	4.691878799	5.270712855	3.298189671	4.783521244	3.817621838	5.800138929	4.761239736	4.560691576	5.110232168	3.614096928	5.553789339	4.207185874	5.462258423	3.976755709	3.518117665	4.638877297	5.141365302	4.622920766	4.926241792	4.985953146	4.628549182	4.51807599	4.74881055	3.24391634	4.735334005	3.378425153	5.511291863	3.378768229	5.045904958	4.837347206	4.509244443	4.262325173	4.720686358	4.923642343	3.994620137	4.64918257	3.937914304	4.95908496	3.807456345	4.936385389
ASH1L	5.051233903	4.83493461	4.940137834	4.982036394	5.206669483	4.607423034	4.769625251	5.231159009	4.294185364	5.069258582	4.897955611	4.731271766	4.680675315	4.9976431	4.6586372	4.940775469	4.666129655	4.90917818	5.296499259	5.257263395	4.938907433	4.937002673	5.516631759	4.932534569	5.18103092	4.773316637	4.620611059	5.195455158	5.292796984	5.034076834	4.988602165	5.253754905	5.012455294	4.963560062	4.334482884	5.4204671	5.217084744	4.670751837	5.250931706	4.557880214	4.873094994	4.681301014	5.154308854	4.93573055	5.554548504	4.919890949	4.76658085	4.655630327	4.720686358
ASH2L	4.985953146	5.179659188	5.255102657	4.985295717	5.720449527	5.944560274	4.998967202	5.743898101	6.34400491	5.581871542	5.591122071	5.936538163	5.838428796	6.052444385	6.034343274	5.501986988	5.368532424	5.63911005	5.19128513	5.98799738	5.366305665	5.550007498	5.110893909	5.463015968	5.261405292	5.198246242	6.676692751	5.970613274	5.644851212	6.196276081	5.557640196	5.599789929	5.933831445	5.792490271	5.699128399	6.154320808	6.557170286	5.654588718	5.977981277	6.038185827	5.816437934	6.48911654	5.6464843	6.499591007	6.208580368	5.777339062	5.634989823	5.771604323	5.584204606
ASL	3.713882175	4.097804268	3.651271475	3.447685324	4.077061955	4.017039996	3.764159037	4.177495491	3.689828783	4.380225786	4.270506529	3.843857374	3.691889864	3.933468643	3.981391898	3.756207263	3.916053333	3.927170537	3.583651398	4.455797244	3.571562737	3.65442494	3.944596214	3.42982614	3.554834011	3.769197687	3.689448646	4.635914552	3.912919231	3.945067071	3.761215463	4.418165117	3.683908959	4.11913449	4.16315642	4.508708983	4.746461961	3.801073736	4.299799057	3.944138586	3.829170338	4.624630864	4.37331353	3.764159037	4.629108834	3.988212562	3.797695173	3.787150004	3.894385695
ASMTL	4.294185364	4.340210534	4.045444527	4.095447374	4.470725296	4.210149981	4.80389286	4.93573055	4.462924959	4.490435476	4.814048587	4.165623879	4.085910787	5.436016347	4.624034223	4.154351744	4.724823105	4.624034223	4.930589858	4.505955512	4.267428004	3.727652224	4.675440009	3.532264691	4.308567698	4.060023081	4.17798605	4.097322769	5.337992872	4.886737175	4.353233132	4.943878064	4.030015254	4.370145719	4.307018653	5.769122919	4.776266084	4.418165117	4.417637549	4.724823105	3.795540325	5.007321682	4.505955512	5.255817455	4.500949747	4.737692603	4.440626414	4.01846854	4.483916599
ASNA1	4.204694817	4.671929854	4.430430782	4.826350293	4.596655832	4.865129163	4.879898647	5.180331565	6.715394589	5.290655273	5.625473305	5.028186024	4.535869509	4.904800042	5.360434345	4.448683768	4.378100146	4.682468983	4.558424928	5.187890121	4.644568198	4.656222944	4.82878386	3.828310279	4.397341076	4.671344269	5.563056089	4.818945473	4.677778282	4.697693909	4.924282721	4.989236853	4.930589858	4.659186289	4.967312161	5.304242958	4.84221596	4.868790334	5.133173152	4.848955956	4.79187464	5.4397942	4.81770884	4.805661126	4.989236853	4.987326348	4.739455838	4.402668337	4.633602607
ASNS	4.52650215	4.122046127	4.010455545	4.128850727	5.248777087	4.578914892	5.144742529	3.889984919	4.130806178	4.81159149	3.734606264	5.135235767	4.087333791	4.373821279	3.592442653	4.374896122	4.303937223	4.133201025	4.870015561	5.302194535	3.760383415	3.870650562	3.571562737	5.104115304	4.400549052	4.564123919	3.624569975	3.942786416	4.952716084	5.655354873	3.890870586	4.198816395	6.213629339	4.14951159	4.45197956	4.010455545	3.483200747	6.011260752	4.227802738	4.104098084	3.937914304	4.359525581	4.094998208	3.584050809	4.123459157	4.372250658	3.865034642	4.147535791	4.565237339
ASNSD1	4.720686358	4.388325929	5.269967973	5.1338787	4.737079162	4.718229636	4.637713026	4.338677591	4.995080514	4.810969474	4.073735165	5.306389556	4.552875828	4.219208554	4.969243916	4.700624408	5.045270517	4.814655794	4.066119201	4.508708983	5.413694862	4.474033994	4.77273447	5.078686464	5.037370681	5.007321682	4.1342022	4.847759034	4.207185874	4.37432801	4.868165581	3.855884742	4.745296945	4.160717978	4.800289153	4.060497682	4.547806279	4.426684133	4.731866406	4.919296507	4.944484094	4.490435476	4.356902714	4.444384091	3.266666446	4.508708983	4.14951159	4.909837315	5.143429256
ASPDH	2.832775254	2.631768522	2.987349435	2.730722454	2.863619519	2.968063605	2.804932683	3.088852489	3.268881183	2.777147416	3.014087948	3.297229302	2.766608667	3.141327852	2.62356448	2.565658127	2.77936747	3.141037678	2.734876914	2.961459244	2.795371254	2.630122243	2.701311783	2.743868749	3.07533087	2.784778424	2.852493029	3.078418656	2.428732197	2.744593695	2.739257686	3.283445483	3.099870579	2.792461399	2.980580286	3.191887636	3.141327852	2.596050874	3.353195177	2.798044085	2.852239973	3.206038401	3.041358353	3.030900815	3.750418	3.086864581	2.937101726	2.72125518	2.947914915
ASPG	2.202280076	1.904321146	2.056110308	2.457692771	2.135747045	2.584384378	2.168708247	2.402405281	2.544330566	2.275777167	2.641040274	2.148430145	2.243826994	2.594556282	2.706422024	2.479949354	2.483992839	2.206592248	2.46393534	2.614687877	2.215551892	2.265371484	2.341182248	2.15468266	2.271176653	1.749538116	2.564888645	2.542054181	2.401812101	2.501076673	2.380979221	2.370140375	2.406185236	2.594796774	2.323501262	2.258094374	3.095083312	2.395643405	2.482079607	2.614940966	2.453087714	2.847694939	2.831260818	2.759249434	2.966732734	2.332947426	2.110765147	2.158617665	2.380366501
ASPH	3.39330235	4.098286534	4.670192238	3.54030606	3.96939845	4.145082267	3.720340446	3.36108857	3.50505097	4.28384151	3.006222166	3.167542392	3.346927842	3.883027142	3.767997347	4.924282721	3.80788004	4.206184878	2.958795167	4.272568332	3.728480525	3.860686327	4.166088335	4.365332772	3.080105041	3.86196443	4.290080016	4.4395123	3.059768372	3.077289799	4.434756269	4.344358431	3.069453004	3.998756577	4.673661961	3.055543322	3.964399802	4.425096344	3.398791314	4.787118599	3.463755617	4.169039872	4.68892602	3.941465258	2.641765879	3.592442653	3.627605094	5.409288486	4.704775742
ASPHD2	4.210653072	4.072785138	3.67569069	3.950964601	5.404209815	3.92671605	3.655600415	3.578016209	4.340210534	4.320993373	3.492496155	3.845138294	3.717907673	4.303937223	4.056793687	3.949634921	3.979973234	4.069015536	3.980924305	3.481074858	4.714737344	4.450850781	3.554088002	4.730115224	3.688619805	3.883027142	3.728480525	4.098768436	4.320465485	3.48035247	3.645011589	4.028666206	3.15480691	3.687844677	5.315738061	4.004348214	3.477202256	4.572690327	3.586313544	4.208186913	4.735334005	3.864158466	3.779171601	3.348919641	4.474033994	3.713513229	3.828310279	4.749957853	3.820586247
ASPM	2.523166372	2.605838419	2.616148146	2.311349061	2.188592789	2.312053966	3.503268125	2.242169153	2.332617835	2.255231125	1.906732814	2.456870641	2.650758302	2.076898004	2.287832419	2.149026939	2.624049643	2.085708287	2.071827206	2.320072909	2.395049097	2.137605707	2.408181998	2.948714776	2.090985581	3.014909441	2.107209828	2.319737769	2.163148385	2.415406931	2.004710165	2.01997082	3.463065133	2.038074623	3.327035436	2.353796617	2.008384141	2.632475916	2.283743057	2.356381415	2.038074623	2.361386342	2.043915258	2.144243903	2.292302086	2.107953158	1.990464146	3.381779345	2.657032081
ASPRV1	4.006197333	3.318995527	5.44349414	4.696525181	5.309254399	4.831896288	4.356396019	4.550679155	3.712715738	4.121543868	4.376484606	4.098286534	5.106870819	4.020764128	4.049634514	5.086686686	3.609580044	3.91831648	4.676024308	5.283407628	5.506638535	4.516968783	5.713032648	4.984627645	5.757380399	4.337116774	4.6678016	4.670192238	5.49348966	3.833906136	5.394465148	4.137129349	3.489998668	4.65214401	2.737569135	7.367106317	7.432137111	3.515623924	5.795807411	3.242654877	7.795104791	3.42982614	5.850730827	3.633804651	4.621161938	5.367017468	3.697416933	3.576130577	3.616431525
ASPSCR1	2.967514868	2.935537436	2.726345087	3.006486323	3.045458238	3.228584107	3.049095143	3.097058221	3.116404182	2.911065021	3.120152978	2.661180983	2.810416289	3.207270784	3.08971036	2.736108034	3.369448416	2.921929661	3.174599843	3.176675983	2.850971883	2.973096489	3.280007544	2.764642991	3.054992108	2.415406931	3.205138277	3.489301057	3.403876152	3.077008309	3.260691965	3.276858284	3.231671105	3.235066764	2.737813808	3.07282108	3.308363072	2.714966589	3.656373166	2.899189188	2.997603882	3.582877606	3.362772002	3.048820025	3.811250011	3.020320511	3.232894794	2.708619534	2.940210678
ASRGL1	3.878169136	3.369115768	3.786292081	3.556667112	3.398791314	3.368750778	3.242654877	3.855024425	4.138102606	3.642712837	3.63579014	3.036947555	4.536969778	3.362424177	3.535211204	3.83004934	3.541401207	3.774585808	3.71673555	3.354207363	3.476467352	3.28829145	3.520268122	3.071695249	3.266347991	3.355522352	2.431295889	3.127690635	3.565188241	3.106378996	2.62841112	3.273653794	3.38581395	3.436870847	4.223728229	3.999233238	2.740246825	3.715112544	2.815741711	3.316711006	3.384796579	2.89663339	2.839064617	2.547570029	2.973633868	3.452492287	3.317039287	3.294333448	3.309608222
ASS1	2.336592685	2.587611839	2.183485253	2.805670107	2.108660145	2.195524471	2.216006646	1.904321146	2.581920925	2.008384141	2.507067865	2.154143289	2.455540274	1.933497298	2.216923345	2.31452448	2.660934183	2.376949299	2.686288946	2.234529632	2.418300847	2.384032542	2.238823372	2.464487874	2.309924393	2.51539451	1.875933208	2.301100611	2.461218828	2.564888645	2.135126044	1.914107284	2.595045808	2.441422051	2.899950327	2.287832419	2.432958177	2.405025539	2.029710888	2.015388903	2.797794484	2.05702281	2.195524471	2.359206469	2.405025539	2.471948304	2.091731162	2.166529848	2.407622178
ASTE1	3.660372584	4.412250964	4.200296571	4.945687017	3.629524138	3.717512913	3.793441479	4.052025077	2.558919802	3.885654446	3.907593315	4.361117256	4.242049072	3.924082709	3.62913058	4.476203374	3.846877118	3.996945085	4.724823105	4.655630327	4.868790334	4.323582774	4.950210377	4.088748894	4.01846854	4.094021355	3.759955182	3.8142281	5.127146473	3.735839118	3.459895665	4.45197956	3.866301128	4.120583839	3.438610617	4.416558062	4.28384151	3.957152885	3.451839262	4.121080208	4.390469764	3.102426483	4.003421709	3.493981734	3.818058263	4.836764475	3.97398491	3.495792062	3.970725251
ASTL	2.39686592	2.598993602	2.178366029	2.256858414	2.169276963	2.49894935	2.375426751	2.167079862	2.55159583	2.655107925	2.54309388	2.398872559	2.325514829	2.738043757	2.694664732	2.30780597	2.530249308	2.396265827	2.213219567	2.451424565	2.543339938	2.182005696	2.467705175	2.4695872	2.252336272	2.419718281	2.636142035	2.368275597	2.40388358	2.33125233	2.215551892	2.423065579	2.287461466	2.761928394	2.17137837	2.207071291	3.200645253	2.488254019	2.529746317	2.568926643	2.983542502	2.481819292	2.502364964	2.651477132	2.907180145	2.643484883	2.25766853	2.660460203	2.33228009
ASXL1	3.344990781	3.094213398	2.951045089	3.212453612	3.482852678	3.457359726	3.362772002	3.123323536	4.037859486	3.168432924	3.405550722	3.320930435	3.033948208	3.553013025	3.340724716	3.281234166	3.393653383	3.096773128	3.482126242	3.342038929	3.116099827	3.185623305	3.205446433	3.159864116	3.306115653	3.0165675	3.628734658	3.063368695	3.138202708	3.328017687	3.875006782	3.217017544	3.583651398	3.485716157	3.276858284	3.366403439	3.503268125	3.217620125	3.69900899	3.298189671	3.044601763	3.815886929	3.551897782	3.246381652	3.326071844	3.178507399	3.161656202	3.286385483	3.539559363
ASXL2	4.618286283	4.588121464	4.973021546	4.479545954	4.677778282	4.531505673	4.437978554	4.789495203	4.4712424	5.035398017	4.414939555	4.24971809	4.078449916	4.638299128	4.174550262	4.814048587	4.757628832	4.976869443	4.79369681	4.667218667	4.332427645	4.588121464	4.596076546	4.287484763	5.057818631	4.54662944	4.194788778	5.143429256	4.390469764	4.716490399	4.585816103	5.110232168	4.617129603	4.762475676	4.241064399	4.755891324	4.688334771	4.199813501	4.919296507	4.649792246	4.593827192	4.722460121	4.960989204	4.481191071	4.986617481	4.553440998	4.534231196	4.373821279	4.493220292
ATAD1	3.591644555	3.494685377	2.864879222	3.107240758	3.101861187	2.954486224	3.484244921	2.54959205	3.280632177	3.024140762	2.379419272	2.873284463	2.83250555	2.749248673	3.032825268	3.673352086	3.777509768	3.278104612	2.842383281	2.496899409	3.325739712	3.196389859	2.480472718	3.787557955	3.05922091	3.376695824	3.330291838	2.636628299	2.719798009	2.684838051	2.531765016	2.988966409	3.289576264	2.553152894	3.53081517	2.536296673	2.378198774	2.819723218	2.539795082	3.556667112	3.311544227	2.817469753	2.811703177	3.02924902	2.478100034	3.23257039	3.33483447	3.846877118	3.557393702
ATAD2	3.078143732	2.873284463	2.93763761	2.430713615	2.022158291	2.867690612	3.420612752	2.346654803	2.961729887	2.778127832	2.177836868	2.709133345	3.533735081	2.116944136	2.337889345	1.982197788	2.650521925	2.904318863	2.38519441	2.567899228	2.837303193	2.581920925	2.543582712	3.179368425	2.665350152	3.302930675	3.060609112	2.046823536	2.41569852	3.231358986	2.605589668	2.294913859	3.032264979	2.408801183	3.249470732	1.890924993	2.770494135	3.331904647	2.649310711	2.635656525	2.555918603	2.398588499	2.275414589	2.424212019	2.341822112	2.812467123	2.547320378	2.706920589	2.542054181
ATAD2B	4.017039996	3.403876152	3.573482546	3.113157973	3.777945742	3.767581305	3.010621171	2.384322489	2.479949354	2.870222389	2.519561712	3.413036494	3.101010968	2.624296363	3.051607034	4.102189764	4.046391665	4.069932233	3.173387772	2.509443848	3.672946581	3.434727774	2.400909635	4.086375072	3.215479539	3.641569196	3.742691589	2.580173337	2.538027974	2.70057483	2.863619519	3.24391634	2.927670673	2.910295834	3.770462527	2.235403473	2.333272379	2.83354056	2.748025931	3.739037752	3.735839118	2.594294438	2.558692547	2.782835315	2.305720704	3.10015139	3.410296885	4.33970801	3.996945085
ATAD3A	3.097901167	3.156861329	2.867182411	2.677509499	3.15509187	3.280007544	2.987072327	3.262236651	4.045930026	2.918275044	3.233512574	3.379102955	2.703266418	2.970699656	3.561858136	2.73851958	3.063926722	2.787244822	3.211841373	3.496144637	2.745583948	2.867690612	2.870746941	2.646342948	2.807410012	2.674815057	3.688619805	3.208496622	3.123036411	3.339383804	3.320290156	3.399454429	3.767124101	3.195163921	2.479160549	3.207552843	4.072785138	3.271763345	3.743894696	3.119853314	2.854268808	4.377013915	3.379459015	3.696192665	3.430169343	3.080381879	3.200336519	3.039127934	3.086864581
[truncated: 10,533 more rows]
[truncated: 430 more columns]
